# Supplementary material for: Sperm sequencing reveals extensive positive selection in the male germline
Source: Nature. 2025 Oct 8;647(8089):421–8. doi: 10.1038/s41586-025-09448-3 (PMC12611766; doi:10.1038/s41586-025-09448-3)
Supplement: Supplementary file 3 — Supplementary Tables 1–11. [file 41586_2025_9448_MOESM3_ESM.xlsx]

## Sheet: SupTable1_CohortSequencing
Supplementary Table 1 | Cohort sequencing summary
Tissue	Sequencing set	Status	Total Samples	Individuals	1st timepoint	2nd timepoint	3rd timepoint	4th timepoint	DZ twin pairs	MZ twin pairs
Sperm- total number of collected samples	-	-	104	75	75	29	NA	NA	3	9
Sperm	Whole genome NanoSeq	Sequencing completed	90	62	62	28	NA	NA	2	9
Sperm	Whole genome NanoSeq	Passed analysis QC	81	57	57	24	NA	NA	2	8
Sperm	Targeted NanoSeq	Sequencing completed	81	59	59	22	NA	NA	1	6
Sperm	Targeted NanoSeq	Passed analysis QC	81	59	59	22	NA	NA	1	6
Sperm	Exome NanoSeq	Sequencing completed	38	36	36	2	NA	NA	1	1
Sperm	Exome NanoSeq	Passed analysis QC	38	36	36	2	NA	NA	1	1
Blood - total number of collected samples	-	-	133	67	67	56	9	1	3	8
Blood	Whole genome NanoSeq	Sequencing completed	124	63	63	54	7	0	3	8
Blood	Whole genome NanoSeq	Passed analysis QC	119	63	63	51	6	0	3	8

## Sheet: SupTable2_SpermGenomeVars
Supplementary Table 2 | Sperm Whole Genome NanoSeq Variants
chr	pos_hg19	ref	alt	mutationSet
1	1028260	G	A	Sperm_Genome
1	1089591	T	C	Sperm_Genome
1	1254772	G	A	Sperm_Genome
1	1706431	C	T	Sperm_Genome
1	1752580	A	G	Sperm_Genome
1	2403176	C	T	Sperm_Genome
1	2411137	C	T	Sperm_Genome
1	2704514	G	A	Sperm_Genome
1	2914235	C	A	Sperm_Genome
1	3019492	G	A	Sperm_Genome
1	3199191	C	G	Sperm_Genome
1	3348036	C	G	Sperm_Genome
1	3490743	G	A	Sperm_Genome
1	3621158	G	A	Sperm_Genome
1	5751395	C	T	Sperm_Genome
1	5956911	C	T	Sperm_Genome
1	6025829	G	A	Sperm_Genome
1	6272495	C	CT	Sperm_Genome
1	6442357	G	A	Sperm_Genome
1	6727357	C	T	Sperm_Genome
1	6934631	A	T	Sperm_Genome
1	7144410	G	A	Sperm_Genome
1	7835079	A	G	Sperm_Genome
1	7970501	C	A	Sperm_Genome
1	8126658	C	A	Sperm_Genome
1	8532469	G	A	Sperm_Genome
1	8821728	G	C	Sperm_Genome
1	9170397	C	T	Sperm_Genome
1	10287953	T	G	Sperm_Genome
1	10360667	C	T	Sperm_Genome
1	10719937	T	C	Sperm_Genome
1	11168279	T	C	Sperm_Genome
1	11707156	AG	A	Sperm_Genome
1	11721117	G	A	Sperm_Genome
1	11758578	A	G	Sperm_Genome
1	12184206	C	T	Sperm_Genome
1	12425886	A	G	Sperm_Genome
1	12461270	C	T	Sperm_Genome
1	12470483	C	G	Sperm_Genome
1	12814967	A	G	Sperm_Genome
1	13918185	G	A	Sperm_Genome
1	14234766	ACT	A	Sperm_Genome
1	14406034	C	T	Sperm_Genome
1	14658264	C	A	Sperm_Genome
1	14715010	A	T	Sperm_Genome
1	15665849	T	G	Sperm_Genome
1	16665794	A	T	Sperm_Genome
1	17405134	C	T	Sperm_Genome
1	18570171	C	T	Sperm_Genome
1	19119903	C	T	Sperm_Genome
1	19145946	C	T	Sperm_Genome
1	19784137	G	C	Sperm_Genome
1	19848097	C	T	Sperm_Genome
1	19994753	G	GT	Sperm_Genome
1	20089226	G	A	Sperm_Genome
1	21229291	G	A	Sperm_Genome
1	21362265	C	T	Sperm_Genome
1	21455239	T	C	Sperm_Genome
1	22594568	C	CG	Sperm_Genome
1	22708547	C	A	Sperm_Genome
1	22997284	A	G	Sperm_Genome
1	23740029	C	T	Sperm_Genome
1	23977289	C	A	Sperm_Genome
1	24738474	T	TCC	Sperm_Genome
1	25926771	ATGAAT	A	Sperm_Genome
1	27389259	GA	AC	Sperm_Genome
1	27414245	C	A	Sperm_Genome
1	27494610	A	C	Sperm_Genome
1	27663764	C	T	Sperm_Genome
1	27775160	C	T	Sperm_Genome
1	28048175	G	A	Sperm_Genome
1	28234779	C	A	Sperm_Genome
1	28975017	GA	G	Sperm_Genome
1	29772741	A	G	Sperm_Genome
1	30056294	A	G	Sperm_Genome
1	30090689	C	T	Sperm_Genome
1	31974740	T	C	Sperm_Genome
1	32196282	T	C	Sperm_Genome
1	32351722	T	C	Sperm_Genome
1	32396903	G	C	Sperm_Genome
1	32552379	A	G	Sperm_Genome
1	32695511	A	G	Sperm_Genome
1	33098553	T	TG	Sperm_Genome
1	33388539	AC	TT	Sperm_Genome
1	33908189	A	G	Sperm_Genome
1	34483539	C	G	Sperm_Genome
1	34493948	T	C	Sperm_Genome
1	34610100	A	G	Sperm_Genome
1	35201193	A	G	Sperm_Genome
1	35373156	T	C	Sperm_Genome
1	35738932	AGAT	A	Sperm_Genome
1	36603184	G	A	Sperm_Genome
1	37053318	G	T	Sperm_Genome
1	37309417	G	A	Sperm_Genome
1	37391772	G	A	Sperm_Genome
1	37398780	C	T	Sperm_Genome
1	37588774	G	C	Sperm_Genome
1	37812774	T	A	Sperm_Genome
1	38058306	T	C	Sperm_Genome
1	38232042	T	G	Sperm_Genome
1	38664672	T	C	Sperm_Genome
1	38696741	C	T	Sperm_Genome
1	38696911	G	C	Sperm_Genome
1	38929453	C	T	Sperm_Genome
1	38963024	A	G	Sperm_Genome
1	38980308	G	A	Sperm_Genome
1	39137221	A	G	Sperm_Genome
1	39759917	A	G	Sperm_Genome
1	41222165	A	G	Sperm_Genome
1	41551664	C	T	Sperm_Genome
1	42165208	G	A	Sperm_Genome
1	43200291	C	T	Sperm_Genome
1	43542438	T	G	Sperm_Genome
1	44563109	T	A	Sperm_Genome
1	44827056	A	T	Sperm_Genome
1	45764906	C	T	Sperm_Genome
1	45920002	A	T	Sperm_Genome
1	46615706	C	T	Sperm_Genome
1	46890104	C	T	Sperm_Genome
1	46898742	C	CT	Sperm_Genome
1	47090938	C	T	Sperm_Genome
1	47113732	A	C	Sperm_Genome
1	47478641	G	A	Sperm_Genome
1	47656677	G	A	Sperm_Genome
1	48109309	G	A	Sperm_Genome
1	48151671	A	G	Sperm_Genome
1	48512191	C	T	Sperm_Genome
1	48766304	T	C	Sperm_Genome
1	48912627	C	T	Sperm_Genome
1	49187563	A	G	Sperm_Genome
1	50089249	G	A	Sperm_Genome
1	50100991	C	T	Sperm_Genome
1	50199250	C	A	Sperm_Genome
1	50634094	A	C	Sperm_Genome
1	50710947	G	A	Sperm_Genome
1	52132375	T	C	Sperm_Genome
1	52424038	T	C	Sperm_Genome
1	52744575	C	T	Sperm_Genome
1	52968441	C	T	Sperm_Genome
1	53355236	T	C	Sperm_Genome
1	54068512	C	G	Sperm_Genome
1	54233301	C	G	Sperm_Genome
1	54415813	C	T	Sperm_Genome
1	54428763	G	C	Sperm_Genome
1	55015077	G	A	Sperm_Genome
1	55455232	G	A	Sperm_Genome
1	55463164	C	G	Sperm_Genome
1	55929005	T	G	Sperm_Genome
1	56179599	G	T	Sperm_Genome
1	56236752	T	C	Sperm_Genome
1	56248904	G	A	Sperm_Genome
1	56300538	T	C	Sperm_Genome
1	56811993	C	T	Sperm_Genome
1	56973381	A	G	Sperm_Genome
1	57161929	A	G	Sperm_Genome
1	57431589	C	T	Sperm_Genome
1	57526615	C	T	Sperm_Genome
1	57769293	G	A	Sperm_Genome
1	58106003	T	C	Sperm_Genome
1	58350757	T	C	Sperm_Genome
1	58383249	C	T	Sperm_Genome
1	59156700	C	G	Sperm_Genome
1	59383028	T	C	Sperm_Genome
1	59393815	G	A	Sperm_Genome
1	59592764	C	T	Sperm_Genome
1	59596224	G	A	Sperm_Genome
1	59915386	G	C	Sperm_Genome
1	60971864	G	A	Sperm_Genome
1	61663281	G	T	Sperm_Genome
1	62576646	G	A	Sperm_Genome
1	63120065	A	C	Sperm_Genome
1	63394477	T	C	Sperm_Genome
1	63499571	C	T	Sperm_Genome
1	64050725	T	C	Sperm_Genome
1	64386500	C	T	Sperm_Genome
1	64866380	G	T	Sperm_Genome
1	65515404	C	T	Sperm_Genome
1	65621616	G	A	Sperm_Genome
1	65723440	A	G	Sperm_Genome
1	66051890	C	G	Sperm_Genome
1	66358733	T	C	Sperm_Genome
1	66455984	C	G	Sperm_Genome
1	66468983	ATTC	A	Sperm_Genome
1	66849607	A	C	Sperm_Genome
1	67223974	G	A	Sperm_Genome
1	69051305	A	G	Sperm_Genome
1	70186306	TTC	T	Sperm_Genome
1	71106538	T	G	Sperm_Genome
1	71322482	A	C	Sperm_Genome
1	71693316	A	C	Sperm_Genome
1	72248351	G	A	Sperm_Genome
1	72341132	C	T	Sperm_Genome
1	72456954	ATCT	A	Sperm_Genome
1	72827648	C	T	Sperm_Genome
1	73303210	C	T	Sperm_Genome
1	74278796	T	C	Sperm_Genome
1	75784556	T	C	Sperm_Genome
1	76609013	C	A	Sperm_Genome
1	76618572	A	C	Sperm_Genome
1	76812335	G	A	Sperm_Genome
1	76815856	C	T	Sperm_Genome
1	76970486	A	T	Sperm_Genome
1	77235242	G	A	Sperm_Genome
1	77272972	CA	C	Sperm_Genome
1	77329390	G	A	Sperm_Genome
1	77488605	G	T	Sperm_Genome
1	79214775	A	T	Sperm_Genome
1	79527789	A	C	Sperm_Genome
1	80213500	A	G	Sperm_Genome
1	81033336	G	A	Sperm_Genome
1	81539797	A	C	Sperm_Genome
1	81632673	T	C	Sperm_Genome
1	82423802	G	A	Sperm_Genome
1	82497149	G	A	Sperm_Genome
1	82794978	G	A	Sperm_Genome
1	82831408	G	A	Sperm_Genome
1	84183486	G	C	Sperm_Genome
1	84224432	A	G	Sperm_Genome
1	85401885	T	A	Sperm_Genome
1	85456754	A	G	Sperm_Genome
1	86011891	T	C	Sperm_Genome
1	86040636	C	T	Sperm_Genome
1	86749934	T	C	Sperm_Genome
1	88382586	A	G	Sperm_Genome
1	88500502	G	A	Sperm_Genome
1	89154019	C	T	Sperm_Genome
1	89268871	A	G	Sperm_Genome
1	89452378	T	C	Sperm_Genome
1	89644305	T	A	Sperm_Genome
1	90029031	C	A	Sperm_Genome
1	90089761	T	G	Sperm_Genome
1	90495579	C	G	Sperm_Genome
1	90502920	A	G	Sperm_Genome
1	90529540	A	G	Sperm_Genome
1	91180522	T	C	Sperm_Genome
1	91426957	T	C	Sperm_Genome
1	92259895	C	T	Sperm_Genome
1	92534425	C	T	Sperm_Genome
1	92978040	GTTTTAT	G	Sperm_Genome
1	93165105	T	C	Sperm_Genome
1	93700076	T	G	Sperm_Genome
1	93971583	A	G	Sperm_Genome
1	94526215	A	G	Sperm_Genome
1	94743516	G	A	Sperm_Genome
1	94844965	C	A	Sperm_Genome
1	95009110	C	T	Sperm_Genome
1	95929998	T	A	Sperm_Genome
1	96792514	C	T	Sperm_Genome
1	97065157	T	G	Sperm_Genome
1	97407795	AG	A	Sperm_Genome
1	97459292	CA	C	Sperm_Genome
1	97976494	A	G	Sperm_Genome
1	98184948	T	A	Sperm_Genome
1	98828681	T	C	Sperm_Genome
1	99879967	C	T	Sperm_Genome
1	100447817	A	G	Sperm_Genome
1	100523430	G	A	Sperm_Genome
1	100871651	A	G	Sperm_Genome
1	101038928	C	T	Sperm_Genome
1	101225105	T	A	Sperm_Genome
1	101673171	G	T	Sperm_Genome
1	103689568	A	C	Sperm_Genome
1	104356081	CTT	C	Sperm_Genome
1	104458379	A	C	Sperm_Genome
1	104686585	G	A	Sperm_Genome
1	104686585	G	A	Sperm_Genome
1	104846747	C	T	Sperm_Genome
1	105025341	A	G	Sperm_Genome
1	105110674	AAC	A	Sperm_Genome
1	105847358	A	G	Sperm_Genome
1	106410193	A	T	Sperm_Genome
1	106495657	TTATC	T	Sperm_Genome
1	106697600	G	A	Sperm_Genome
1	106861574	T	C	Sperm_Genome
1	107019845	C	T	Sperm_Genome
1	107021046	C	T	Sperm_Genome
1	107047578	C	T	Sperm_Genome
1	107617456	G	A	Sperm_Genome
1	107807496	C	T	Sperm_Genome
1	107939229	T	C	Sperm_Genome
1	108501754	A	G	Sperm_Genome
1	109091474	C	T	Sperm_Genome
1	109353104	C	T	Sperm_Genome
1	109403747	CG	C	Sperm_Genome
1	109809498	T	C	Sperm_Genome
1	109839413	T	C	Sperm_Genome
1	110314140	G	C	Sperm_Genome
1	110415994	C	A	Sperm_Genome
1	110802029	T	G	Sperm_Genome
1	112220990	T	C	Sperm_Genome
1	112334904	A	G	Sperm_Genome
1	112337562	A	C	Sperm_Genome
1	112592402	G	A	Sperm_Genome
1	113530228	G	A	Sperm_Genome
1	113694801	A	C	Sperm_Genome
1	114902936	A	C	Sperm_Genome
1	115260251	T	G	Sperm_Genome
1	115517984	A	G	Sperm_Genome
1	116666469	G	T	Sperm_Genome
1	116742683	C	T	Sperm_Genome
1	116762227	A	G	Sperm_Genome
1	116783282	T	C	Sperm_Genome
1	116790938	T	C	Sperm_Genome
1	117101298	A	G	Sperm_Genome
1	117501975	T	A	Sperm_Genome
1	117545379	G	C	Sperm_Genome
1	117661966	G	A	Sperm_Genome
1	117912720	A	T	Sperm_Genome
1	118217845	A	C	Sperm_Genome
1	118278251	G	A	Sperm_Genome
1	118386101	C	G	Sperm_Genome
1	118525208	C	T	Sperm_Genome
1	118891339	T	G	Sperm_Genome
1	118977285	TTTTTCTTTTC	T	Sperm_Genome
1	119036988	C	G	Sperm_Genome
1	119334528	T	C	Sperm_Genome
1	119493666	A	T	Sperm_Genome
1	119574708	T	C	Sperm_Genome
1	119574791	T	C	Sperm_Genome
1	119576927	T	G	Sperm_Genome
1	119974552	A	C	Sperm_Genome
1	120460859	G	A	Sperm_Genome
1	121332968	A	G	Sperm_Genome
1	145681432	T	C	Sperm_Genome
1	146590171	G	T	Sperm_Genome
1	147329691	C	T	Sperm_Genome
1	149219918	TTAAA	T	Sperm_Genome
1	150264656	T	C	Sperm_Genome
1	150340143	T	G	Sperm_Genome
1	151374265	A	G	Sperm_Genome
1	152062132	G	A	Sperm_Genome
1	152249586	C	T	Sperm_Genome
1	152786520	T	A	Sperm_Genome
1	152870209	C	T	Sperm_Genome
1	154761875	A	G	Sperm_Genome
1	155056548	T	TCC	Sperm_Genome
1	155491123	T	A	Sperm_Genome
1	155858733	A	G	Sperm_Genome
1	156828300	G	A	Sperm_Genome
1	157088143	C	T	Sperm_Genome
1	158717777	G	A	Sperm_Genome
1	158868836	C	A	Sperm_Genome
1	158875025	T	C	Sperm_Genome
1	159101352	C	T	Sperm_Genome
1	159129931	A	C	Sperm_Genome
1	159186380	CTG	C	Sperm_Genome
1	159371546	T	A	Sperm_Genome
1	160398903	G	C	Sperm_Genome
1	161807573	T	C	Sperm_Genome
1	162201426	G	A	Sperm_Genome
1	162645721	G	A	Sperm_Genome
1	163250282	T	C	Sperm_Genome
1	163555576	C	A	Sperm_Genome
1	164056955	A	G	Sperm_Genome
1	164995548	C	T	Sperm_Genome
1	165477259	C	CA	Sperm_Genome
1	165854578	G	C	Sperm_Genome
1	165894043	A	C	Sperm_Genome
1	166085870	C	G	Sperm_Genome
1	166351214	T	C	Sperm_Genome
1	167080226	A	G	Sperm_Genome
1	167122807	A	G	Sperm_Genome
1	168064683	T	C	Sperm_Genome
1	168569374	C	T	Sperm_Genome
1	169326453	A	G	Sperm_Genome
1	170221251	C	T	Sperm_Genome
1	170616956	A	G	Sperm_Genome
1	170622940	G	T	Sperm_Genome
1	171080746	T	C	Sperm_Genome
1	171559995	G	A	Sperm_Genome
1	172060791	G	T	Sperm_Genome
1	172235311	T	C	Sperm_Genome
1	172911716	A	G	Sperm_Genome
1	173053345	C	T	Sperm_Genome
1	173217798	T	C	Sperm_Genome
1	174698750	C	T	Sperm_Genome
1	174830503	T	A	Sperm_Genome
1	175577285	A	G	Sperm_Genome
1	176095043	G	A	Sperm_Genome
1	176179457	G	A	Sperm_Genome
1	176888610	G	A	Sperm_Genome
1	176947415	C	G	Sperm_Genome
1	177928730	A	G	Sperm_Genome
1	177949768	T	C	Sperm_Genome
1	179223605	G	C	Sperm_Genome
1	180014346	G	A	Sperm_Genome
1	180145298	C	T	Sperm_Genome
1	180487731	AC	A	Sperm_Genome
1	180890440	C	T	Sperm_Genome
1	181194332	G	C	Sperm_Genome
1	181334088	C	T	Sperm_Genome
1	181514675	G	A	Sperm_Genome
1	182500788	T	C	Sperm_Genome
1	182555671	T	G	Sperm_Genome
1	182814650	G	T	Sperm_Genome
1	182847154	A	C	Sperm_Genome
1	183194834	C	T	Sperm_Genome
1	183906880	T	C	Sperm_Genome
1	183931995	GT	G	Sperm_Genome
1	184335378	A	C	Sperm_Genome
1	184739778	G	A	Sperm_Genome
1	184776622	T	A	Sperm_Genome
1	184962299	C	T	Sperm_Genome
1	185062240	C	G	Sperm_Genome
1	185190996	A	C	Sperm_Genome
1	185436476	C	T	Sperm_Genome
1	185592829	G	A	Sperm_Genome
1	186009474	C	T	Sperm_Genome
1	186296937	C	CGG	Sperm_Genome
1	186963742	T	C	Sperm_Genome
1	187345522	CA	C	Sperm_Genome
1	187438135	G	T	Sperm_Genome
1	188348425	A	G	Sperm_Genome
1	188563639	A	C	Sperm_Genome
1	188774914	A	G	Sperm_Genome
1	188887744	A	G	Sperm_Genome
1	189340618	A	C	Sperm_Genome
1	189372132	A	G	Sperm_Genome
1	189585649	G	GA	Sperm_Genome
1	189625463	T	C	Sperm_Genome
1	189747139	C	G	Sperm_Genome
1	190147442	T	G	Sperm_Genome
1	190403645	C	T	Sperm_Genome
1	190781163	G	A	Sperm_Genome
1	190879342	C	G	Sperm_Genome
1	190902136	G	GA	Sperm_Genome
1	190931930	CT	C	Sperm_Genome
1	191351405	G	A	Sperm_Genome
1	191617512	C	G	Sperm_Genome
1	191756693	G	A	Sperm_Genome
1	192030172	T	G	Sperm_Genome
1	193058651	A	C	Sperm_Genome
1	193656376	A	C	Sperm_Genome
1	194154580	A	G	Sperm_Genome
1	194540634	G	A	Sperm_Genome
1	194622251	A	G	Sperm_Genome
1	195050189	A	T	Sperm_Genome
1	195672587	T	C	Sperm_Genome
1	195734330	T	G	Sperm_Genome
1	195792948	A	T	Sperm_Genome
1	196315868	T	C	Sperm_Genome
1	196555091	T	C	Sperm_Genome
1	196650117	T	A	Sperm_Genome
1	196880216	G	C	Sperm_Genome
1	197138427	T	C	Sperm_Genome
1	198053736	C	T	Sperm_Genome
1	199489421	T	C	Sperm_Genome
1	199656198	G	T	Sperm_Genome
1	199971269	G	C	Sperm_Genome
1	200020229	G	T	Sperm_Genome
1	200342980	T	G	Sperm_Genome
1	200691199	T	C	Sperm_Genome
1	201030755	C	A	Sperm_Genome
1	201199371	A	G	Sperm_Genome
1	201244377	A	G	Sperm_Genome
1	201941451	G	A	Sperm_Genome
1	202665099	AGTT	A	Sperm_Genome
1	202962986	T	C	Sperm_Genome
1	203158603	C	A	Sperm_Genome
1	203775241	C	T	Sperm_Genome
1	203863138	G	A	Sperm_Genome
1	204203393	G	A	Sperm_Genome
1	204695174	G	A	Sperm_Genome
1	204708224	G	A	Sperm_Genome
1	204926214	T	C	Sperm_Genome
1	204996679	C	G	Sperm_Genome
1	206828290	C	T	Sperm_Genome
1	207123637	G	A	Sperm_Genome
1	207153423	C	A	Sperm_Genome
1	207471115	C	T	Sperm_Genome
1	207782486	CT	C	Sperm_Genome
1	207858853	A	G	Sperm_Genome
1	209544657	G	A	Sperm_Genome
1	209852376	G	T	Sperm_Genome
1	210428627	A	G	Sperm_Genome
1	210890613	T	C	Sperm_Genome
1	210965637	C	G	Sperm_Genome
1	211055059	T	C	Sperm_Genome
1	212884758	G	A	Sperm_Genome
1	213243555	A	G	Sperm_Genome
1	213624573	T	C	Sperm_Genome
1	214352674	T	A	Sperm_Genome
1	214719965	C	T	Sperm_Genome
1	214758164	C	T	Sperm_Genome
1	214774732	CAA	C	Sperm_Genome
1	214989262	T	G	Sperm_Genome
1	215334780	T	C	Sperm_Genome
1	215344271	A	C	Sperm_Genome
1	215519434	T	C	Sperm_Genome
1	215527509	T	C	Sperm_Genome
1	215527509	T	C	Sperm_Genome
1	216665414	AT	A	Sperm_Genome
1	217111247	G	A	Sperm_Genome
1	218763584	C	T	Sperm_Genome
1	218857170	T	C	Sperm_Genome
1	218869967	C	A	Sperm_Genome
1	219871086	A	C	Sperm_Genome
1	219992220	C	G	Sperm_Genome
1	220322015	A	G	Sperm_Genome
1	220473024	G	A	Sperm_Genome
1	220987902	G	A	Sperm_Genome
1	221428559	A	G	Sperm_Genome
1	221627239	C	G	Sperm_Genome
1	221635824	C	CAAAT	Sperm_Genome
1	221994644	A	G	Sperm_Genome
1	222005557	G	A	Sperm_Genome
1	222049854	C	T	Sperm_Genome
1	222272343	C	T	Sperm_Genome
1	222502783	T	C	Sperm_Genome
1	222761798	G	A	Sperm_Genome
1	222911841	G	T	Sperm_Genome
1	223247193	A	G	Sperm_Genome
1	223801705	TA	T	Sperm_Genome
1	224585612	C	T	Sperm_Genome
1	224962029	A	G	Sperm_Genome
1	224963843	C	G	Sperm_Genome
1	225964448	T	C	Sperm_Genome
1	226394912	G	A	Sperm_Genome
1	226583608	A	G	Sperm_Genome
1	227016662	A	G	Sperm_Genome
1	228515225	A	G	Sperm_Genome
1	229007717	C	T	Sperm_Genome
1	229276673	G	A	Sperm_Genome
1	229290333	C	T	Sperm_Genome
1	229851498	T	G	Sperm_Genome
1	230782986	CAT	C	Sperm_Genome
1	231357965	T	C	Sperm_Genome
1	232375620	T	G	Sperm_Genome
1	232529329	A	G	Sperm_Genome
1	232798603	C	T	Sperm_Genome
1	232845138	G	A	Sperm_Genome
1	232978779	T	C	Sperm_Genome
1	233296419	A	G	Sperm_Genome
1	233947374	C	A	Sperm_Genome
1	234001577	C	A	Sperm_Genome
1	234117302	A	G	Sperm_Genome
1	234605912	C	G	Sperm_Genome
1	234741515	T	C	Sperm_Genome
1	235260964	C	T	Sperm_Genome
1	235322161	G	A	Sperm_Genome
1	235736080	G	A	Sperm_Genome
1	236560811	G	A	Sperm_Genome
1	236889829	A	G	Sperm_Genome
1	237018377	G	C	Sperm_Genome
1	237204107	A	C	Sperm_Genome
1	237251019	G	A	Sperm_Genome
1	237710587	T	C	Sperm_Genome
1	237710667	G	A	Sperm_Genome
1	238228487	T	C	Sperm_Genome
1	238321000	G	T	Sperm_Genome
1	238641414	T	G	Sperm_Genome
1	239426628	T	C	Sperm_Genome
1	239929884	G	A	Sperm_Genome
1	240047023	T	C	Sperm_Genome
1	240855223	T	G	Sperm_Genome
1	241036636	T	C	Sperm_Genome
1	241351759	G	A	Sperm_Genome
1	241974489	C	T	Sperm_Genome
1	241990351	T	G	Sperm_Genome
1	242152009	C	T	Sperm_Genome
1	242654325	A	G	Sperm_Genome
1	242688805	T	C	Sperm_Genome
1	242878903	C	T	Sperm_Genome
1	243980787	A	T	Sperm_Genome
1	244015729	C	A	Sperm_Genome
1	244046911	T	C	Sperm_Genome
1	245023107	A	AT	Sperm_Genome
1	245228957	G	A	Sperm_Genome
1	245868661	G	A	Sperm_Genome
1	246185314	A	G	Sperm_Genome
1	246308843	C	A	Sperm_Genome
1	246500488	A	C	Sperm_Genome
1	246743171	A	C	Sperm_Genome
1	247131873	G	T	Sperm_Genome
1	248038256	A	G	Sperm_Genome
1	248587304	T	G	Sperm_Genome
1	248753975	T	C	Sperm_Genome
10	212332	T	C	Sperm_Genome
10	779283	C	T	Sperm_Genome
10	822629	G	A	Sperm_Genome
10	1462156	C	T	Sperm_Genome
10	1935576	T	A	Sperm_Genome
10	2038773	C	A	Sperm_Genome
10	2090444	T	C	Sperm_Genome
10	2372376	C	T	Sperm_Genome
10	2771187	G	A	Sperm_Genome
10	3067987	T	A	Sperm_Genome
10	3526685	A	G	Sperm_Genome
10	3679538	G	A	Sperm_Genome
10	4707371	G	A	Sperm_Genome
10	5205080	G	A	Sperm_Genome
10	5613210	G	C	Sperm_Genome
10	6145428	G	A	Sperm_Genome
10	6209974	CAGAT	C	Sperm_Genome
10	6355868	C	T	Sperm_Genome
10	6717240	G	A	Sperm_Genome
10	6723882	A	G	Sperm_Genome
10	6784199	T	TTTTTG	Sperm_Genome
10	6987128	C	T	Sperm_Genome
10	7027631	G	A	Sperm_Genome
10	8396564	A	G	Sperm_Genome
10	8647117	A	G	Sperm_Genome
10	9060481	C	G	Sperm_Genome
10	9304043	G	C	Sperm_Genome
10	9643771	A	T	Sperm_Genome
10	9798908	C	G	Sperm_Genome
10	9803272	T	C	Sperm_Genome
10	9842759	T	A	Sperm_Genome
10	10044571	C	G	Sperm_Genome
10	10148891	C	T	Sperm_Genome
10	10652986	C	T	Sperm_Genome
10	10989874	A	C	Sperm_Genome
10	11271235	G	A	Sperm_Genome
10	11393187	A	G	Sperm_Genome
10	11668926	A	C	Sperm_Genome
10	12538650	CT	C	Sperm_Genome
10	13028858	A	G	Sperm_Genome
10	13421643	T	C	Sperm_Genome
10	14065494	TC	GT	Sperm_Genome
10	14778029	TGGGAAAA	T	Sperm_Genome
10	14780700	A	G	Sperm_Genome
10	15845665	T	C	Sperm_Genome
10	15921873	C	T	Sperm_Genome
10	16034567	G	T	Sperm_Genome
10	16297509	T	A	Sperm_Genome
10	16674076	C	T	Sperm_Genome
10	17640958	A	AC	Sperm_Genome
10	18458624	T	C	Sperm_Genome
10	18468295	G	C	Sperm_Genome
10	18594745	G	A	Sperm_Genome
10	20184597	C	T	Sperm_Genome
10	20523462	G	A	Sperm_Genome
10	20765024	T	G	Sperm_Genome
10	20950476	C	A	Sperm_Genome
10	21036628	G	C	Sperm_Genome
10	21412902	C	T	Sperm_Genome
10	21460827	A	T	Sperm_Genome
10	21672304	A	T	Sperm_Genome
10	21772188	G	A	Sperm_Genome
10	21934225	GTTGT	G	Sperm_Genome
10	22045400	G	A	Sperm_Genome
10	22190114	A	C	Sperm_Genome
10	22293921	A	G	Sperm_Genome
10	22732742	A	G	Sperm_Genome
10	22770820	C	T	Sperm_Genome
10	22802994	C	A	Sperm_Genome
10	22946272	G	A	Sperm_Genome
10	23647410	T	A	Sperm_Genome
10	23719998	G	A	Sperm_Genome
10	23953977	C	T	Sperm_Genome
10	24098069	G	A	Sperm_Genome
10	25366326	A	T	Sperm_Genome
10	25515638	T	C	Sperm_Genome
10	25587616	G	A	Sperm_Genome
10	26302131	A	G	Sperm_Genome
10	26305011	G	A	Sperm_Genome
10	26480577	TTGGAA	T	Sperm_Genome
10	27065161	G	T	Sperm_Genome
10	28520006	A	G	Sperm_Genome
10	28530432	A	G	Sperm_Genome
10	28584061	T	G	Sperm_Genome
10	28807946	A	G	Sperm_Genome
10	28868925	A	G	Sperm_Genome
10	29337089	C	A	Sperm_Genome
10	30102651	C	T	Sperm_Genome
10	30165192	G	A	Sperm_Genome
10	30467558	T	C	Sperm_Genome
10	31088514	C	A	Sperm_Genome
10	31121210	G	T	Sperm_Genome
10	31674495	AC	A	Sperm_Genome
10	33228321	GAA	G	Sperm_Genome
10	34010883	A	G	Sperm_Genome
10	34026727	G	C	Sperm_Genome
10	34136065	G	A	Sperm_Genome
10	34425406	G	T	Sperm_Genome
10	34592357	A	G	Sperm_Genome
10	34859521	C	A	Sperm_Genome
10	35123466	G	T	Sperm_Genome
10	35326802	C	T	Sperm_Genome
10	35371166	T	C	Sperm_Genome
10	35615888	G	A	Sperm_Genome
10	35945448	A	T	Sperm_Genome
10	36166020	G	A	Sperm_Genome
10	36540664	C	T	Sperm_Genome
10	36844286	T	A	Sperm_Genome
10	36948270	GAAT	G	Sperm_Genome
10	37163190	A	T	Sperm_Genome
10	37318120	A	G	Sperm_Genome
10	38122742	G	A	Sperm_Genome
10	38360419	CAT	C	Sperm_Genome
10	42456175	T	C	Sperm_Genome
10	42798253	G	A	Sperm_Genome
10	43407741	G	A	Sperm_Genome
10	43416463	C	T	Sperm_Genome
10	43724776	T	G	Sperm_Genome
10	44254092	G	A	Sperm_Genome
10	44442549	G	T	Sperm_Genome
10	44884630	T	C	Sperm_Genome
10	45184838	C	G	Sperm_Genome
10	45390779	G	A	Sperm_Genome
10	45754348	C	T	Sperm_Genome
10	47020718	G	A	Sperm_Genome
10	47024935	A	T	Sperm_Genome
10	47087185	C	T	Sperm_Genome
10	49455186	G	A	Sperm_Genome
10	49777038	AT	A	Sperm_Genome
10	50010596	AAAATAT	A	Sperm_Genome
10	50051527	G	C	Sperm_Genome
10	50110286	C	T	Sperm_Genome
10	50590710	G	A	Sperm_Genome
10	50996149	G	A	Sperm_Genome
10	53504711	C	T	Sperm_Genome
10	53622275	A	G	Sperm_Genome
10	54280278	G	A	Sperm_Genome
10	54344355	C	A	Sperm_Genome
10	54381321	A	G	Sperm_Genome
10	54864445	G	A	Sperm_Genome
10	55663407	T	C	Sperm_Genome
10	56221225	T	C	Sperm_Genome
10	56629972	A	T	Sperm_Genome
10	56741368	GT	G	Sperm_Genome
10	56845147	A	C	Sperm_Genome
10	57069707	T	C	Sperm_Genome
10	57575145	G	C	Sperm_Genome
10	57604872	C	T	Sperm_Genome
10	58524418	T	C	Sperm_Genome
10	58919234	C	T	Sperm_Genome
10	60339967	A	G	Sperm_Genome
10	60350911	G	A	Sperm_Genome
10	60681764	T	C	Sperm_Genome
10	60715442	T	C	Sperm_Genome
10	61711088	G	T	Sperm_Genome
10	61838766	G	T	Sperm_Genome
10	62042471	C	T	Sperm_Genome
10	62309692	A	G	Sperm_Genome
10	62634355	C	T	Sperm_Genome
10	62687646	G	A	Sperm_Genome
10	62751112	A	G	Sperm_Genome
10	62992868	A	G	Sperm_Genome
10	63147555	T	A	Sperm_Genome
10	63298004	C	T	Sperm_Genome
10	63352723	G	A	Sperm_Genome
10	63640796	T	G	Sperm_Genome
10	63683426	C	T	Sperm_Genome
10	63910456	A	C	Sperm_Genome
10	63935472	T	C	Sperm_Genome
10	64502691	A	G	Sperm_Genome
10	64977560	C	T	Sperm_Genome
10	65245187	A	G	Sperm_Genome
10	65576835	G	T	Sperm_Genome
10	65642312	G	A	Sperm_Genome
10	66132831	A	G	Sperm_Genome
10	66745586	A	G	Sperm_Genome
10	68396918	G	A	Sperm_Genome
10	69026993	AT	A	Sperm_Genome
10	69515146	C	T	Sperm_Genome
10	70053368	AC	A	Sperm_Genome
10	70177754	GGAA	G	Sperm_Genome
10	70475821	G	C	Sperm_Genome
10	70501200	T	C	Sperm_Genome
10	70632620	T	C	Sperm_Genome
10	70671256	T	C	Sperm_Genome
10	70797548	TA	T	Sperm_Genome
10	71736149	C	T	Sperm_Genome
10	72117410	C	CA	Sperm_Genome
10	73209427	T	G	Sperm_Genome
10	73409185	G	A	Sperm_Genome
10	73567874	GC	G	Sperm_Genome
10	73856862	A	G	Sperm_Genome
10	75731882	C	T	Sperm_Genome
10	75818856	C	T	Sperm_Genome
10	75878238	CCAGA	C	Sperm_Genome
10	76263441	AATT	A	Sperm_Genome
10	76314588	A	G	Sperm_Genome
10	76434158	A	G	Sperm_Genome
10	76738545	G	A	Sperm_Genome
10	76769561	C	T	Sperm_Genome
10	77134447	T	G	Sperm_Genome
10	77149357	G	A	Sperm_Genome
10	77810137	A	G	Sperm_Genome
10	77845866	T	G	Sperm_Genome
10	78629977	C	T	Sperm_Genome
10	78720586	A	G	Sperm_Genome
10	78798773	G	A	Sperm_Genome
10	79017656	C	T	Sperm_Genome
10	79153167	G	A	Sperm_Genome
10	79666166	G	A	Sperm_Genome
10	79670595	T	C	Sperm_Genome
10	79671231	T	C	Sperm_Genome
10	80338342	C	T	Sperm_Genome
10	80685097	C	T	Sperm_Genome
10	80686388	A	G	Sperm_Genome
10	81925682	G	A	Sperm_Genome
10	82504154	C	T	Sperm_Genome
10	82966921	C	T	Sperm_Genome
10	83239152	A	G	Sperm_Genome
10	83337936	TTTAAA	T	Sperm_Genome
10	83939799	C	T	Sperm_Genome
10	84179763	A	T	Sperm_Genome
10	84203009	C	T	Sperm_Genome
10	84598378	AT	A	Sperm_Genome
10	84604686	G	A	Sperm_Genome
10	84726234	G	C	Sperm_Genome
10	85607013	T	C	Sperm_Genome
10	85654097	G	A	Sperm_Genome
10	85914907	G	T	Sperm_Genome
10	87093178	T	C	Sperm_Genome
10	87455813	T	C	Sperm_Genome
10	87896413	G	T	Sperm_Genome
10	88485389	G	A	Sperm_Genome
10	89823013	G	C	Sperm_Genome
10	89842590	C	G	Sperm_Genome
10	90109273	C	G	Sperm_Genome
10	90410478	A	G	Sperm_Genome
10	90563103	T	A	Sperm_Genome
10	90625405	T	C	Sperm_Genome
10	90800659	T	C	Sperm_Genome
10	91385029	C	CT	Sperm_Genome
10	92236641	A	G	Sperm_Genome
10	92538311	C	T	Sperm_Genome
10	93447204	G	A	Sperm_Genome
10	93524496	C	A	Sperm_Genome
10	93806769	T	TAGAG	Sperm_Genome
10	93956760	C	T	Sperm_Genome
10	94942113	G	C	Sperm_Genome
10	94976833	A	G	Sperm_Genome
10	95176173	C	T	Sperm_Genome
10	95318155	TTC	T	Sperm_Genome
10	95931967	G	A	Sperm_Genome
10	95999049	C	T	Sperm_Genome
10	96111122	T	C	Sperm_Genome
10	97311880	G	A	Sperm_Genome
10	97847432	T	G	Sperm_Genome
10	98277377	G	A	Sperm_Genome
10	98574418	G	C	Sperm_Genome
10	98586791	C	T	Sperm_Genome
10	98662042	T	A	Sperm_Genome
10	98717501	G	A	Sperm_Genome
10	98752055	C	T	Sperm_Genome
10	98776652	G	T	Sperm_Genome
10	98804841	T	G	Sperm_Genome
10	100165523	C	A	Sperm_Genome
10	100343524	A	G	Sperm_Genome
10	100462662	A	G	Sperm_Genome
10	101547378	A	G	Sperm_Genome
10	101839148	G	T	Sperm_Genome
10	102608603	G	A	Sperm_Genome
10	103343893	A	G	Sperm_Genome
10	103414497	T	C	Sperm_Genome
10	103503948	G	A	Sperm_Genome
10	103819175	A	G	Sperm_Genome
10	104016041	A	G	Sperm_Genome
10	104050671	A	G	Sperm_Genome
10	104437951	C	T	Sperm_Genome
10	105079364	A	G	Sperm_Genome
10	105476931	C	G	Sperm_Genome
10	106146657	T	C	Sperm_Genome
10	106152258	C	A	Sperm_Genome
10	106214098	C	G	Sperm_Genome
10	107468628	C	A	Sperm_Genome
10	108235568	T	C	Sperm_Genome
10	108269719	C	T	Sperm_Genome
10	108707129	CTGTG	C	Sperm_Genome
10	109170274	C	G	Sperm_Genome
10	109195779	C	T	Sperm_Genome
10	109585349	A	G	Sperm_Genome
10	109620341	C	A	Sperm_Genome
10	110244697	T	A	Sperm_Genome
10	111306796	CC	AA	Sperm_Genome
10	111845677	A	G	Sperm_Genome
10	112743858	C	G	Sperm_Genome
10	113462680	C	T	Sperm_Genome
10	113854107	C	T	Sperm_Genome
10	114200433	T	C	Sperm_Genome
10	114737646	T	C	Sperm_Genome
10	114848470	C	A	Sperm_Genome
10	115072609	T	G	Sperm_Genome
10	115697145	C	T	Sperm_Genome
10	116201425	A	C	Sperm_Genome
10	116926460	C	T	Sperm_Genome
10	116964172	A	G	Sperm_Genome
10	117769757	T	G	Sperm_Genome
10	119072328	A	G	Sperm_Genome
10	119920302	G	A	Sperm_Genome
10	120436490	A	T	Sperm_Genome
10	120799746	G	A	Sperm_Genome
10	121219747	T	C	Sperm_Genome
10	121796137	C	T	Sperm_Genome
10	123487748	G	A	Sperm_Genome
10	123824990	C	T	Sperm_Genome
10	123984180	T	C	Sperm_Genome
10	124395456	C	T	Sperm_Genome
10	125270582	A	G	Sperm_Genome
10	125333313	C	T	Sperm_Genome
10	125503634	A	G	Sperm_Genome
10	125587523	TTTTAAAA	T	Sperm_Genome
10	125677019	C	T	Sperm_Genome
10	126362302	G	A	Sperm_Genome
10	126854458	T	C	Sperm_Genome
10	127105182	T	A	Sperm_Genome
10	127138567	C	A	Sperm_Genome
10	127323561	G	T	Sperm_Genome
10	127706608	A	G	Sperm_Genome
10	128262209	T	G	Sperm_Genome
10	128423758	G	A	Sperm_Genome
10	128859397	C	T	Sperm_Genome
10	129396509	T	A	Sperm_Genome
10	129443975	T	A	Sperm_Genome
10	130203846	T	C	Sperm_Genome
10	130348363	C	T	Sperm_Genome
10	130693656	G	A	Sperm_Genome
10	130769534	C	T	Sperm_Genome
10	130835394	C	T	Sperm_Genome
10	130851034	A	T	Sperm_Genome
10	131564277	C	T	Sperm_Genome
10	131667324	C	T	Sperm_Genome
10	131908795	C	G	Sperm_Genome
10	132913781	C	T	Sperm_Genome
10	133051230	G	C	Sperm_Genome
10	133064681	A	G	Sperm_Genome
10	133257488	C	G	Sperm_Genome
10	133271301	C	G	Sperm_Genome
10	133637339	CT	C	Sperm_Genome
10	134132333	A	G	Sperm_Genome
10	134808125	C	T	Sperm_Genome
10	135030185	A	G	Sperm_Genome
10	135177988	CT	C	Sperm_Genome
10	135331691	C	T	Sperm_Genome
10	135415131	A	G	Sperm_Genome
11	642135	G	T	Sperm_Genome
11	1068486	C	A	Sperm_Genome
11	1280812	T	G	Sperm_Genome
11	1320689	G	A	Sperm_Genome
11	1862284	A	G	Sperm_Genome
11	2599912	G	A	Sperm_Genome
11	2652162	G	C	Sperm_Genome
11	3047895	G	A	Sperm_Genome
11	3056904	T	C	Sperm_Genome
11	3809860	G	A	Sperm_Genome
11	3923435	T	C	Sperm_Genome
11	4990974	A	T	Sperm_Genome
11	5007176	T	A	Sperm_Genome
11	5190935	TATC	T	Sperm_Genome
11	5581483	G	A	Sperm_Genome
11	5770847	C	G	Sperm_Genome
11	6001795	T	A	Sperm_Genome
11	7800938	C	T	Sperm_Genome
11	8011971	G	A	Sperm_Genome
11	8373491	C	T	Sperm_Genome
11	9088827	A	C	Sperm_Genome
11	9387572	G	A	Sperm_Genome
11	9407420	T	C	Sperm_Genome
11	9760954	C	G	Sperm_Genome
11	9970139	T	G	Sperm_Genome
11	10129960	G	T	Sperm_Genome
11	10789354	A	G	Sperm_Genome
11	12329014	T	C	Sperm_Genome
11	12690946	T	C	Sperm_Genome
11	12902560	G	A	Sperm_Genome
11	13426159	A	G	Sperm_Genome
11	13521062	A	G	Sperm_Genome
11	14586971	T	C	Sperm_Genome
11	15472429	C	T	Sperm_Genome
11	15807546	T	C	Sperm_Genome
11	16150340	G	T	Sperm_Genome
11	16473581	G	A	Sperm_Genome
11	16948712	C	T	Sperm_Genome
11	17707163	G	C	Sperm_Genome
11	17962839	G	A	Sperm_Genome
11	18441465	C	T	Sperm_Genome
11	18852017	GT	G	Sperm_Genome
11	19368390	T	C	Sperm_Genome
11	20224895	C	G	Sperm_Genome
11	20482484	TG	T	Sperm_Genome
11	20605968	A	C	Sperm_Genome
11	21233705	T	G	Sperm_Genome
11	21240003	A	G	Sperm_Genome
11	21976355	C	A	Sperm_Genome
11	23202881	T	A	Sperm_Genome
11	24668824	A	T	Sperm_Genome
11	24668830	G	T	Sperm_Genome
11	24951255	A	G	Sperm_Genome
11	25102697	C	T	Sperm_Genome
11	25283999	C	T	Sperm_Genome
11	25328074	C	T	Sperm_Genome
11	25376052	C	T	Sperm_Genome
11	25582833	T	C	Sperm_Genome
11	25809019	A	G	Sperm_Genome
11	25939314	C	T	Sperm_Genome
11	26680841	G	T	Sperm_Genome
11	26756635	G	A	Sperm_Genome
11	26778961	C	T	Sperm_Genome
11	26883134	C	A	Sperm_Genome
11	26912187	C	A	Sperm_Genome
11	26963926	C	T	Sperm_Genome
11	27184677	T	A	Sperm_Genome
11	29043086	G	A	Sperm_Genome
11	29799014	C	A	Sperm_Genome
11	30372354	T	C	Sperm_Genome
11	30684416	T	G	Sperm_Genome
11	30850751	A	C	Sperm_Genome
11	30901157	T	A	Sperm_Genome
11	31936342	G	A	Sperm_Genome
11	32091607	C	G	Sperm_Genome
11	32676881	A	G	Sperm_Genome
11	32747646	A	T	Sperm_Genome
11	33456500	A	G	Sperm_Genome
11	33491449	A	G	Sperm_Genome
11	33594464	A	T	Sperm_Genome
11	33612377	G	A	Sperm_Genome
11	33618023	C	T	Sperm_Genome
11	33661000	A	C	Sperm_Genome
11	33911799	A	G	Sperm_Genome
11	34077899	T	A	Sperm_Genome
11	34209330	T	C	Sperm_Genome
11	34309883	A	G	Sperm_Genome
11	34506665	A	G	Sperm_Genome
11	34666223	C	T	Sperm_Genome
11	35949148	G	A	Sperm_Genome
11	36468811	A	G	Sperm_Genome
11	36559196	T	C	Sperm_Genome
11	36900176	T	G	Sperm_Genome
11	36995076	A	G	Sperm_Genome
11	37287279	G	A	Sperm_Genome
11	37376189	C	T	Sperm_Genome
11	38147659	C	T	Sperm_Genome
11	38210543	G	A	Sperm_Genome
11	38234921	CA	C	Sperm_Genome
11	38277720	T	G	Sperm_Genome
11	39342392	A	G	Sperm_Genome
11	39702606	A	G	Sperm_Genome
11	39991345	T	C	Sperm_Genome
11	40576679	T	A	Sperm_Genome
11	40673824	A	G	Sperm_Genome
11	40833255	C	T	Sperm_Genome
11	41184528	A	T	Sperm_Genome
11	41238144	G	A	Sperm_Genome
11	41858515	G	A	Sperm_Genome
11	41984529	T	C	Sperm_Genome
11	42616242	A	G	Sperm_Genome
11	42685683	G	T	Sperm_Genome
11	42894128	A	C	Sperm_Genome
11	42947412	C	A	Sperm_Genome
11	43455476	GA	AG	Sperm_Genome
11	43624306	AGTT	A	Sperm_Genome
11	43901141	T	C	Sperm_Genome
11	44253598	T	A	Sperm_Genome
11	44724347	G	A	Sperm_Genome
11	44808569	G	A	Sperm_Genome
11	45769526	C	CA	Sperm_Genome
11	45883016	G	A	Sperm_Genome
11	46082017	T	C	Sperm_Genome
11	46295918	C	A	Sperm_Genome
11	46335321	A	G	Sperm_Genome
11	46609877	A	C	Sperm_Genome
11	47040094	T	C	Sperm_Genome
11	47491119	C	G	Sperm_Genome
11	47697394	C	CA	Sperm_Genome
11	47834380	G	A	Sperm_Genome
11	50410654	G	T	Sperm_Genome
11	55288657	G	C	Sperm_Genome
11	55445584	C	A	Sperm_Genome
11	55578594	T	G	Sperm_Genome
11	55776695	C	T	Sperm_Genome
11	56228150	T	G	Sperm_Genome
11	57288027	T	G	Sperm_Genome
11	57598525	C	CA	Sperm_Genome
11	57811818	A	T	Sperm_Genome
11	58134041	G	A	Sperm_Genome
11	58481836	A	G	Sperm_Genome
11	58658059	A	G	Sperm_Genome
11	59645062	C	G	Sperm_Genome
11	59902323	G	T	Sperm_Genome
11	61333894	G	A	Sperm_Genome
11	62663932	G	C	Sperm_Genome
11	62925135	A	G	Sperm_Genome
11	63405433	G	A	Sperm_Genome
11	63501377	AC	A	Sperm_Genome
11	63645456	C	T	Sperm_Genome
11	63790460	A	C	Sperm_Genome
11	64408451	G	C	Sperm_Genome
11	64855028	G	C	Sperm_Genome
11	65320684	G	A	Sperm_Genome
11	65385351	C	T	Sperm_Genome
11	66225174	C	T	Sperm_Genome
11	66708784	T	C	Sperm_Genome
11	66891584	C	T	Sperm_Genome
11	67003484	C	T	Sperm_Genome
11	67200899	C	G	Sperm_Genome
11	67903590	T	C	Sperm_Genome
11	68347890	G	C	Sperm_Genome
11	68602618	G	A	Sperm_Genome
11	69048302	A	G	Sperm_Genome
11	69297719	C	G	Sperm_Genome
11	69380832	A	G	Sperm_Genome
11	69912778	T	C	Sperm_Genome
11	70465432	C	T	Sperm_Genome
11	70597164	T	A	Sperm_Genome
11	70681353	A	C	Sperm_Genome
11	70791500	C	T	Sperm_Genome
11	70966759	G	A	Sperm_Genome
11	71044130	C	T	Sperm_Genome
11	71051026	G	A	Sperm_Genome
11	72131254	G	A	Sperm_Genome
11	72138773	G	C	Sperm_Genome
11	72262586	C	T	Sperm_Genome
11	72383019	C	T	Sperm_Genome
11	72439625	CAAAACA	C	Sperm_Genome
11	73170677	A	G	Sperm_Genome
11	73814897	T	C	Sperm_Genome
11	74578844	A	T	Sperm_Genome
11	74686816	G	A	Sperm_Genome
11	74926856	C	A	Sperm_Genome
11	75192746	A	C	Sperm_Genome
11	75421328	T	C	Sperm_Genome
11	75923252	G	T	Sperm_Genome
11	76028890	T	G	Sperm_Genome
11	76415361	C	A	Sperm_Genome
11	76590796	T	G	Sperm_Genome
11	76709846	T	C	Sperm_Genome
11	76993413	C	T	Sperm_Genome
11	77109280	C	CT	Sperm_Genome
11	77167251	T	C	Sperm_Genome
11	78355608	G	A	Sperm_Genome
11	78636908	A	G	Sperm_Genome
11	78636908	A	G	Sperm_Genome
11	78669588	C	T	Sperm_Genome
11	78988585	T	G	Sperm_Genome
11	79128779	T	G	Sperm_Genome
11	79145630	G	A	Sperm_Genome
11	79246134	A	G	Sperm_Genome
11	79440197	C	T	Sperm_Genome
11	79816463	A	C	Sperm_Genome
11	80018167	G	C	Sperm_Genome
11	80078723	T	C	Sperm_Genome
11	80213709	TA	CG	Sperm_Genome
11	80471805	T	A	Sperm_Genome
11	81187662	T	C	Sperm_Genome
11	81804855	C	T	Sperm_Genome
11	82273232	G	T	Sperm_Genome
11	83632828	C	A	Sperm_Genome
11	83796483	A	AT	Sperm_Genome
11	83829385	C	T	Sperm_Genome
11	84050110	G	A	Sperm_Genome
11	84582299	T	C	Sperm_Genome
11	84854053	G	A	Sperm_Genome
11	85485819	T	G	Sperm_Genome
11	86144914	G	A	Sperm_Genome
11	86550401	T	G	Sperm_Genome
11	86959533	G	C	Sperm_Genome
11	88336141	G	A	Sperm_Genome
11	88417098	C	T	Sperm_Genome
11	88477954	C	A	Sperm_Genome
11	90123919	C	T	Sperm_Genome
11	90404966	C	T	Sperm_Genome
11	90719527	T	A	Sperm_Genome
11	91283761	C	T	Sperm_Genome
11	91348378	A	AT	Sperm_Genome
11	91558916	C	T	Sperm_Genome
11	91662062	A	G	Sperm_Genome
11	92060550	G	T	Sperm_Genome
11	92252108	C	T	Sperm_Genome
11	92847079	C	T	Sperm_Genome
11	93329616	A	C	Sperm_Genome
11	93337736	C	A	Sperm_Genome
11	93726193	G	A	Sperm_Genome
11	94397710	C	T	Sperm_Genome
11	95119944	G	T	Sperm_Genome
11	95158625	T	A	Sperm_Genome
11	95634913	T	C	Sperm_Genome
11	96130863	TA	T	Sperm_Genome
11	96136869	G	A	Sperm_Genome
11	96755037	T	C	Sperm_Genome
11	97948341	T	G	Sperm_Genome
11	97982158	A	G	Sperm_Genome
11	98345943	T	A	Sperm_Genome
11	98659490	A	G	Sperm_Genome
11	98797196	G	C	Sperm_Genome
11	99354477	A	G	Sperm_Genome
11	99735112	C	G	Sperm_Genome
11	99924517	G	A	Sperm_Genome
11	100203767	A	G	Sperm_Genome
11	100470211	C	T	Sperm_Genome
11	100776425	G	A	Sperm_Genome
11	100824603	C	G	Sperm_Genome
11	101172913	C	G	Sperm_Genome
11	101978877	T	C	Sperm_Genome
11	102253367	A	G	Sperm_Genome
11	102280488	C	T	Sperm_Genome
11	103108371	A	G	Sperm_Genome
11	103167813	A	G	Sperm_Genome
11	103439620	T	C	Sperm_Genome
11	103834608	G	A	Sperm_Genome
11	104090942	G	A	Sperm_Genome
11	104186248	G	C	Sperm_Genome
11	104553837	A	G	Sperm_Genome
11	104821397	T	C	Sperm_Genome
11	105465671	G	A	Sperm_Genome
11	106047439	A	C	Sperm_Genome
11	106411749	A	G	Sperm_Genome
11	107099534	A	C	Sperm_Genome
11	107285202	C	G	Sperm_Genome
11	107968471	T	C	Sperm_Genome
11	108016460	A	G	Sperm_Genome
11	108626869	G	T	Sperm_Genome
11	108628310	G	A	Sperm_Genome
11	109810345	A	G	Sperm_Genome
11	110078162	A	G	Sperm_Genome
11	110243205	C	T	Sperm_Genome
11	110566925	GTTTC	G	Sperm_Genome
11	110569107	T	C	Sperm_Genome
11	110577004	T	C	Sperm_Genome
11	110647037	G	A	Sperm_Genome
11	111607824	A	C	Sperm_Genome
11	111966709	C	G	Sperm_Genome
11	112715808	A	G	Sperm_Genome
11	112729751	A	G	Sperm_Genome
11	112820441	C	A	Sperm_Genome
11	113014031	C	CA	Sperm_Genome
11	113111371	C	T	Sperm_Genome
11	113261912	C	T	Sperm_Genome
11	113396365	TATA	T	Sperm_Genome
11	113513968	C	T	Sperm_Genome
11	114330804	G	A	Sperm_Genome
11	114465667	C	G	Sperm_Genome
11	114737546	A	G	Sperm_Genome
11	114854978	G	A	Sperm_Genome
11	114902189	T	C	Sperm_Genome
11	114903900	G	A	Sperm_Genome
11	115173402	T	C	Sperm_Genome
11	115251418	A	G	Sperm_Genome
11	115533615	G	A	Sperm_Genome
11	115612802	G	C	Sperm_Genome
11	115970470	A	G	Sperm_Genome
11	115997357	G	A	Sperm_Genome
11	116040626	C	A	Sperm_Genome
11	116312684	G	C	Sperm_Genome
11	116655513	T	C	Sperm_Genome
11	117167561	C	A	Sperm_Genome
11	117217841	G	A	Sperm_Genome
11	117453166	T	C	Sperm_Genome
11	118225339	G	A	Sperm_Genome
11	118377712	T	A	Sperm_Genome
11	118812165	C	T	Sperm_Genome
11	118858015	G	A	Sperm_Genome
11	118922078	C	T	Sperm_Genome
11	118953309	G	A	Sperm_Genome
11	119167711	C	T	Sperm_Genome
11	119239166	T	C	Sperm_Genome
11	119621364	T	C	Sperm_Genome
11	119739597	TAAGTA	T	Sperm_Genome
11	119962866	C	A	Sperm_Genome
11	120158190	A	G	Sperm_Genome
11	120620359	C	G	Sperm_Genome
11	121016371	T	G	Sperm_Genome
11	122403663	T	A	Sperm_Genome
11	122885838	A	G	Sperm_Genome
11	122970951	T	C	Sperm_Genome
11	123289394	C	G	Sperm_Genome
11	123360903	C	T	Sperm_Genome
11	123493474	C	T	Sperm_Genome
11	123759478	C	CAAAT	Sperm_Genome
11	124079573	T	C	Sperm_Genome
11	124430736	C	T	Sperm_Genome
11	124593612	A	C	Sperm_Genome
11	124828010	G	T	Sperm_Genome
11	124919557	G	A	Sperm_Genome
11	125181273	C	T	Sperm_Genome
11	125595066	G	A	Sperm_Genome
11	125672307	G	A	Sperm_Genome
11	125934426	CTA	C	Sperm_Genome
11	126187693	C	T	Sperm_Genome
11	126745549	T	C	Sperm_Genome
11	127260852	T	G	Sperm_Genome
11	127594561	C	T	Sperm_Genome
11	128356588	G	C	Sperm_Genome
11	128414753	C	G	Sperm_Genome
11	128500479	T	C	Sperm_Genome
11	128634423	C	T	Sperm_Genome
11	128659471	C	T	Sperm_Genome
11	129003031	GGGAAGAGTGAGCAGGA	G	Sperm_Genome
11	129309078	C	G	Sperm_Genome
11	130129454	CCT	C	Sperm_Genome
11	130367990	C	T	Sperm_Genome
11	130394507	G	A	Sperm_Genome
11	130601891	G	T	Sperm_Genome
11	130727698	A	T	Sperm_Genome
11	130903519	G	T	Sperm_Genome
11	131023124	C	G	Sperm_Genome
11	131533368	T	C	Sperm_Genome
11	132242012	A	G	Sperm_Genome
11	132656336	T	C	Sperm_Genome
11	133117642	C	T	Sperm_Genome
11	133273339	C	A	Sperm_Genome
11	133537766	G	A	Sperm_Genome
11	133923329	G	T	Sperm_Genome
11	134481365	T	G	Sperm_Genome
12	199490	T	C	Sperm_Genome
12	1380464	A	G	Sperm_Genome
12	1453469	G	A	Sperm_Genome
12	2017385	C	G	Sperm_Genome
12	2322539	C	G	Sperm_Genome
12	2515789	T	C	Sperm_Genome
12	2896629	C	G	Sperm_Genome
12	2947491	G	T	Sperm_Genome
12	3058995	A	G	Sperm_Genome
12	3094107	C	G	Sperm_Genome
12	4109687	T	C	Sperm_Genome
12	5121124	C	T	Sperm_Genome
12	5157629	G	C	Sperm_Genome
12	5172688	A	G	Sperm_Genome
12	5355949	A	G	Sperm_Genome
12	5477384	G	A	Sperm_Genome
12	5695487	C	G	Sperm_Genome
12	7295522	G	T	Sperm_Genome
12	9863989	A	C	Sperm_Genome
12	10101585	T	C	Sperm_Genome
12	10354767	C	T	Sperm_Genome
12	10649279	A	G	Sperm_Genome
12	12197254	A	G	Sperm_Genome
12	12674619	C	CA	Sperm_Genome
12	12972615	T	G	Sperm_Genome
12	13057646	A	C	Sperm_Genome
12	13814133	G	A	Sperm_Genome
12	14284809	A	C	Sperm_Genome
12	14345054	C	A	Sperm_Genome
12	14930960	G	A	Sperm_Genome
12	14930960	G	A	Sperm_Genome
12	15383757	A	G	Sperm_Genome
12	15684593	C	T	Sperm_Genome
12	17078722	A	G	Sperm_Genome
12	17340614	A	G	Sperm_Genome
12	17344881	T	C	Sperm_Genome
12	17354823	G	A	Sperm_Genome
12	17397400	A	T	Sperm_Genome
12	17847615	A	G	Sperm_Genome
12	18541494	A	G	Sperm_Genome
12	18610814	TTTAA	T	Sperm_Genome
12	19876518	G	A	Sperm_Genome
12	20141543	G	A	Sperm_Genome
12	20182671	A	G	Sperm_Genome
12	20228304	C	T	Sperm_Genome
12	21152158	ATCT	A	Sperm_Genome
12	22377111	T	A	Sperm_Genome
12	22449647	T	C	Sperm_Genome
12	22691338	AT	A	Sperm_Genome
12	23177225	A	G	Sperm_Genome
12	23994729	C	T	Sperm_Genome
12	24018210	T	A	Sperm_Genome
12	24052072	A	C	Sperm_Genome
12	24324367	C	T	Sperm_Genome
12	24830687	G	C	Sperm_Genome
12	25686710	C	T	Sperm_Genome
12	26077667	C	T	Sperm_Genome
12	26223742	G	A	Sperm_Genome
12	26244040	G	A	Sperm_Genome
12	26742092	C	T	Sperm_Genome
12	27125495	C	T	Sperm_Genome
12	28103310	T	A	Sperm_Genome
12	28663048	T	C	Sperm_Genome
12	28769823	T	A	Sperm_Genome
12	28948927	A	G	Sperm_Genome
12	29027332	AG	A	Sperm_Genome
12	29278505	C	T	Sperm_Genome
12	29817374	T	C	Sperm_Genome
12	31863389	T	G	Sperm_Genome
12	31979358	C	G	Sperm_Genome
12	32485385	T	C	Sperm_Genome
12	32543891	C	A	Sperm_Genome
12	32839605	G	A	Sperm_Genome
12	32865376	C	T	Sperm_Genome
12	33042685	T	C	Sperm_Genome
12	33141503	G	A	Sperm_Genome
12	33389880	A	T	Sperm_Genome
12	33466627	T	C	Sperm_Genome
12	33758039	C	T	Sperm_Genome
12	38838937	G	A	Sperm_Genome
12	39750047	G	A	Sperm_Genome
12	40000336	T	G	Sperm_Genome
12	40367793	A	G	Sperm_Genome
12	40630093	A	G	Sperm_Genome
12	40988941	A	T	Sperm_Genome
12	41027210	A	G	Sperm_Genome
12	41135047	G	C	Sperm_Genome
12	41340829	C	A	Sperm_Genome
12	41465608	AC	A	Sperm_Genome
12	42262569	C	G	Sperm_Genome
12	42792823	A	C	Sperm_Genome
12	43621367	G	A	Sperm_Genome
12	44307555	GCTTT	G	Sperm_Genome
12	45539013	C	T	Sperm_Genome
12	45822890	C	T	Sperm_Genome
12	46783497	C	T	Sperm_Genome
12	47345373	TAAGC	T	Sperm_Genome
12	47466855	T	A	Sperm_Genome
12	49753844	G	A	Sperm_Genome
12	49754045	G	C	Sperm_Genome
12	49898866	G	A	Sperm_Genome
12	50182467	A	G	Sperm_Genome
12	50239619	C	T	Sperm_Genome
12	51284849	A	C	Sperm_Genome
12	51384936	C	T	Sperm_Genome
12	51576405	C	T	Sperm_Genome
12	51637235	T	C	Sperm_Genome
12	51820170	G	A	Sperm_Genome
12	52972979	T	A	Sperm_Genome
12	53071608	A	G	Sperm_Genome
12	53139102	A	T	Sperm_Genome
12	54028773	C	A	Sperm_Genome
12	54830262	C	A	Sperm_Genome
12	55035260	G	A	Sperm_Genome
12	55106477	T	C	Sperm_Genome
12	55439713	A	T	Sperm_Genome
12	55583936	T	C	Sperm_Genome
12	55908389	T	C	Sperm_Genome
12	56596450	C	G	Sperm_Genome
12	57148606	T	C	Sperm_Genome
12	57691709	T	C	Sperm_Genome
12	57834841	C	CA	Sperm_Genome
12	58016550	A	G	Sperm_Genome
12	58688070	G	A	Sperm_Genome
12	58690529	G	A	Sperm_Genome
12	58836313	C	T	Sperm_Genome
12	58943886	C	T	Sperm_Genome
12	59312257	T	G	Sperm_Genome
12	59516366	A	T	Sperm_Genome
12	59572056	T	G	Sperm_Genome
12	59985837	C	T	Sperm_Genome
12	60441056	A	C	Sperm_Genome
12	61355816	T	G	Sperm_Genome
12	61388308	T	A	Sperm_Genome
12	61458282	G	A	Sperm_Genome
12	61490153	T	C	Sperm_Genome
12	62162086	G	T	Sperm_Genome
12	62724839	G	C	Sperm_Genome
12	62850976	A	G	Sperm_Genome
12	63231234	C	T	Sperm_Genome
12	64517964	G	A	Sperm_Genome
12	64756679	C	T	Sperm_Genome
12	64771429	ATTTCT	A	Sperm_Genome
12	64847313	T	C	Sperm_Genome
12	64927082	T	C	Sperm_Genome
12	65095247	C	T	Sperm_Genome
12	65120291	A	T	Sperm_Genome
12	65201243	G	C	Sperm_Genome
12	65703052	C	T	Sperm_Genome
12	66635126	A	C	Sperm_Genome
12	67501822	T	A	Sperm_Genome
12	67554055	T	C	Sperm_Genome
12	68445630	A	T	Sperm_Genome
12	69212228	T	TTG	Sperm_Genome
12	69380191	T	C	Sperm_Genome
12	69452921	T	A	Sperm_Genome
12	69685817	C	T	Sperm_Genome
12	69690482	C	T	Sperm_Genome
12	69848449	T	C	Sperm_Genome
12	70829988	C	T	Sperm_Genome
12	71303833	A	G	Sperm_Genome
12	71724078	CA	C	Sperm_Genome
12	71939369	T	G	Sperm_Genome
12	72000434	T	C	Sperm_Genome
12	72430202	A	G	Sperm_Genome
12	72604552	T	G	Sperm_Genome
12	73351853	G	A	Sperm_Genome
12	73419978	C	T	Sperm_Genome
12	73928439	G	T	Sperm_Genome
12	76710758	A	C	Sperm_Genome
12	78117675	T	C	Sperm_Genome
12	78611334	GC	G	Sperm_Genome
12	78897046	T	G	Sperm_Genome
12	78977832	A	G	Sperm_Genome
12	79102379	C	T	Sperm_Genome
12	79134664	T	C	Sperm_Genome
12	79544432	T	C	Sperm_Genome
12	81229628	A	G	Sperm_Genome
12	82211732	G	T	Sperm_Genome
12	82770234	G	T	Sperm_Genome
12	83704834	T	C	Sperm_Genome
12	83954856	G	T	Sperm_Genome
12	84055961	AC	A	Sperm_Genome
12	84100458	C	A	Sperm_Genome
12	84309365	G	A	Sperm_Genome
12	84524383	G	A	Sperm_Genome
12	85054997	A	G	Sperm_Genome
12	86077954	T	C	Sperm_Genome
12	86367304	T	A	Sperm_Genome
12	87035713	T	G	Sperm_Genome
12	87248109	G	A	Sperm_Genome
12	87525799	G	A	Sperm_Genome
12	87542107	T	C	Sperm_Genome
12	87652148	T	C	Sperm_Genome
12	87675348	A	T	Sperm_Genome
12	87808016	G	A	Sperm_Genome
12	88522622	C	T	Sperm_Genome
12	88827238	T	A	Sperm_Genome
12	89562772	C	T	Sperm_Genome
12	90074459	T	A	Sperm_Genome
12	90323931	G	T	Sperm_Genome
12	90569643	C	A	Sperm_Genome
12	90580910	G	T	Sperm_Genome
12	91510278	C	T	Sperm_Genome
12	91998111	G	A	Sperm_Genome
12	92877690	C	T	Sperm_Genome
12	92890772	C	T	Sperm_Genome
12	93580075	T	C	Sperm_Genome
12	94385593	G	A	Sperm_Genome
12	94436051	C	T	Sperm_Genome
12	94711472	G	A	Sperm_Genome
12	94744202	G	T	Sperm_Genome
12	94813216	T	C	Sperm_Genome
12	95150680	CT	C	Sperm_Genome
12	95270943	G	A	Sperm_Genome
12	95364677	A	C	Sperm_Genome
12	95847493	T	C	Sperm_Genome
12	95894274	A	G	Sperm_Genome
12	96325652	A	C	Sperm_Genome
12	97205225	T	C	Sperm_Genome
12	97634346	C	G	Sperm_Genome
12	98036872	A	G	Sperm_Genome
12	98057206	A	G	Sperm_Genome
12	98967399	G	A	Sperm_Genome
12	99247511	T	C	Sperm_Genome
12	99659088	C	T	Sperm_Genome
12	99776094	C	G	Sperm_Genome
12	101091063	A	G	Sperm_Genome
12	101412444	C	G	Sperm_Genome
12	101415489	C	T	Sperm_Genome
12	101967782	G	C	Sperm_Genome
12	102017000	T	G	Sperm_Genome
12	102258565	G	A	Sperm_Genome
12	102725946	A	G	Sperm_Genome
12	103173597	A	G	Sperm_Genome
12	103920510	G	A	Sperm_Genome
12	103982427	T	C	Sperm_Genome
12	104057665	T	C	Sperm_Genome
12	104135523	G	A	Sperm_Genome
12	104477436	G	A	Sperm_Genome
12	104946611	G	A	Sperm_Genome
12	105467681	C	A	Sperm_Genome
12	106316569	C	T	Sperm_Genome
12	106513713	A	G	Sperm_Genome
12	106700430	C	T	Sperm_Genome
12	106720754	A	G	Sperm_Genome
12	106756396	A	G	Sperm_Genome
12	107318716	T	C	Sperm_Genome
12	107416943	G	A	Sperm_Genome
12	107509594	G	C	Sperm_Genome
12	108032494	T	C	Sperm_Genome
12	108125509	A	C	Sperm_Genome
12	108893686	C	T	Sperm_Genome
12	110266994	A	T	Sperm_Genome
12	110884854	T	C	Sperm_Genome
12	110972724	C	T	Sperm_Genome
12	111263033	A	G	Sperm_Genome
12	111336285	G	T	Sperm_Genome
12	111454327	C	T	Sperm_Genome
12	111531514	C	T	Sperm_Genome
12	111626891	C	T	Sperm_Genome
12	111682497	A	T	Sperm_Genome
12	112370384	T	C	Sperm_Genome
12	112600304	G	A	Sperm_Genome
12	113048882	G	A	Sperm_Genome
12	113290446	C	G	Sperm_Genome
12	113325092	A	G	Sperm_Genome
12	113740338	T	A	Sperm_Genome
12	114399417	TC	T	Sperm_Genome
12	114826841	C	G	Sperm_Genome
12	114846494	G	A	Sperm_Genome
12	115290423	G	T	Sperm_Genome
12	115348212	T	G	Sperm_Genome
12	116003789	G	A	Sperm_Genome
12	116390922	GC	AA	Sperm_Genome
12	116414367	AT	A	Sperm_Genome
12	116680335	A	G	Sperm_Genome
12	116988027	C	G	Sperm_Genome
12	117144768	G	A	Sperm_Genome
12	117145273	TAA	T	Sperm_Genome
12	117477943	C	G	Sperm_Genome
12	117677465	G	A	Sperm_Genome
12	117719558	T	C	Sperm_Genome
12	117773178	C	G	Sperm_Genome
12	117807759	G	C	Sperm_Genome
12	118953388	C	T	Sperm_Genome
12	119082140	C	T	Sperm_Genome
12	119181942	T	C	Sperm_Genome
12	119582297	C	T	Sperm_Genome
12	119884824	C	T	Sperm_Genome
12	120179675	C	T	Sperm_Genome
12	121089504	A	G	Sperm_Genome
12	121400223	C	T	Sperm_Genome
12	121538523	A	G	Sperm_Genome
12	121571707	T	A	Sperm_Genome
12	121605115	C	T	Sperm_Genome
12	122444137	T	C	Sperm_Genome
12	122607642	C	T	Sperm_Genome
12	122660777	G	A	Sperm_Genome
12	122903376	T	C	Sperm_Genome
12	122994302	A	C	Sperm_Genome
12	123300247	G	C	Sperm_Genome
12	123308733	C	T	Sperm_Genome
12	124131556	C	T	Sperm_Genome
12	124157281	G	GTGA	Sperm_Genome
12	124168165	A	G	Sperm_Genome
12	124535605	C	T	Sperm_Genome
12	124879331	T	C	Sperm_Genome
12	126635269	C	T	Sperm_Genome
12	126947258	G	T	Sperm_Genome
12	127093561	T	C	Sperm_Genome
12	127821860	C	A	Sperm_Genome
12	128052230	A	G	Sperm_Genome
12	128539257	AT	A	Sperm_Genome
12	128730296	T	C	Sperm_Genome
12	129742148	T	A	Sperm_Genome
12	129938403	G	A	Sperm_Genome
12	130274958	C	T	Sperm_Genome
12	130826575	A	G	Sperm_Genome
12	131640391	A	C	Sperm_Genome
12	132010503	G	A	Sperm_Genome
12	132452818	A	G	Sperm_Genome
13	20228614	T	TA	Sperm_Genome
13	20363278	A	C	Sperm_Genome
13	21363842	C	T	Sperm_Genome
13	21720622	T	A	Sperm_Genome
13	21781434	A	G	Sperm_Genome
13	21969228	T	TA	Sperm_Genome
13	22146149	G	T	Sperm_Genome
13	22189062	C	T	Sperm_Genome
13	22208044	G	A	Sperm_Genome
13	23191514	A	G	Sperm_Genome
13	23266193	C	G	Sperm_Genome
13	23578401	C	G	Sperm_Genome
13	23762807	A	C	Sperm_Genome
13	24156616	C	T	Sperm_Genome
13	24220230	G	C	Sperm_Genome
13	24854300	C	T	Sperm_Genome
13	25146578	C	A	Sperm_Genome
13	25439644	G	A	Sperm_Genome
13	25815189	A	G	Sperm_Genome
13	25856884	C	T	Sperm_Genome
13	26052056	CG	C	Sperm_Genome
13	26052065	A	G	Sperm_Genome
13	26477516	C	T	Sperm_Genome
13	27235856	A	G	Sperm_Genome
13	27376671	T	C	Sperm_Genome
13	27876236	T	C	Sperm_Genome
13	27928989	A	G	Sperm_Genome
13	28906419	C	CTAT	Sperm_Genome
13	28959456	A	T	Sperm_Genome
13	29944307	C	A	Sperm_Genome
13	30136294	G	C	Sperm_Genome
13	30337358	A	G	Sperm_Genome
13	30647771	T	A	Sperm_Genome
13	31408768	T	C	Sperm_Genome
13	31874683	G	A	Sperm_Genome
13	31991275	T	C	Sperm_Genome
13	32519225	T	G	Sperm_Genome
13	32599539	C	T	Sperm_Genome
13	32647784	C	G	Sperm_Genome
13	32790131	T	C	Sperm_Genome
13	32824407	C	A	Sperm_Genome
13	33772552	G	C	Sperm_Genome
13	33934035	C	G	Sperm_Genome
13	34216212	G	A	Sperm_Genome
13	34647918	T	G	Sperm_Genome
13	34900907	C	A	Sperm_Genome
13	35749332	C	T	Sperm_Genome
13	36622559	A	G	Sperm_Genome
13	38031713	T	A	Sperm_Genome
13	38144577	T	C	Sperm_Genome
13	38309461	C	A	Sperm_Genome
13	38584740	T	C	Sperm_Genome
13	39214215	A	G	Sperm_Genome
13	39475954	G	A	Sperm_Genome
13	39534686	A	C	Sperm_Genome
13	39650804	G	A	Sperm_Genome
13	39916884	T	C	Sperm_Genome
13	42837363	GT	G	Sperm_Genome
13	43274695	C	G	Sperm_Genome
13	43329544	C	A	Sperm_Genome
13	43374243	A	G	Sperm_Genome
13	43378177	C	G	Sperm_Genome
13	43458978	G	A	Sperm_Genome
13	43463010	T	C	Sperm_Genome
13	43469919	G	T	Sperm_Genome
13	43710037	C	T	Sperm_Genome
13	43747775	A	G	Sperm_Genome
13	44426937	C	T	Sperm_Genome
13	44624873	A	C	Sperm_Genome
13	44811738	G	A	Sperm_Genome
13	44864879	G	A	Sperm_Genome
13	45652541	C	T	Sperm_Genome
13	45673472	G	A	Sperm_Genome
13	45748633	T	G	Sperm_Genome
13	46466339	G	A	Sperm_Genome
13	46541553	G	T	Sperm_Genome
13	46777783	G	T	Sperm_Genome
13	47058074	C	G	Sperm_Genome
13	47344341	T	A	Sperm_Genome
13	47451613	T	C	Sperm_Genome
13	47579046	A	C	Sperm_Genome
13	47814750	C	G	Sperm_Genome
13	49313903	C	A	Sperm_Genome
13	49663520	T	C	Sperm_Genome
13	49759982	T	TA	Sperm_Genome
13	49864043	A	G	Sperm_Genome
13	50016507	T	A	Sperm_Genome
13	50150066	G	A	Sperm_Genome
13	50500652	A	AT	Sperm_Genome
13	50567920	GTTAC	G	Sperm_Genome
13	51130962	C	T	Sperm_Genome
13	51259305	A	T	Sperm_Genome
13	52180745	C	T	Sperm_Genome
13	52183596	A	G	Sperm_Genome
13	52211691	G	A	Sperm_Genome
13	52343585	G	T	Sperm_Genome
13	52943128	G	A	Sperm_Genome
13	53046782	G	GA	Sperm_Genome
13	53837034	G	A	Sperm_Genome
13	53906824	A	G	Sperm_Genome
13	54121581	A	C	Sperm_Genome
13	54728217	G	T	Sperm_Genome
13	55605875	T	C	Sperm_Genome
13	55774228	G	T	Sperm_Genome
13	56006197	GA	G	Sperm_Genome
13	56820739	C	T	Sperm_Genome
13	56984105	C	T	Sperm_Genome
13	57538399	A	G	Sperm_Genome
13	59281234	A	G	Sperm_Genome
13	59713483	G	A	Sperm_Genome
13	59918888	T	C	Sperm_Genome
13	59984378	G	A	Sperm_Genome
13	60272686	G	A	Sperm_Genome
13	60595349	T	G	Sperm_Genome
13	60940860	C	A	Sperm_Genome
13	61027167	T	C	Sperm_Genome
13	61066263	C	T	Sperm_Genome
13	61162031	T	C	Sperm_Genome
13	62458056	C	G	Sperm_Genome
13	62462302	T	C	Sperm_Genome
13	62872333	T	C	Sperm_Genome
13	63208329	G	A	Sperm_Genome
13	63665621	T	A	Sperm_Genome
13	63929492	T	A	Sperm_Genome
13	64250172	A	G	Sperm_Genome
13	64445842	G	A	Sperm_Genome
13	64956924	G	C	Sperm_Genome
13	65042749	G	C	Sperm_Genome
13	65253399	G	C	Sperm_Genome
13	66272463	G	C	Sperm_Genome
13	66323408	T	C	Sperm_Genome
13	67990005	A	G	Sperm_Genome
13	68252296	C	T	Sperm_Genome
13	68507638	G	A	Sperm_Genome
13	68714239	C	G	Sperm_Genome
13	69032407	A	G	Sperm_Genome
13	70094339	T	C	Sperm_Genome
13	70384365	T	C	Sperm_Genome
13	70457116	G	C	Sperm_Genome
13	70723827	A	G	Sperm_Genome
13	71294319	GTTAT	G	Sperm_Genome
13	71322238	C	T	Sperm_Genome
13	71411364	G	A	Sperm_Genome
13	71854889	T	C	Sperm_Genome
13	72401798	A	G	Sperm_Genome
13	72410215	G	T	Sperm_Genome
13	72672975	A	G	Sperm_Genome
13	72831970	A	T	Sperm_Genome
13	72893366	G	T	Sperm_Genome
13	73327555	G	C	Sperm_Genome
13	73399281	C	T	Sperm_Genome
13	73507689	A	G	Sperm_Genome
13	73582022	A	G	Sperm_Genome
13	73582791	T	C	Sperm_Genome
13	74020225	T	G	Sperm_Genome
13	74822889	A	G	Sperm_Genome
13	74848797	C	T	Sperm_Genome
13	75425084	T	A	Sperm_Genome
13	75473966	C	T	Sperm_Genome
13	75624735	G	A	Sperm_Genome
13	75704095	A	C	Sperm_Genome
13	75853965	C	T	Sperm_Genome
13	76452537	T	G	Sperm_Genome
13	76521514	T	C	Sperm_Genome
13	76686436	G	A	Sperm_Genome
13	79413083	C	A	Sperm_Genome
13	79438300	G	A	Sperm_Genome
13	79529007	T	C	Sperm_Genome
13	80405724	CA	GC	Sperm_Genome
13	80473658	A	G	Sperm_Genome
13	80473900	C	T	Sperm_Genome
13	80866612	T	G	Sperm_Genome
13	81217990	T	A	Sperm_Genome
13	81418659	A	G	Sperm_Genome
13	81860025	A	G	Sperm_Genome
13	81867995	T	A	Sperm_Genome
13	82028906	C	T	Sperm_Genome
13	82303119	G	A	Sperm_Genome
13	82407742	A	T	Sperm_Genome
13	83283289	G	A	Sperm_Genome
13	83349105	CTTGA	C	Sperm_Genome
13	84009172	C	T	Sperm_Genome
13	84470774	A	G	Sperm_Genome
13	85550027	C	T	Sperm_Genome
13	85930349	A	T	Sperm_Genome
13	86378398	GA	G	Sperm_Genome
13	86679630	A	G	Sperm_Genome
13	87669026	A	T	Sperm_Genome
13	87714942	A	G	Sperm_Genome
13	88391247	G	A	Sperm_Genome
13	88392409	C	T	Sperm_Genome
13	88481152	G	C	Sperm_Genome
13	88893163	A	G	Sperm_Genome
13	89372262	T	C	Sperm_Genome
13	89915813	A	T	Sperm_Genome
13	90429237	C	T	Sperm_Genome
13	90646394	A	G	Sperm_Genome
13	90867231	G	T	Sperm_Genome
13	91689734	T	G	Sperm_Genome
13	92846951	A	T	Sperm_Genome
13	92979712	C	G	Sperm_Genome
13	93096253	C	T	Sperm_Genome
13	93203274	T	C	Sperm_Genome
13	93944479	C	T	Sperm_Genome
13	93972901	TAC	T	Sperm_Genome
13	95358898	G	C	Sperm_Genome
13	95595028	G	T	Sperm_Genome
13	95868684	T	C	Sperm_Genome
13	96031923	T	G	Sperm_Genome
13	96156432	G	A	Sperm_Genome
13	96897349	A	T	Sperm_Genome
13	97003811	C	T	Sperm_Genome
13	97108973	T	C	Sperm_Genome
13	97564154	T	G	Sperm_Genome
13	97607964	C	T	Sperm_Genome
13	97675097	A	G	Sperm_Genome
13	97836057	C	T	Sperm_Genome
13	99039019	T	C	Sperm_Genome
13	99530531	A	G	Sperm_Genome
13	99596233	C	G	Sperm_Genome
13	99915920	C	G	Sperm_Genome
13	100013165	G	A	Sperm_Genome
13	100188885	C	T	Sperm_Genome
13	100459200	G	A	Sperm_Genome
13	100810149	T	C	Sperm_Genome
13	101457633	C	T	Sperm_Genome
13	101854283	A	C	Sperm_Genome
13	101858431	T	C	Sperm_Genome
13	101903773	T	C	Sperm_Genome
13	102219797	G	T	Sperm_Genome
13	102427364	C	T	Sperm_Genome
13	102582796	T	C	Sperm_Genome
13	102814578	G	A	Sperm_Genome
13	102994233	C	G	Sperm_Genome
13	103567259	T	C	Sperm_Genome
13	104406098	C	A	Sperm_Genome
13	105063830	G	A	Sperm_Genome
13	105654167	G	C	Sperm_Genome
13	107051741	C	T	Sperm_Genome
13	107084968	A	G	Sperm_Genome
13	107457684	G	A	Sperm_Genome
13	107579568	T	G	Sperm_Genome
13	107822197	G	A	Sperm_Genome
13	108490363	T	C	Sperm_Genome
13	108719498	G	A	Sperm_Genome
13	108927016	GG	TT	Sperm_Genome
13	109307275	A	C	Sperm_Genome
13	109679572	T	C	Sperm_Genome
13	109681150	T	C	Sperm_Genome
13	109809419	G	C	Sperm_Genome
13	109836003	T	C	Sperm_Genome
13	110395881	G	A	Sperm_Genome
13	111144310	T	C	Sperm_Genome
13	111431457	A	T	Sperm_Genome
13	111753879	T	G	Sperm_Genome
13	112721933	C	T	Sperm_Genome
13	112919712	T	C	Sperm_Genome
13	113286483	C	T	Sperm_Genome
13	113576575	G	A	Sperm_Genome
13	113989172	C	T	Sperm_Genome
13	114141935	G	A	Sperm_Genome
13	114524912	C	T	Sperm_Genome
13	114746412	G	C	Sperm_Genome
14	20794249	G	A	Sperm_Genome
14	21275051	A	G	Sperm_Genome
14	21418307	C	T	Sperm_Genome
14	21419734	G	A	Sperm_Genome
14	22139973	T	C	Sperm_Genome
14	22260353	A	C	Sperm_Genome
14	22654679	A	G	Sperm_Genome
14	22854289	T	C	Sperm_Genome
14	23792265	A	G	Sperm_Genome
14	24316116	A	C	Sperm_Genome
14	24750202	A	G	Sperm_Genome
14	25098052	GG	AA	Sperm_Genome
14	25102817	A	G	Sperm_Genome
14	25790980	T	C	Sperm_Genome
14	25917156	G	A	Sperm_Genome
14	26269226	A	C	Sperm_Genome
14	26494072	A	T	Sperm_Genome
14	27323307	C	G	Sperm_Genome
14	27695489	G	T	Sperm_Genome
14	27942484	G	A	Sperm_Genome
14	27995730	C	A	Sperm_Genome
14	28022744	A	G	Sperm_Genome
14	28148947	C	T	Sperm_Genome
14	28352026	T	G	Sperm_Genome
14	28626058	T	C	Sperm_Genome
14	28688923	C	A	Sperm_Genome
14	28866867	C	A	Sperm_Genome
14	29743230	G	A	Sperm_Genome
14	29778667	A	G	Sperm_Genome
14	29845560	TC	T	Sperm_Genome
14	31205548	C	T	Sperm_Genome
14	31637327	T	C	Sperm_Genome
14	32318988	A	G	Sperm_Genome
14	32611073	C	T	Sperm_Genome
14	32698097	C	T	Sperm_Genome
14	33107408	T	C	Sperm_Genome
14	33128519	C	A	Sperm_Genome
14	33194354	T	C	Sperm_Genome
14	33390751	A	G	Sperm_Genome
14	33645899	T	C	Sperm_Genome
14	34406763	G	C	Sperm_Genome
14	34560417	G	A	Sperm_Genome
14	34697962	C	T	Sperm_Genome
14	35241351	G	A	Sperm_Genome
14	35289508	G	A	Sperm_Genome
14	37162878	G	A	Sperm_Genome
14	37523660	AT	A	Sperm_Genome
14	38506107	C	T	Sperm_Genome
14	39673644	C	T	Sperm_Genome
14	39693442	A	G	Sperm_Genome
14	39958220	G	C	Sperm_Genome
14	39968270	A	G	Sperm_Genome
14	40258633	A	G	Sperm_Genome
14	41688799	A	C	Sperm_Genome
14	42087363	T	C	Sperm_Genome
14	43647624	C	A	Sperm_Genome
14	44177856	T	C	Sperm_Genome
14	44369913	G	C	Sperm_Genome
14	44403719	G	A	Sperm_Genome
14	44614844	AC	A	Sperm_Genome
14	44614847	A	T	Sperm_Genome
14	44709684	G	A	Sperm_Genome
14	44728527	A	T	Sperm_Genome
14	44933127	C	T	Sperm_Genome
14	45055298	A	G	Sperm_Genome
14	46948236	A	G	Sperm_Genome
14	47036970	A	G	Sperm_Genome
14	47180159	C	T	Sperm_Genome
14	47513444	CTTTTATT	C	Sperm_Genome
14	47875207	A	G	Sperm_Genome
14	48479737	A	T	Sperm_Genome
14	48869132	AG	A	Sperm_Genome
14	49056286	A	T	Sperm_Genome
14	49395019	G	A	Sperm_Genome
14	49531952	C	G	Sperm_Genome
14	50765679	A	G	Sperm_Genome
14	51592786	C	A	Sperm_Genome
14	51763401	C	T	Sperm_Genome
14	51962617	TTTA	T	Sperm_Genome
14	52922209	C	T	Sperm_Genome
14	53323819	T	C	Sperm_Genome
14	53377923	C	A	Sperm_Genome
14	53550560	T	G	Sperm_Genome
14	53869522	A	C	Sperm_Genome
14	54191754	C	T	Sperm_Genome
14	54800657	T	C	Sperm_Genome
14	54917387	G	A	Sperm_Genome
14	55435492	C	A	Sperm_Genome
14	56354996	C	T	Sperm_Genome
14	56450653	A	T	Sperm_Genome
14	56452230	A	AT	Sperm_Genome
14	57074481	A	G	Sperm_Genome
14	57254555	T	C	Sperm_Genome
14	57273114	A	C	Sperm_Genome
14	57395208	T	G	Sperm_Genome
14	57627522	A	G	Sperm_Genome
14	57932856	T	C	Sperm_Genome
14	58056677	A	T	Sperm_Genome
14	58255990	G	C	Sperm_Genome
14	58482019	T	C	Sperm_Genome
14	59759051	GA	G	Sperm_Genome
14	59926387	G	C	Sperm_Genome
14	60585634	A	G	Sperm_Genome
14	61157703	C	A	Sperm_Genome
14	61590352	G	C	Sperm_Genome
14	61677227	C	T	Sperm_Genome
14	61682014	C	G	Sperm_Genome
14	62053435	T	C	Sperm_Genome
14	62190256	A	G	Sperm_Genome
14	62804841	C	T	Sperm_Genome
14	63885130	A	G	Sperm_Genome
14	64339245	G	A	Sperm_Genome
14	64891358	C	T	Sperm_Genome
14	65317823	G	T	Sperm_Genome
14	65602497	C	T	Sperm_Genome
14	66590326	T	C	Sperm_Genome
[truncated: 5,126 more rows]

## Sheet: SupTable3_BloodGenomeVars
Supplementary Table 3 | Blood Whole Genome NanoSeq Variants
chr	pos_hg19	ref	alt	mutationSet
1	840767	C	T	Blood_Genome
1	909872	G	A	Blood_Genome
1	920798	T	A	Blood_Genome
1	944163	C	T	Blood_Genome
1	1009335	G	A	Blood_Genome
1	1015196	G	A	Blood_Genome
1	1090576	C	T	Blood_Genome
1	1127012	C	T	Blood_Genome
1	1129279	T	C	Blood_Genome
1	1152582	C	A	Blood_Genome
1	1305111	G	C	Blood_Genome
1	1333656	C	T	Blood_Genome
1	1527016	G	A	Blood_Genome
1	1787456	T	C	Blood_Genome
1	1947400	C	T	Blood_Genome
1	1966524	C	T	Blood_Genome
1	1968915	G	A	Blood_Genome
1	2023717	G	A	Blood_Genome
1	2150636	CCTG	C	Blood_Genome
1	2270035	C	T	Blood_Genome
1	2310344	G	A	Blood_Genome
1	2324171	T	C	Blood_Genome
1	2379367	A	G	Blood_Genome
1	2429219	G	C	Blood_Genome
1	2429314	G	C	Blood_Genome
1	2459066	G	C	Blood_Genome
1	2474885	A	T	Blood_Genome
1	2561204	C	G	Blood_Genome
1	2568126	T	A	Blood_Genome
1	2708918	C	T	Blood_Genome
1	2746545	C	T	Blood_Genome
1	2757312	A	G	Blood_Genome
1	2833472	A	G	Blood_Genome
1	2869886	G	A	Blood_Genome
1	2875178	C	A	Blood_Genome
1	2900108	G	A	Blood_Genome
1	2945298	G	T	Blood_Genome
1	2951823	C	T	Blood_Genome
1	2951884	C	T	Blood_Genome
1	2958258	G	A	Blood_Genome
1	2978332	C	T	Blood_Genome
1	2996837	C	T	Blood_Genome
1	3024082	G	C	Blood_Genome
1	3043124	G	C	Blood_Genome
1	3088151	C	T	Blood_Genome
1	3141868	C	T	Blood_Genome
1	3354486	G	A	Blood_Genome
1	3523522	C	T	Blood_Genome
1	3714454	AC	A	Blood_Genome
1	3727249	T	C	Blood_Genome
1	3833398	C	T	Blood_Genome
1	3835222	C	T	Blood_Genome
1	3839591	G	A	Blood_Genome
1	3842092	C	T	Blood_Genome
1	4036802	C	T	Blood_Genome
1	4095834	C	T	Blood_Genome
1	4112216	G	A	Blood_Genome
1	4183809	C	T	Blood_Genome
1	4228899	G	A	Blood_Genome
1	4253618	G	A	Blood_Genome
1	4444096	A	C	Blood_Genome
1	4489725	A	G	Blood_Genome
1	4537126	T	G	Blood_Genome
1	4537983	C	G	Blood_Genome
1	4549864	T	A	Blood_Genome
1	4565695	CC	TT	Blood_Genome
1	4585173	G	A	Blood_Genome
1	4587144	C	T	Blood_Genome
1	4594524	C	T	Blood_Genome
1	4599601	A	G	Blood_Genome
1	4672243	A	T	Blood_Genome
1	4697578	C	T	Blood_Genome
1	4722130	G	C	Blood_Genome
1	4765734	C	T	Blood_Genome
1	4805503	C	A	Blood_Genome
1	4824919	G	A	Blood_Genome
1	4841511	G	A	Blood_Genome
1	4846109	C	T	Blood_Genome
1	4902807	G	A	Blood_Genome
1	4912426	G	A	Blood_Genome
1	4934809	A	G	Blood_Genome
1	4959562	A	G	Blood_Genome
1	4991990	G	A	Blood_Genome
1	5031805	T	A	Blood_Genome
1	5036767	G	A	Blood_Genome
1	5042381	C	A	Blood_Genome
1	5048491	G	T	Blood_Genome
1	5061198	C	T	Blood_Genome
1	5068179	C	A	Blood_Genome
1	5069967	C	A	Blood_Genome
1	5081324	A	G	Blood_Genome
1	5081466	G	A	Blood_Genome
1	5101932	G	A	Blood_Genome
1	5138284	C	T	Blood_Genome
1	5156210	A	G	Blood_Genome
1	5173602	A	C	Blood_Genome
1	5215205	C	G	Blood_Genome
1	5223438	G	A	Blood_Genome
1	5223567	G	A	Blood_Genome
1	5236100	G	A	Blood_Genome
1	5243915	G	A	Blood_Genome
1	5296676	T	C	Blood_Genome
1	5357159	C	T	Blood_Genome
1	5357178	G	A	Blood_Genome
1	5366896	C	T	Blood_Genome
1	5371384	T	C	Blood_Genome
1	5376345	G	T	Blood_Genome
1	5379446	A	T	Blood_Genome
1	5434221	G	A	Blood_Genome
1	5444646	G	A	Blood_Genome
1	5494633	C	G	Blood_Genome
1	5501029	G	A	Blood_Genome
1	5510711	AT	A	Blood_Genome
1	5516252	C	A	Blood_Genome
1	5528586	C	T	Blood_Genome
1	5562641	C	A	Blood_Genome
1	5660779	A	G	Blood_Genome
1	5678594	C	T	Blood_Genome
1	5684282	G	C	Blood_Genome
1	5684456	G	A	Blood_Genome
1	5685376	A	G	Blood_Genome
1	5690481	T	A	Blood_Genome
1	5751399	G	A	Blood_Genome
1	5760034	T	C	Blood_Genome
1	5766738	G	A	Blood_Genome
1	5809325	C	T	Blood_Genome
1	5824299	G	A	Blood_Genome
1	5844349	T	A	Blood_Genome
1	5871823	C	T	Blood_Genome
1	5902049	C	T	Blood_Genome
1	5989159	G	A	Blood_Genome
1	6023116	T	C	Blood_Genome
1	6106909	G	A	Blood_Genome
1	6177648	C	T	Blood_Genome
1	6234177	G	A	Blood_Genome
1	6291061	A	G	Blood_Genome
1	6334759	C	T	Blood_Genome
1	6417230	A	C	Blood_Genome
1	6521045	T	C	Blood_Genome
1	6566193	C	G	Blood_Genome
1	6567773	A	G	Blood_Genome
1	6665139	G	C	Blood_Genome
1	6680439	G	T	Blood_Genome
1	6798408	C	G	Blood_Genome
1	6882196	G	A	Blood_Genome
1	6960680	T	C	Blood_Genome
1	7032022	C	T	Blood_Genome
1	7041151	C	G	Blood_Genome
1	7056608	C	T	Blood_Genome
1	7073487	G	T	Blood_Genome
1	7073604	G	A	Blood_Genome
1	7087621	G	T	Blood_Genome
1	7099467	T	C	Blood_Genome
1	7144988	T	C	Blood_Genome
1	7177164	G	T	Blood_Genome
1	7295413	G	A	Blood_Genome
1	7435943	AG	A	Blood_Genome
1	7443108	T	C	Blood_Genome
1	7446234	G	T	Blood_Genome
1	7721321	C	T	Blood_Genome
1	7947961	A	C	Blood_Genome
1	7970409	G	A	Blood_Genome
1	7985290	C	T	Blood_Genome
1	7995679	C	T	Blood_Genome
1	8094161	G	A	Blood_Genome
1	8142425	T	A	Blood_Genome
1	8213279	G	A	Blood_Genome
1	8226927	G	A	Blood_Genome
1	8254245	G	A	Blood_Genome
1	8265783	C	A	Blood_Genome
1	8309185	C	T	Blood_Genome
1	8310712	G	A	Blood_Genome
1	8589240	A	C	Blood_Genome
1	8704689	C	T	Blood_Genome
1	8772490	A	C	Blood_Genome
1	8780606	G	C	Blood_Genome
1	8821363	C	A	Blood_Genome
1	8861744	A	G	Blood_Genome
1	8892415	C	A	Blood_Genome
1	8908271	TC	T	Blood_Genome
1	9015427	C	A	Blood_Genome
1	9027721	A	G	Blood_Genome
1	9029235	A	G	Blood_Genome
1	9078472	G	A	Blood_Genome
1	9144560	G	A	Blood_Genome
1	9196071	C	A	Blood_Genome
1	9200785	C	G	Blood_Genome
1	9344003	A	G	Blood_Genome
1	9381782	A	T	Blood_Genome
1	9390733	T	A	Blood_Genome
1	9433052	G	A	Blood_Genome
1	9500542	G	C	Blood_Genome
1	9560077	C	A	Blood_Genome
1	9577922	T	A	Blood_Genome
1	9723611	T	A	Blood_Genome
1	9739973	C	A	Blood_Genome
1	9751828	C	T	Blood_Genome
1	9802494	A	T	Blood_Genome
1	9849267	C	T	Blood_Genome
1	9870962	A	G	Blood_Genome
1	9882503	G	C	Blood_Genome
1	9896722	C	T	Blood_Genome
1	9946851	T	C	Blood_Genome
1	9985591	T	A	Blood_Genome
1	10062049	G	A	Blood_Genome
1	10083356	G	T	Blood_Genome
1	10117963	G	T	Blood_Genome
1	10120898	C	A	Blood_Genome
1	10246548	C	T	Blood_Genome
1	10291248	A	T	Blood_Genome
1	10307668	GA	G	Blood_Genome
1	10315247	T	C	Blood_Genome
1	10353177	GT	G	Blood_Genome
1	10411532	T	A	Blood_Genome
1	10697693	G	A	Blood_Genome
1	10717972	G	A	Blood_Genome
1	10767190	C	T	Blood_Genome
1	10773025	G	A	Blood_Genome
1	10813772	C	A	Blood_Genome
1	10851766	C	G	Blood_Genome
1	10861278	AC	A	Blood_Genome
1	10912415	G	A	Blood_Genome
1	10938115	G	T	Blood_Genome
1	10995696	C	G	Blood_Genome
1	11001620	G	A	Blood_Genome
1	11031401	A	G	Blood_Genome
1	11046994	T	C	Blood_Genome
1	11063510	A	G	Blood_Genome
1	11284896	G	A	Blood_Genome
1	11304419	G	A	Blood_Genome
1	11421912	G	A	Blood_Genome
1	11437500	C	T	Blood_Genome
1	11438177	T	A	Blood_Genome
1	11438248	G	A	Blood_Genome
1	11456465	C	A	Blood_Genome
1	11482531	C	T	Blood_Genome
1	11487880	A	G	Blood_Genome
1	11589155	G	A	Blood_Genome
1	11610624	C	T	Blood_Genome
1	11656576	A	G	Blood_Genome
1	11848886	G	A	Blood_Genome
1	11955180	T	C	Blood_Genome
1	11972789	C	T	Blood_Genome
1	12063340	T	C	Blood_Genome
1	12075034	C	T	Blood_Genome
1	12092599	T	A	Blood_Genome
1	12141805	GC	G	Blood_Genome
1	12295144	C	A	Blood_Genome
1	12379758	C	T	Blood_Genome
1	12425578	G	T	Blood_Genome
1	12469541	G	A	Blood_Genome
1	12540079	A	G	Blood_Genome
1	12561179	C	G	Blood_Genome
1	12609717	C	T	Blood_Genome
1	12649837	G	A	Blood_Genome
1	12698750	C	T	Blood_Genome
1	12738887	T	C	Blood_Genome
1	12755839	G	A	Blood_Genome
1	12759480	AC	A	Blood_Genome
1	12785616	A	AG	Blood_Genome
1	12807903	C	T	Blood_Genome
1	13790719	G	A	Blood_Genome
1	13800807	A	T	Blood_Genome
1	13815493	A	G	Blood_Genome
1	13818420	G	A	Blood_Genome
1	13823019	G	A	Blood_Genome
1	13832588	G	A	Blood_Genome
1	13852788	C	T	Blood_Genome
1	13903275	G	A	Blood_Genome
1	13903440	C	T	Blood_Genome
1	13914035	G	A	Blood_Genome
1	13926037	C	T	Blood_Genome
1	13942896	A	G	Blood_Genome
1	13943449	G	A	Blood_Genome
1	13971789	G	A	Blood_Genome
1	13979153	C	T	Blood_Genome
1	13988528	C	T	Blood_Genome
1	13993741	T	C	Blood_Genome
1	13993775	G	A	Blood_Genome
1	14006755	G	T	Blood_Genome
1	14064984	T	A	Blood_Genome
1	14123022	G	C	Blood_Genome
1	14178716	G	A	Blood_Genome
1	14225658	G	A	Blood_Genome
1	14242370	G	A	Blood_Genome
1	14244241	G	A	Blood_Genome
1	14293406	T	C	Blood_Genome
1	14317448	C	G	Blood_Genome
1	14421645	C	G	Blood_Genome
1	14427292	C	A	Blood_Genome
1	14456165	G	A	Blood_Genome
1	14475949	T	C	Blood_Genome
1	14485480	C	T	Blood_Genome
1	14495033	G	A	Blood_Genome
1	14562065	G	A	Blood_Genome
1	14572266	G	C	Blood_Genome
1	14592021	A	T	Blood_Genome
1	14612511	C	T	Blood_Genome
1	14638306	G	A	Blood_Genome
1	14642780	T	C	Blood_Genome
1	14666947	C	T	Blood_Genome
1	14738191	C	T	Blood_Genome
1	14742020	C	T	Blood_Genome
1	14783675	A	T	Blood_Genome
1	14822991	C	T	Blood_Genome
1	14829002	G	A	Blood_Genome
1	14836033	G	C	Blood_Genome
1	14866233	C	T	Blood_Genome
1	14876193	C	A	Blood_Genome
1	14876232	G	A	Blood_Genome
1	14902887	G	T	Blood_Genome
1	14903719	C	T	Blood_Genome
1	14928421	T	G	Blood_Genome
1	14936738	C	A	Blood_Genome
1	14982735	A	C	Blood_Genome
1	14983193	C	T	Blood_Genome
1	15092558	G	A	Blood_Genome
1	15098006	T	C	Blood_Genome
1	15163844	C	T	Blood_Genome
1	15173013	C	CA	Blood_Genome
1	15193451	G	T	Blood_Genome
1	15266181	C	A	Blood_Genome
1	15350815	G	A	Blood_Genome
1	15350963	C	A	Blood_Genome
1	15376380	C	T	Blood_Genome
1	15418306	T	G	Blood_Genome
1	15425433	G	A	Blood_Genome
1	15426401	C	T	Blood_Genome
1	15463699	T	C	Blood_Genome
1	15476074	G	A	Blood_Genome
1	15574737	T	A	Blood_Genome
1	15581644	C	A	Blood_Genome
1	15590798	A	C	Blood_Genome
1	15603173	C	T	Blood_Genome
1	15636469	GT	G	Blood_Genome
1	15703565	A	T	Blood_Genome
1	15715852	C	A	Blood_Genome
1	15780832	A	G	Blood_Genome
1	15830283	T	C	Blood_Genome
1	15845673	G	A	Blood_Genome
1	15900175	A	G	Blood_Genome
1	16092268	C	T	Blood_Genome
1	16257765	C	T	Blood_Genome
1	16291836	G	GA	Blood_Genome
1	16294858	G	A	Blood_Genome
1	16322966	A	T	Blood_Genome
1	16396486	G	A	Blood_Genome
1	16534142	G	A	Blood_Genome
1	16574691	G	C	Blood_Genome
1	16743234	C	T	Blood_Genome
1	17045323	AG	A	Blood_Genome
1	17321762	C	T	Blood_Genome
1	17443967	G	A	Blood_Genome
1	17459027	G	A	Blood_Genome
1	17490305	G	A	Blood_Genome
1	17521369	G	A	Blood_Genome
1	17687847	C	T	Blood_Genome
1	17801607	G	A	Blood_Genome
1	17940467	G	A	Blood_Genome
1	17953296	AC	A	Blood_Genome
1	17984201	G	A	Blood_Genome
1	18004825	TGA	T	Blood_Genome
1	18014167	C	T	Blood_Genome
1	18052244	C	T	Blood_Genome
1	18079960	G	A	Blood_Genome
1	18143112	C	T	Blood_Genome
1	18180099	G	A	Blood_Genome
1	18182189	G	T	Blood_Genome
1	18183677	C	G	Blood_Genome
1	18202723	C	T	Blood_Genome
1	18203446	G	A	Blood_Genome
1	18240796	TGA	T	Blood_Genome
1	18269612	C	T	Blood_Genome
1	18308614	T	C	Blood_Genome
1	18345313	G	A	Blood_Genome
1	18348052	G	A	Blood_Genome
1	18409147	T	A	Blood_Genome
1	18419636	A	G	Blood_Genome
1	18455665	G	T	Blood_Genome
1	18465009	T	C	Blood_Genome
1	18477946	A	T	Blood_Genome
1	18498395	C	T	Blood_Genome
1	18572375	C	A	Blood_Genome
1	18599039	T	C	Blood_Genome
1	18616109	G	T	Blood_Genome
1	18617185	C	T	Blood_Genome
1	18627030	G	A	Blood_Genome
1	18635785	C	G	Blood_Genome
1	18725777	G	T	Blood_Genome
1	18738995	G	T	Blood_Genome
1	18743119	A	G	Blood_Genome
1	18757058	G	A	Blood_Genome
1	18811329	C	T	Blood_Genome
1	18837468	C	T	Blood_Genome
1	18859348	G	A	Blood_Genome
1	18859888	G	A	Blood_Genome
1	18860171	T	C	Blood_Genome
1	18891475	G	A	Blood_Genome
1	18998825	C	G	Blood_Genome
1	18999796	C	A	Blood_Genome
1	19012815	A	G	Blood_Genome
1	19029382	T	C	Blood_Genome
1	19048918	G	C	Blood_Genome
1	19051125	T	C	Blood_Genome
1	19101369	G	A	Blood_Genome
1	19108687	G	A	Blood_Genome
1	19119180	C	T	Blood_Genome
1	19129956	A	G	Blood_Genome
1	19139230	C	T	Blood_Genome
1	19174328	T	C	Blood_Genome
1	19182119	G	A	Blood_Genome
1	19234822	T	C	Blood_Genome
1	19278116	T	G	Blood_Genome
1	19278447	G	C	Blood_Genome
1	19336101	C	G	Blood_Genome
1	19355610	G	A	Blood_Genome
1	19418608	T	C	Blood_Genome
1	19420274	T	C	Blood_Genome
1	19499949	T	C	Blood_Genome
1	19564937	C	T	Blood_Genome
1	19571323	A	T	Blood_Genome
1	19573711	A	G	Blood_Genome
1	19732692	A	T	Blood_Genome
1	19740820	T	C	Blood_Genome
1	19881618	T	C	Blood_Genome
1	19899484	CA	C	Blood_Genome
1	20014604	C	T	Blood_Genome
1	20078729	G	A	Blood_Genome
1	20189752	G	T	Blood_Genome
1	20203817	G	A	Blood_Genome
1	20231468	G	A	Blood_Genome
1	20267075	G	A	Blood_Genome
1	20273274	A	C	Blood_Genome
1	20277359	T	A	Blood_Genome
1	20290230	C	T	Blood_Genome
1	20291706	G	A	Blood_Genome
1	20390800	C	A	Blood_Genome
1	20417706	T	C	Blood_Genome
1	20431934	C	G	Blood_Genome
1	20493177	C	T	Blood_Genome
1	20496491	C	G	Blood_Genome
1	20515705	C	T	Blood_Genome
1	20587584	G	T	Blood_Genome
1	20665473	A	G	Blood_Genome
1	20665482	G	A	Blood_Genome
1	20672265	T	C	Blood_Genome
1	20688894	A	G	Blood_Genome
1	20721949	C	T	Blood_Genome
1	20842911	C	G	Blood_Genome
1	20853452	A	G	Blood_Genome
1	20870873	G	C	Blood_Genome
1	20942861	G	A	Blood_Genome
1	20992506	C	T	Blood_Genome
1	20992697	G	A	Blood_Genome
1	21179571	T	C	Blood_Genome
1	21242607	T	C	Blood_Genome
1	21265076	G	A	Blood_Genome
1	21391522	AT	A	Blood_Genome
1	21554185	C	T	Blood_Genome
1	21706646	G	A	Blood_Genome
1	21718012	C	A	Blood_Genome
1	21735490	G	A	Blood_Genome
1	21803731	G	A	Blood_Genome
1	21827423	C	T	Blood_Genome
1	21837976	C	A	Blood_Genome
1	21856697	C	T	Blood_Genome
1	21856755	G	A	Blood_Genome
1	21920830	G	A	Blood_Genome
1	22067149	A	T	Blood_Genome
1	22171500	G	C	Blood_Genome
1	22291959	C	T	Blood_Genome
1	22324034	A	AGCCT	Blood_Genome
1	22332927	G	A	Blood_Genome
1	22346051	T	A	Blood_Genome
1	22471832	G	A	Blood_Genome
1	22544090	G	A	Blood_Genome
1	22561083	T	A	Blood_Genome
1	22565494	G	A	Blood_Genome
1	22658384	G	A	Blood_Genome
1	22674199	G	C	Blood_Genome
1	22677906	C	T	Blood_Genome
1	22868832	G	A	Blood_Genome
1	22997251	GC	G	Blood_Genome
1	23040125	G	A	Blood_Genome
1	23041725	A	G	Blood_Genome
1	23091134	G	A	Blood_Genome
1	23092603	C	T	Blood_Genome
1	23162660	C	T	Blood_Genome
1	23191674	C	T	Blood_Genome
1	23221233	C	A	Blood_Genome
1	23221309	A	T	Blood_Genome
1	23229949	C	A	Blood_Genome
1	23235426	G	A	Blood_Genome
1	23237758	T	C	Blood_Genome
1	23267985	C	A	Blood_Genome
1	23268747	T	A	Blood_Genome
1	23269014	C	T	Blood_Genome
1	23306684	A	G	Blood_Genome
1	23307836	G	A	Blood_Genome
1	23377870	C	T	Blood_Genome
1	23381836	G	A	Blood_Genome
1	23521309	C	T	Blood_Genome
1	23541704	G	T	Blood_Genome
1	23547449	G	C	Blood_Genome
1	23599534	G	A	Blood_Genome
1	23622080	G	C	Blood_Genome
1	23634215	G	A	Blood_Genome
1	23652878	A	G	Blood_Genome
1	23674837	T	C	Blood_Genome
1	23837559	C	T	Blood_Genome
1	23978764	C	T	Blood_Genome
1	23982978	G	A	Blood_Genome
1	24077483	C	T	Blood_Genome
1	24086056	G	A	Blood_Genome
1	24142799	C	CA	Blood_Genome
1	24384431	G	A	Blood_Genome
1	24387799	G	C	Blood_Genome
1	24399855	C	G	Blood_Genome
1	24431198	C	T	Blood_Genome
1	24502772	G	A	Blood_Genome
1	24516889	T	TC	Blood_Genome
1	24521051	C	T	Blood_Genome
1	24522503	C	T	Blood_Genome
1	24523514	C	T	Blood_Genome
1	24550701	G	A	Blood_Genome
1	24589777	G	A	Blood_Genome
1	24696523	T	G	Blood_Genome
1	24761622	G	A	Blood_Genome
1	24782442	A	G	Blood_Genome
1	24840846	G	A	Blood_Genome
1	24971293	C	T	Blood_Genome
1	25026972	C	T	Blood_Genome
1	25153110	T	A	Blood_Genome
1	25245264	T	A	Blood_Genome
1	25383647	G	A	Blood_Genome
1	25403163	T	G	Blood_Genome
1	25432737	C	T	Blood_Genome
1	25453356	A	T	Blood_Genome
1	25502635	G	A	Blood_Genome
1	25509520	C	G	Blood_Genome
1	25520146	T	A	Blood_Genome
1	25523946	C	T	Blood_Genome
1	25524219	T	C	Blood_Genome
1	25526458	A	T	Blood_Genome
1	25535732	G	A	Blood_Genome
1	25539624	T	C	Blood_Genome
1	25540883	G	A	Blood_Genome
1	25849267	G	A	Blood_Genome
1	25905208	A	G	Blood_Genome
1	26122224	A	G	Blood_Genome
1	26196460	C	T	Blood_Genome
1	26329233	T	C	Blood_Genome
1	26339729	TC	T	Blood_Genome
1	26386990	T	C	Blood_Genome
1	26397028	C	A	Blood_Genome
1	26424927	C	A	Blood_Genome
1	26441550	T	C	Blood_Genome
1	26476139	C	T	Blood_Genome
1	26586329	G	A	Blood_Genome
1	26673468	C	A	Blood_Genome
1	26678719	C	T	Blood_Genome
1	26730387	G	A	Blood_Genome
1	26748286	T	C	Blood_Genome
1	26820577	C	A	Blood_Genome
1	26983036	A	T	Blood_Genome
1	27107419	C	T	Blood_Genome
1	27252780	C	G	Blood_Genome
1	27383699	T	C	Blood_Genome
1	27454322	C	CCA	Blood_Genome
1	27511688	C	T	Blood_Genome
1	27618077	G	A	Blood_Genome
1	27759733	T	G	Blood_Genome
1	27784428	C	A	Blood_Genome
1	27841153	G	A	Blood_Genome
1	27873858	G	A	Blood_Genome
1	27985289	G	A	Blood_Genome
1	28016332	C	T	Blood_Genome
1	28046650	C	T	Blood_Genome
1	28097010	G	A	Blood_Genome
1	28098475	A	C	Blood_Genome
1	28267719	G	T	Blood_Genome
1	28269379	C	A	Blood_Genome
1	28315847	G	A	Blood_Genome
1	28334740	G	A	Blood_Genome
1	28365540	T	C	Blood_Genome
1	28547451	G	C	Blood_Genome
1	28649739	C	T	Blood_Genome
1	28682044	C	T	Blood_Genome
1	28694165	A	G	Blood_Genome
1	28800891	C	G	Blood_Genome
1	28864281	C	A	Blood_Genome
1	28942584	A	G	Blood_Genome
1	29072726	G	A	Blood_Genome
1	29081962	A	T	Blood_Genome
1	29103546	G	A	Blood_Genome
1	29119900	G	A	Blood_Genome
1	29194125	T	G	Blood_Genome
1	29216783	C	G	Blood_Genome
1	29391107	A	G	Blood_Genome
1	29446067	C	T	Blood_Genome
1	29513012	A	T	Blood_Genome
1	29559513	C	A	Blood_Genome
1	29574940	G	A	Blood_Genome
1	29582645	A	G	Blood_Genome
1	29594009	G	A	Blood_Genome
1	29695650	G	A	Blood_Genome
1	29739908	C	T	Blood_Genome
1	29761982	G	T	Blood_Genome
1	29765086	C	T	Blood_Genome
1	29789273	C	G	Blood_Genome
1	29806848	C	T	Blood_Genome
1	29808232	G	A	Blood_Genome
1	29816629	C	T	Blood_Genome
1	30039473	C	T	Blood_Genome
1	30077319	G	A	Blood_Genome
1	30086429	C	T	Blood_Genome
1	30144387	C	G	Blood_Genome
1	30151974	C	T	Blood_Genome
1	30220939	G	A	Blood_Genome
1	30222013	C	A	Blood_Genome
1	30240829	C	T	Blood_Genome
1	30328513	G	A	Blood_Genome
1	30336854	T	C	Blood_Genome
1	30350923	C	A	Blood_Genome
1	30398311	G	A	Blood_Genome
1	30424675	G	A	Blood_Genome
1	30429075	T	C	Blood_Genome
1	30434782	C	A	Blood_Genome
1	30447956	C	T	Blood_Genome
1	30498283	C	T	Blood_Genome
1	30533335	C	A	Blood_Genome
1	30541761	G	A	Blood_Genome
1	30561724	C	T	Blood_Genome
1	30633385	C	T	Blood_Genome
1	30644799	A	T	Blood_Genome
1	30663918	T	C	Blood_Genome
1	30666714	G	C	Blood_Genome
1	30692878	G	A	Blood_Genome
1	30704448	C	T	Blood_Genome
1	30711722	G	A	Blood_Genome
1	31039610	C	G	Blood_Genome
1	31049229	G	A	Blood_Genome
1	31065805	C	G	Blood_Genome
1	31082043	A	G	Blood_Genome
1	31093588	C	T	Blood_Genome
1	31112091	G	C	Blood_Genome
1	31258208	C	T	Blood_Genome
1	31289317	C	T	Blood_Genome
1	31461734	A	T	Blood_Genome
1	31581399	C	A	Blood_Genome
1	31751760	C	T	Blood_Genome
1	31956259	T	TA	Blood_Genome
1	32046627	C	T	Blood_Genome
1	32138402	G	A	Blood_Genome
1	32159674	G	A	Blood_Genome
1	32257250	C	T	Blood_Genome
1	32325404	G	A	Blood_Genome
1	32369644	G	A	Blood_Genome
1	32391391	A	C	Blood_Genome
1	32443084	G	A	Blood_Genome
1	32549604	A	G	Blood_Genome
1	32577292	C	T	Blood_Genome
1	32652955	C	G	Blood_Genome
1	32778785	C	G	Blood_Genome
1	32787106	G	A	Blood_Genome
1	32851323	G	A	Blood_Genome
1	32856536	A	C	Blood_Genome
1	32919389	C	T	Blood_Genome
1	32958858	C	T	Blood_Genome
1	33264675	G	A	Blood_Genome
1	33266759	A	T	Blood_Genome
1	33291458	C	T	Blood_Genome
1	33388330	C	T	Blood_Genome
1	33442837	G	A	Blood_Genome
1	33450928	C	T	Blood_Genome
1	33491005	C	A	Blood_Genome
1	33524277	G	A	Blood_Genome
1	33553715	A	G	Blood_Genome
1	33563117	T	G	Blood_Genome
1	33654081	T	C	Blood_Genome
1	33707692	G	A	Blood_Genome
1	33927548	G	C	Blood_Genome
1	33945370	G	A	Blood_Genome
1	33974065	T	G	Blood_Genome
1	33984793	C	T	Blood_Genome
1	33996960	G	A	Blood_Genome
1	34037295	G	A	Blood_Genome
1	34037651	C	T	Blood_Genome
1	34054793	G	A	Blood_Genome
1	34078019	C	T	Blood_Genome
1	34097348	A	G	Blood_Genome
1	34098494	G	A	Blood_Genome
1	34166245	C	T	Blood_Genome
1	34169542	A	T	Blood_Genome
1	34193942	T	C	Blood_Genome
1	34196595	C	G	Blood_Genome
1	34230137	C	T	Blood_Genome
1	34243030	T	C	Blood_Genome
1	34248444	G	A	Blood_Genome
1	34267315	C	T	Blood_Genome
1	34271442	T	C	Blood_Genome
1	34311725	C	T	Blood_Genome
1	34335078	C	A	Blood_Genome
1	34347549	A	G	Blood_Genome
1	34351510	C	T	Blood_Genome
1	34358096	C	T	Blood_Genome
1	34361030	G	A	Blood_Genome
1	34374462	C	T	Blood_Genome
1	34380627	A	C	Blood_Genome
1	34401037	G	A	Blood_Genome
1	34458976	C	T	Blood_Genome
1	34509850	G	A	Blood_Genome
1	34586742	G	A	Blood_Genome
1	34605666	C	T	Blood_Genome
1	34650597	G	T	Blood_Genome
1	34663815	G	A	Blood_Genome
1	34696265	A	G	Blood_Genome
1	34701935	C	T	Blood_Genome
1	34715039	C	T	Blood_Genome
1	34734986	C	A	Blood_Genome
1	34764515	A	T	Blood_Genome
1	34808828	T	A	Blood_Genome
1	34824676	A	T	Blood_Genome
1	34835103	G	T	Blood_Genome
1	34847074	G	A	Blood_Genome
1	34899078	C	T	Blood_Genome
1	34930436	C	T	Blood_Genome
1	34938421	C	T	Blood_Genome
1	34938501	A	C	Blood_Genome
1	34946693	G	A	Blood_Genome
1	34958605	GA	G	Blood_Genome
1	34962980	C	A	Blood_Genome
1	34967202	C	T	Blood_Genome
1	34976183	C	T	Blood_Genome
1	34983519	C	T	Blood_Genome
1	35001937	G	A	Blood_Genome
1	35041821	TA	T	Blood_Genome
1	35051865	C	T	Blood_Genome
1	35052850	G	A	Blood_Genome
1	35066276	G	A	Blood_Genome
1	35078394	C	G	Blood_Genome
1	35087098	G	A	Blood_Genome
1	35112527	AC	A	Blood_Genome
1	35160948	G	A	Blood_Genome
1	35220485	G	T	Blood_Genome
1	35230614	C	T	Blood_Genome
1	35322182	G	A	Blood_Genome
1	35338467	A	G	Blood_Genome
1	35347591	T	A	Blood_Genome
1	35348517	C	T	Blood_Genome
1	35356460	T	A	Blood_Genome
1	35373079	C	T	Blood_Genome
1	35474988	G	C	Blood_Genome
1	35477414	G	A	Blood_Genome
1	35620438	T	C	Blood_Genome
1	35656385	G	C	Blood_Genome
1	35675725	T	C	Blood_Genome
1	35699406	T	C	Blood_Genome
1	35727884	T	C	Blood_Genome
1	35794789	CAAT	C	Blood_Genome
1	35805341	G	A	Blood_Genome
1	35811209	G	T	Blood_Genome
1	35826045	T	C	Blood_Genome
1	35841431	C	T	Blood_Genome
1	35859033	A	G	Blood_Genome
1	35971832	C	G	Blood_Genome
1	36047761	G	A	Blood_Genome
1	36169815	C	T	Blood_Genome
1	36198556	AC	A	Blood_Genome
1	36211890	A	T	Blood_Genome
1	36357188	C	T	Blood_Genome
1	36403135	T	C	Blood_Genome
1	36503698	T	A	Blood_Genome
1	36532555	A	G	Blood_Genome
1	36540136	C	T	Blood_Genome
1	36597892	C	A	Blood_Genome
1	36602696	T	C	Blood_Genome
1	36692041	A	G	Blood_Genome
1	36804901	G	C	Blood_Genome
1	36821503	A	T	Blood_Genome
1	36986696	G	A	Blood_Genome
1	37049248	C	A	Blood_Genome
1	37063419	G	A	Blood_Genome
1	37122708	T	C	Blood_Genome
1	37158755	G	A	Blood_Genome
1	37161292	C	G	Blood_Genome
1	37172588	A	T	Blood_Genome
1	37172648	C	T	Blood_Genome
1	37185344	G	C	Blood_Genome
1	37199809	CT	C	Blood_Genome
1	37204496	T	C	Blood_Genome
1	37217235	T	G	Blood_Genome
1	37224162	C	A	Blood_Genome
1	37270096	T	C	Blood_Genome
1	37282984	C	T	Blood_Genome
1	37378212	G	A	Blood_Genome
1	37379020	C	T	Blood_Genome
1	37381158	C	A	Blood_Genome
1	37401572	T	C	Blood_Genome
1	37420239	G	T	Blood_Genome
1	37421739	G	A	Blood_Genome
1	37477114	G	C	Blood_Genome
1	37510163	C	G	Blood_Genome
1	37565095	G	C	Blood_Genome
1	37578312	G	A	Blood_Genome
1	37605926	A	G	Blood_Genome
1	37622838	G	T	Blood_Genome
1	37660039	G	A	Blood_Genome
1	37681747	A	C	Blood_Genome
1	37736536	AG	A	Blood_Genome
1	37748491	A	G	Blood_Genome
1	37768362	C	G	Blood_Genome
1	37873296	G	A	Blood_Genome
1	37923650	T	A	Blood_Genome
1	37967272	A	C	Blood_Genome
1	37992027	G	A	Blood_Genome
1	38059872	T	C	Blood_Genome
1	38062251	C	A	Blood_Genome
1	38074064	A	T	Blood_Genome
1	38173652	G	A	Blood_Genome
1	38193296	A	G	Blood_Genome
1	38199644	T	C	Blood_Genome
1	38201917	G	A	Blood_Genome
1	38322744	T	C	Blood_Genome
1	38347269	A	T	Blood_Genome
1	38391138	A	G	Blood_Genome
1	38605603	C	T	Blood_Genome
1	38630940	G	A	Blood_Genome
1	38630987	A	G	Blood_Genome
1	38633599	C	T	Blood_Genome
1	38664907	T	C	Blood_Genome
1	38671866	T	A	Blood_Genome
1	38693486	G	T	Blood_Genome
1	38693696	A	G	Blood_Genome
1	38723018	G	A	Blood_Genome
1	38727722	C	T	Blood_Genome
1	38754184	G	A	Blood_Genome
1	38790848	A	G	Blood_Genome
1	38813169	T	A	Blood_Genome
1	38814604	G	A	Blood_Genome
1	38816265	C	T	Blood_Genome
1	38824337	C	T	Blood_Genome
1	38834917	G	C	Blood_Genome
1	38834989	A	G	Blood_Genome
1	38849086	T	C	Blood_Genome
1	38849091	A	C	Blood_Genome
1	38861148	C	T	Blood_Genome
1	38939794	A	G	Blood_Genome
1	38969693	C	T	Blood_Genome
1	38983910	T	A	Blood_Genome
1	39007987	G	A	Blood_Genome
1	39031264	C	T	Blood_Genome
1	39040284	G	T	Blood_Genome
1	39050368	A	G	Blood_Genome
1	39068131	G	T	Blood_Genome
1	39102120	G	A	Blood_Genome
1	39109347	T	C	Blood_Genome
1	39118407	G	A	Blood_Genome
1	39131358	G	A	Blood_Genome
1	39161672	G	T	Blood_Genome
1	39179168	C	T	Blood_Genome
1	39196959	T	C	Blood_Genome
1	39197316	G	C	Blood_Genome
1	39249918	T	C	Blood_Genome
1	39253408	C	T	Blood_Genome
1	39286341	T	G	Blood_Genome
1	39322561	A	G	Blood_Genome
1	39528399	T	C	Blood_Genome
1	39636193	A	C	Blood_Genome
1	39639264	T	C	Blood_Genome
1	39754314	C	G	Blood_Genome
1	39846584	C	CA	Blood_Genome
1	39873503	G	A	Blood_Genome
1	40123044	C	T	Blood_Genome
1	40134827	GA	G	Blood_Genome
1	40340818	C	G	Blood_Genome
1	40429707	C	T	Blood_Genome
1	40434752	A	T	Blood_Genome
1	40449234	A	G	Blood_Genome
1	40576935	G	A	Blood_Genome
1	40647423	C	T	Blood_Genome
1	40662613	G	A	Blood_Genome
1	40798286	C	A	Blood_Genome
1	40820771	T	C	Blood_Genome
1	40860055	CT	C	Blood_Genome
1	40865839	G	A	Blood_Genome
1	40875094	A	G	Blood_Genome
1	40895031	G	T	Blood_Genome
1	41082057	T	C	Blood_Genome
1	41273855	G	A	Blood_Genome
1	41296547	G	C	Blood_Genome
1	41350961	T	C	Blood_Genome
1	41447280	G	A	Blood_Genome
1	41591589	G	T	Blood_Genome
1	41616783	C	T	Blood_Genome
1	41666455	A	G	Blood_Genome
1	41722290	A	G	Blood_Genome
1	41727393	GT	G	Blood_Genome
1	41738374	T	A	Blood_Genome
1	41788989	T	C	Blood_Genome
1	41879238	G	A	Blood_Genome
1	41924257	C	T	Blood_Genome
1	41930857	C	T	Blood_Genome
1	41958490	C	T	Blood_Genome
1	41984819	C	T	Blood_Genome
1	42066550	CT	C	Blood_Genome
1	42091914	A	G	Blood_Genome
1	42096418	C	T	Blood_Genome
1	42260888	G	T	Blood_Genome
1	42303694	C	T	Blood_Genome
1	42334689	GT	G	Blood_Genome
1	42385501	C	T	Blood_Genome
1	42389838	C	T	Blood_Genome
1	42393395	A	C	Blood_Genome
1	42407774	T	C	Blood_Genome
1	42451395	G	A	Blood_Genome
1	42532398	G	A	Blood_Genome
1	42639628	T	C	Blood_Genome
1	42671665	C	G	Blood_Genome
1	42764495	G	T	Blood_Genome
1	42823164	G	T	Blood_Genome
1	42834274	C	T	Blood_Genome
1	42885386	A	G	Blood_Genome
1	42957175	G	C	Blood_Genome
1	42983735	G	A	Blood_Genome
1	43025472	T	C	Blood_Genome
1	43145908	C	T	Blood_Genome
1	43347239	AT	A	Blood_Genome
1	43359319	T	C	Blood_Genome
1	43361042	C	T	Blood_Genome
1	43563451	C	T	Blood_Genome
1	43600247	C	T	Blood_Genome
1	43617034	G	T	Blood_Genome
1	43622775	T	A	Blood_Genome
1	43663984	C	T	Blood_Genome
1	43680120	T	C	Blood_Genome
1	43725450	A	T	Blood_Genome
1	43873409	A	G	Blood_Genome
1	43920863	A	G	Blood_Genome
1	43984246	G	A	Blood_Genome
1	44101300	G	A	Blood_Genome
1	44196055	C	G	Blood_Genome
1	44198267	C	T	Blood_Genome
1	44239893	T	C	Blood_Genome
1	44282347	C	T	Blood_Genome
1	44282744	A	G	Blood_Genome
1	44309003	A	G	Blood_Genome
1	44313388	A	G	Blood_Genome
1	44426874	C	T	Blood_Genome
1	44485645	C	T	Blood_Genome
1	44517629	G	A	Blood_Genome
1	44552448	T	A	Blood_Genome
1	44617138	G	A	Blood_Genome
1	44689107	G	A	Blood_Genome
1	44731547	T	A	Blood_Genome
1	44786075	G	C	Blood_Genome
1	44814445	A	AG	Blood_Genome
1	44814792	T	C	Blood_Genome
1	44830915	C	T	Blood_Genome
1	44873924	G	C	Blood_Genome
1	44917429	A	G	Blood_Genome
1	44917432	A	T	Blood_Genome
1	44993871	G	A	Blood_Genome
1	45040872	TA	T	Blood_Genome
1	45044377	C	A	Blood_Genome
1	45188405	CA	C	Blood_Genome
1	45249333	C	T	Blood_Genome
1	45369619	C	A	Blood_Genome
1	45387929	G	C	Blood_Genome
1	45415716	A	AT	Blood_Genome
1	45605669	A	C	Blood_Genome
1	45655867	C	G	Blood_Genome
1	45768307	G	A	Blood_Genome
1	45843982	G	A	Blood_Genome
1	45873550	C	T	Blood_Genome
1	45884405	G	A	Blood_Genome
1	45927206	CA	C	Blood_Genome
1	46012928	T	G	Blood_Genome
1	46035399	G	A	Blood_Genome
1	46182658	G	A	Blood_Genome
1	46189107	CA	C	Blood_Genome
1	46213335	T	A	Blood_Genome
1	46229876	G	A	Blood_Genome
1	46332224	G	A	Blood_Genome
1	46506388	CA	C	Blood_Genome
1	46513945	G	A	Blood_Genome
1	46550577	A	G	Blood_Genome
1	46593969	T	C	Blood_Genome
1	46605910	C	A	Blood_Genome
1	46630440	C	T	Blood_Genome
1	46801704	TA	T	Blood_Genome
1	46814913	G	T	Blood_Genome
1	46904331	C	T	Blood_Genome
1	46908914	G	A	Blood_Genome
1	46944710	G	A	Blood_Genome
1	46984599	G	T	Blood_Genome
1	46988676	C	T	Blood_Genome
1	46990513	G	A	Blood_Genome
1	46994811	A	C	Blood_Genome
1	47043034	TC	T	Blood_Genome
1	47060852	A	G	Blood_Genome
1	47191764	TC	T	Blood_Genome
1	47207879	G	A	Blood_Genome
1	47209834	TA	T	Blood_Genome
1	47221619	G	A	Blood_Genome
1	47267700	C	A	Blood_Genome
1	47283564	G	A	Blood_Genome
1	47367419	C	T	Blood_Genome
1	47426061	T	A	Blood_Genome
1	47428042	G	A	Blood_Genome
1	47479577	G	A	Blood_Genome
1	47492603	A	G	Blood_Genome
1	47663411	G	A	Blood_Genome
1	47893781	A	T	Blood_Genome
1	47907852	C	T	Blood_Genome
1	47937928	T	C	Blood_Genome
1	47963108	A	G	Blood_Genome
1	47992003	G	A	Blood_Genome
1	48028528	C	T	Blood_Genome
1	48036924	C	A	Blood_Genome
1	48092213	C	T	Blood_Genome
1	48133633	G	T	Blood_Genome
1	48134919	G	A	Blood_Genome
1	48160693	G	A	Blood_Genome
1	48200842	C	A	Blood_Genome
1	48225247	C	A	Blood_Genome
1	48250946	T	C	Blood_Genome
1	48277710	C	T	Blood_Genome
1	48303690	C	A	Blood_Genome
1	48312322	G	GA	Blood_Genome
1	48330005	G	T	Blood_Genome
1	48356948	G	A	Blood_Genome
1	48358731	T	A	Blood_Genome
1	48445902	C	T	Blood_Genome
1	48452666	AGCAG	A	Blood_Genome
1	48472004	G	C	Blood_Genome
1	48480744	G	A	Blood_Genome
1	48507015	C	A	Blood_Genome
1	48514180	A	G	Blood_Genome
1	48515782	G	A	Blood_Genome
1	48533509	A	T	Blood_Genome
1	48556693	G	T	Blood_Genome
1	48577371	A	C	Blood_Genome
1	48596205	A	T	Blood_Genome
1	48628569	G	A	Blood_Genome
1	48630020	A	T	Blood_Genome
1	48650865	A	G	Blood_Genome
1	48667733	T	G	Blood_Genome
1	48699871	A	T	Blood_Genome
1	48753923	GTTTTC	G	Blood_Genome
1	48771349	A	T	Blood_Genome
1	48810849	C	T	Blood_Genome
1	48925506	C	T	Blood_Genome
1	49017452	C	T	Blood_Genome
1	49064065	G	T	Blood_Genome
1	49070183	T	G	Blood_Genome
1	49101827	G	T	Blood_Genome
1	49146058	T	C	Blood_Genome
1	49245529	G	C	Blood_Genome
1	49282775	GA	G	Blood_Genome
1	49301659	T	C	Blood_Genome
1	49355897	C	T	Blood_Genome
1	49361350	C	G	Blood_Genome
1	49366153	TA	T	Blood_Genome
1	49380842	A	T	Blood_Genome
1	49399731	G	A	Blood_Genome
1	49410361	C	A	Blood_Genome
1	49447177	G	A	Blood_Genome
1	49453219	G	A	Blood_Genome
1	49465068	C	G	Blood_Genome
1	49486834	C	T	Blood_Genome
1	49506224	A	C	Blood_Genome
1	49518714	G	A	Blood_Genome
1	49523460	G	T	Blood_Genome
1	49570250	G	A	Blood_Genome
1	49580335	T	A	Blood_Genome
1	49584061	C	T	Blood_Genome
1	49599413	A	G	Blood_Genome
1	49599669	T	A	Blood_Genome
1	49636613	G	A	Blood_Genome
1	49658389	C	A	Blood_Genome
1	49662260	C	T	Blood_Genome
1	49675948	A	G	Blood_Genome
1	49704424	G	T	Blood_Genome
1	49777359	G	A	Blood_Genome
1	49781431	G	A	Blood_Genome
1	49793458	A	T	Blood_Genome
1	49829551	G	C	Blood_Genome
1	49834342	C	T	Blood_Genome
1	49853852	TAAG	T	Blood_Genome
1	49858519	A	C	Blood_Genome
1	49860742	C	G	Blood_Genome
1	49864747	C	T	Blood_Genome
1	49886583	G	A	Blood_Genome
1	49889292	G	A	Blood_Genome
1	49907339	T	G	Blood_Genome
1	49921921	C	T	Blood_Genome
1	49922243	T	C	Blood_Genome
1	49962975	C	T	Blood_Genome
1	49995322	C	T	Blood_Genome
1	50000065	C	T	Blood_Genome
1	50026133	CT	C	Blood_Genome
1	50057392	A	G	Blood_Genome
1	50083293	A	G	Blood_Genome
1	50108166	G	T	Blood_Genome
1	50147193	T	C	Blood_Genome
1	50177921	A	T	Blood_Genome
1	50290083	C	T	Blood_Genome
1	50307898	A	G	Blood_Genome
1	50376995	T	C	Blood_Genome
1	50428105	T	G	Blood_Genome
1	50438201	C	T	Blood_Genome
1	50441809	AG	A	Blood_Genome
1	50448263	A	T	Blood_Genome
1	50448306	G	A	Blood_Genome
1	50471570	C	T	Blood_Genome
1	50474842	C	T	Blood_Genome
1	50478327	T	C	Blood_Genome
1	50480879	C	A	Blood_Genome
1	50482776	C	A	Blood_Genome
1	50487421	C	G	Blood_Genome
1	50490208	C	A	Blood_Genome
1	50492043	T	A	Blood_Genome
1	50519651	C	T	Blood_Genome
1	50529159	C	T	Blood_Genome
1	50541266	G	C	Blood_Genome
1	50569918	T	C	Blood_Genome
1	50570041	T	C	Blood_Genome
1	50577211	G	T	Blood_Genome
1	50580976	C	G	Blood_Genome
1	50635941	A	G	Blood_Genome
1	50651927	C	A	Blood_Genome
1	50688437	C	T	Blood_Genome
1	50817385	A	C	Blood_Genome
1	50837323	G	A	Blood_Genome
1	50850718	G	A	Blood_Genome
1	50852910	T	C	Blood_Genome
1	50870117	G	C	Blood_Genome
1	50895953	C	T	Blood_Genome
1	50952936	T	A	Blood_Genome
1	50953091	C	T	Blood_Genome
1	50976209	C	T	Blood_Genome
1	51013953	C	T	Blood_Genome
1	51027691	A	T	Blood_Genome
1	51099962	C	T	Blood_Genome
1	51109664	A	C	Blood_Genome
1	51131055	C	T	Blood_Genome
1	51151425	T	C	Blood_Genome
1	51151836	C	T	Blood_Genome
1	51156865	T	G	Blood_Genome
1	51164380	G	T	Blood_Genome
1	51208470	T	C	Blood_Genome
1	51217631	G	A	Blood_Genome
1	51231656	C	T	Blood_Genome
1	51307253	T	A	Blood_Genome
1	51387484	T	C	Blood_Genome
1	51395192	CAAA	C	Blood_Genome
1	51475566	CT	GA	Blood_Genome
1	51484119	T	C	Blood_Genome
1	51496082	G	T	Blood_Genome
1	51514548	G	C	Blood_Genome
1	51515048	G	A	Blood_Genome
1	51516336	A	T	Blood_Genome
1	51524125	T	C	Blood_Genome
1	51536323	C	T	Blood_Genome
1	51573399	A	T	Blood_Genome
1	51573763	A	G	Blood_Genome
1	51625490	C	G	Blood_Genome
1	51630364	G	A	Blood_Genome
1	51716094	A	G	Blood_Genome
1	51740898	T	C	Blood_Genome
1	51801375	G	A	Blood_Genome
1	51812705	T	C	Blood_Genome
1	52035440	A	C	Blood_Genome
1	52057575	T	A	Blood_Genome
1	52057596	G	T	Blood_Genome
1	52097280	C	T	Blood_Genome
1	52133213	C	T	Blood_Genome
1	52164413	T	A	Blood_Genome
1	52164417	T	G	Blood_Genome
1	52237277	G	C	Blood_Genome
1	52255799	C	T	Blood_Genome
1	52278485	T	C	Blood_Genome
1	52325346	G	T	Blood_Genome
1	52365408	G	A	Blood_Genome
1	52370231	G	A	Blood_Genome
1	52405406	C	T	Blood_Genome
1	52422353	C	A	Blood_Genome
1	52558781	A	G	Blood_Genome
1	52581349	A	G	Blood_Genome
1	52606017	T	C	Blood_Genome
1	52660262	A	T	Blood_Genome
1	52671656	G	A	Blood_Genome
1	52706325	G	A	Blood_Genome
1	52737413	G	A	Blood_Genome
1	52752562	G	A	Blood_Genome
1	52850880	T	C	Blood_Genome
1	52912605	T	C	Blood_Genome
1	53001348	C	T	Blood_Genome
1	53131885	C	T	Blood_Genome
1	53137497	AT	A	Blood_Genome
1	53143547	A	G	Blood_Genome
1	53461066	C	T	Blood_Genome
1	53546095	T	C	Blood_Genome
1	53583658	C	T	Blood_Genome
1	53620515	A	C	Blood_Genome
1	53652404	C	T	Blood_Genome
1	53656949	C	A	Blood_Genome
1	53812249	C	T	Blood_Genome
1	53819404	C	A	Blood_Genome
1	53849538	T	C	Blood_Genome
1	53883709	A	T	Blood_Genome
1	53939127	C	T	Blood_Genome
1	53996697	G	A	Blood_Genome
1	54014400	G	C	Blood_Genome
1	54014672	T	G	Blood_Genome
1	54030173	A	C	Blood_Genome
1	54061287	G	A	Blood_Genome
1	54185636	G	A	Blood_Genome
1	54208959	C	T	Blood_Genome
1	54408998	G	A	Blood_Genome
1	54436399	G	A	Blood_Genome
1	54459246	A	T	Blood_Genome
1	54535518	T	A	Blood_Genome
1	54575508	G	C	Blood_Genome
1	54633021	T	C	Blood_Genome
1	54636328	C	T	Blood_Genome
1	54797180	G	C	Blood_Genome
1	54821680	C	T	Blood_Genome
1	54825986	G	T	Blood_Genome
1	54833863	C	T	Blood_Genome
1	54854538	T	C	Blood_Genome
1	54879134	G	A	Blood_Genome
1	54973776	T	C	Blood_Genome
1	54982184	G	A	Blood_Genome
1	54990412	T	A	Blood_Genome
1	55088413	C	CA	Blood_Genome
1	55089446	G	A	Blood_Genome
1	55214940	G	A	Blood_Genome
1	55215782	T	C	Blood_Genome
1	55222126	C	T	Blood_Genome
1	55232943	GA	G	Blood_Genome
1	55270769	C	T	Blood_Genome
1	55337250	A	C	Blood_Genome
1	55395321	TA	T	Blood_Genome
1	55419316	G	C	Blood_Genome
1	55474766	C	T	Blood_Genome
1	55487326	T	C	Blood_Genome
1	55505430	A	T	Blood_Genome
1	55552883	T	C	Blood_Genome
1	55647748	C	T	Blood_Genome
1	55702341	T	C	Blood_Genome
1	55768047	G	A	Blood_Genome
1	55768326	C	CG	Blood_Genome
1	55800969	C	T	Blood_Genome
1	55825377	G	A	Blood_Genome
1	55842635	A	G	Blood_Genome
1	55876382	C	T	Blood_Genome
1	55906947	T	C	Blood_Genome
1	55910579	C	T	Blood_Genome
1	55948835	T	G	Blood_Genome
1	55950955	C	A	Blood_Genome
1	55958090	G	A	Blood_Genome
1	55980455	C	T	Blood_Genome
1	56079076	A	G	Blood_Genome
1	56080631	C	A	Blood_Genome
1	56146139	C	T	Blood_Genome
1	56168893	CC	TT	Blood_Genome
1	56175301	A	C	Blood_Genome
1	56233358	G	A	Blood_Genome
1	56237205	T	G	Blood_Genome
1	56246253	G	A	Blood_Genome
1	56264161	G	A	Blood_Genome
1	56268090	C	T	Blood_Genome
1	56284685	C	A	Blood_Genome
1	56314886	C	G	Blood_Genome
1	56322213	G	A	Blood_Genome
1	56370280	A	G	Blood_Genome
1	56376963	T	G	Blood_Genome
1	56377036	T	C	Blood_Genome
1	56387808	T	C	Blood_Genome
1	56440010	C	A	Blood_Genome
1	56446102	C	A	Blood_Genome
1	56469928	A	T	Blood_Genome
1	56476008	C	T	Blood_Genome
1	56491010	AT	A	Blood_Genome
1	56512067	T	C	Blood_Genome
1	56589737	C	A	Blood_Genome
1	56608544	G	C	Blood_Genome
1	56608546	A	G	Blood_Genome
1	56608546	A	G	Blood_Genome
1	56624631	C	T	Blood_Genome
1	56654812	C	T	Blood_Genome
1	56657109	T	A	Blood_Genome
1	56685931	G	A	Blood_Genome
1	56690948	G	A	Blood_Genome
1	56723360	T	A	Blood_Genome
1	56749385	G	T	Blood_Genome
1	56767001	A	T	Blood_Genome
1	56819090	TC	T	Blood_Genome
1	56843382	G	C	Blood_Genome
1	56860064	C	T	Blood_Genome
1	56878951	T	C	Blood_Genome
1	56902524	C	T	Blood_Genome
1	56946784	A	C	Blood_Genome
1	57000325	C	T	Blood_Genome
1	57024861	G	T	Blood_Genome
1	57067934	G	T	Blood_Genome
1	57070953	G	A	Blood_Genome
1	57103829	G	A	Blood_Genome
1	57103829	G	A	Blood_Genome
1	57106154	G	C	Blood_Genome
1	57108304	T	G	Blood_Genome
1	57164197	T	C	Blood_Genome
1	57191133	T	C	Blood_Genome
1	57206283	C	T	Blood_Genome
1	57343150	G	T	Blood_Genome
1	57404934	C	T	Blood_Genome
1	57423274	T	C	Blood_Genome
1	57451406	C	T	Blood_Genome
1	57464789	T	C	Blood_Genome
1	57468004	C	T	Blood_Genome
1	57471679	T	C	Blood_Genome
1	57481214	A	G	Blood_Genome
1	57510555	C	A	Blood_Genome
1	57520906	G	A	Blood_Genome
1	57541776	C	A	Blood_Genome
1	57544279	T	C	Blood_Genome
1	57588472	TA	T	Blood_Genome
1	57606550	G	C	Blood_Genome
1	57613998	T	G	Blood_Genome
1	57618867	T	G	Blood_Genome
1	57652723	T	A	Blood_Genome
1	57656200	A	G	Blood_Genome
1	57668417	A	G	Blood_Genome
1	57671162	A	C	Blood_Genome
1	57696634	A	T	Blood_Genome
1	57730601	TTTCCAAGGA	T	Blood_Genome
1	57738162	A	G	Blood_Genome
1	57761330	G	C	Blood_Genome
1	57774773	G	A	Blood_Genome
1	57805803	C	T	Blood_Genome
1	57826620	G	A	Blood_Genome
1	57845604	C	T	Blood_Genome
1	57846143	T	C	Blood_Genome
1	57873692	G	T	Blood_Genome
1	57873697	T	A	Blood_Genome
1	57899338	A	C	Blood_Genome
1	57933483	C	A	Blood_Genome
1	57953866	G	C	Blood_Genome
1	57964284	G	A	Blood_Genome
1	57986817	G	T	Blood_Genome
1	57994897	C	T	Blood_Genome
1	58074545	G	A	Blood_Genome
1	58090588	G	A	Blood_Genome
1	58093684	C	T	Blood_Genome
1	58109174	T	A	Blood_Genome
1	58224243	G	A	Blood_Genome
1	58314957	C	T	Blood_Genome
1	58322618	C	T	Blood_Genome
1	58322793	G	A	Blood_Genome
1	58331687	G	A	Blood_Genome
1	58332453	A	G	Blood_Genome
1	58348141	C	A	Blood_Genome
1	58422744	G	T	Blood_Genome
1	58470566	A	C	Blood_Genome
1	58472995	A	T	Blood_Genome
1	58570725	C	T	Blood_Genome
1	58574373	G	A	Blood_Genome
1	58589950	A	G	Blood_Genome
1	58688511	T	C	Blood_Genome
1	58799619	C	T	Blood_Genome
1	58832753	A	G	Blood_Genome
1	58889111	C	T	Blood_Genome
1	58897798	A	T	Blood_Genome
1	58926452	G	T	Blood_Genome
1	58965940	G	A	Blood_Genome
1	58991539	A	G	Blood_Genome
1	59023509	A	C	Blood_Genome
1	59055681	G	T	Blood_Genome
1	59197126	G	C	Blood_Genome
1	59266213	G	A	Blood_Genome
1	59296050	A	G	Blood_Genome
1	59296770	G	A	Blood_Genome
1	59365827	TTAAG	T	Blood_Genome
1	59378694	A	T	Blood_Genome
1	59448811	A	T	Blood_Genome
1	59474136	C	T	Blood_Genome
1	59505902	C	A	Blood_Genome
1	59508255	G	A	Blood_Genome
1	59604582	A	G	Blood_Genome
1	59651733	G	T	Blood_Genome
1	59672871	C	T	Blood_Genome
1	59677631	G	T	Blood_Genome
1	59684798	C	T	Blood_Genome
1	59693383	C	T	Blood_Genome
1	59728257	C	G	Blood_Genome
1	59728802	C	A	Blood_Genome
1	59728964	A	G	Blood_Genome
1	59740748	G	A	Blood_Genome
1	59747335	A	G	Blood_Genome
1	59799494	A	G	Blood_Genome
1	59830176	G	A	Blood_Genome
1	60011523	C	G	Blood_Genome
1	60030674	G	C	Blood_Genome
1	60034475	A	G	Blood_Genome
1	60072915	C	T	Blood_Genome
1	60104723	G	A	Blood_Genome
1	60105328	T	C	Blood_Genome
1	60169321	G	A	Blood_Genome
1	60235676	C	T	Blood_Genome
1	60267825	C	T	Blood_Genome
1	60277016	C	T	Blood_Genome
1	60282117	T	C	Blood_Genome
1	60308668	A	G	Blood_Genome
1	60324769	T	A	Blood_Genome
1	60373212	C	T	Blood_Genome
1	60406471	A	C	Blood_Genome
1	60443633	T	C	Blood_Genome
1	60463021	T	C	Blood_Genome
1	60514800	A	AT	Blood_Genome
1	60593640	T	C	Blood_Genome
1	60607223	G	A	Blood_Genome
1	60641500	G	C	Blood_Genome
1	60654111	G	T	Blood_Genome
1	60717621	A	T	Blood_Genome
1	60734109	G	C	Blood_Genome
1	60740043	G	C	Blood_Genome
1	60761852	T	A	Blood_Genome
1	60804592	C	T	Blood_Genome
1	60890052	C	T	Blood_Genome
1	60898069	C	T	Blood_Genome
1	60909268	C	A	Blood_Genome
1	60949073	T	C	Blood_Genome
1	60952088	G	T	Blood_Genome
1	61065364	C	T	Blood_Genome
1	61087964	G	A	Blood_Genome
1	61170508	G	T	Blood_Genome
1	61174537	A	G	Blood_Genome
1	61180280	G	A	Blood_Genome
1	61189307	A	T	Blood_Genome
1	61199588	A	G	Blood_Genome
1	61204685	A	C	Blood_Genome
1	61228775	C	T	Blood_Genome
1	61257681	T	C	Blood_Genome
1	61308555	G	A	Blood_Genome
1	61322898	A	G	Blood_Genome
1	61332075	G	A	Blood_Genome
1	61343808	G	A	Blood_Genome
1	61345500	C	T	Blood_Genome
1	61346996	AC	GG	Blood_Genome
1	61347057	G	A	Blood_Genome
1	61359776	G	C	Blood_Genome
1	61401981	GT	G	Blood_Genome
1	61410254	C	T	Blood_Genome
1	61422586	G	A	Blood_Genome
1	61489379	G	A	Blood_Genome
1	61489829	C	A	Blood_Genome
1	61596623	C	T	Blood_Genome
1	61695132	T	A	Blood_Genome
1	61788348	G	A	Blood_Genome
1	61831799	C	T	Blood_Genome
1	61900048	G	A	Blood_Genome
1	61911567	T	C	Blood_Genome
1	61926217	G	A	Blood_Genome
1	61927047	T	C	Blood_Genome
1	61976288	G	A	Blood_Genome
1	62014235	C	G	Blood_Genome
1	62053706	C	T	Blood_Genome
1	62065276	C	T	Blood_Genome
1	62065512	CA	C	Blood_Genome
1	62146455	GG	AA	Blood_Genome
1	62258839	G	T	Blood_Genome
1	62289312	C	G	Blood_Genome
1	62291575	G	A	Blood_Genome
1	62308239	C	T	Blood_Genome
1	62315733	G	A	Blood_Genome
1	62347433	AG	A	Blood_Genome
1	62379791	T	C	Blood_Genome
1	62387479	A	T	Blood_Genome
1	62431155	T	A	Blood_Genome
1	62436936	T	A	Blood_Genome
1	62562412	C	T	Blood_Genome
1	62564452	A	G	Blood_Genome
1	62640627	T	C	Blood_Genome
1	62651139	C	T	Blood_Genome
1	62746711	G	A	Blood_Genome
1	62750424	A	G	Blood_Genome
1	62789047	A	C	Blood_Genome
1	62808772	T	A	Blood_Genome
1	62817561	C	T	Blood_Genome
1	62856141	C	T	Blood_Genome
1	62872507	G	A	Blood_Genome
1	62872781	C	T	Blood_Genome
1	62904148	A	G	Blood_Genome
1	62918193	C	A	Blood_Genome
1	62962471	A	T	Blood_Genome
1	62967822	C	A	Blood_Genome
1	62985446	T	A	Blood_Genome
1	63074571	T	C	Blood_Genome
1	63095013	C	T	Blood_Genome
1	63106414	T	C	Blood_Genome
1	63134774	C	T	Blood_Genome
1	63171721	C	G	Blood_Genome
1	63291388	G	A	Blood_Genome
1	63317793	C	T	Blood_Genome
1	63363175	A	G	Blood_Genome
1	63369472	C	T	Blood_Genome
1	63385558	T	A	Blood_Genome
1	63419678	C	T	Blood_Genome
1	63425231	T	A	Blood_Genome
1	63460432	C	T	Blood_Genome
1	63466982	G	A	Blood_Genome
1	63493227	C	T	Blood_Genome
1	63498551	A	G	Blood_Genome
1	63516478	A	G	Blood_Genome
1	63567783	T	C	Blood_Genome
1	63575452	C	T	Blood_Genome
1	63597267	T	A	Blood_Genome
1	63640580	G	T	Blood_Genome
1	63946322	A	T	Blood_Genome
1	63952272	G	A	Blood_Genome
1	63975538	T	C	Blood_Genome
1	63976281	T	C	Blood_Genome
1	64041682	G	A	Blood_Genome
1	64063826	G	A	Blood_Genome
1	64132642	C	T	Blood_Genome
1	64136007	G	A	Blood_Genome
1	64168371	AG	A	Blood_Genome
1	64217209	C	G	Blood_Genome
1	64270258	C	T	Blood_Genome
1	64279837	G	A	Blood_Genome
1	64333226	A	T	Blood_Genome
1	64355783	G	T	Blood_Genome
1	64358983	G	C	Blood_Genome
1	64421478	C	T	Blood_Genome
1	64493505	A	G	Blood_Genome
1	64500263	C	T	Blood_Genome
1	64506205	A	G	Blood_Genome
1	64512524	G	C	Blood_Genome
1	64609749	C	T	Blood_Genome
1	64650365	T	G	Blood_Genome
1	64686530	T	C	Blood_Genome
1	64707268	A	G	Blood_Genome
1	64713899	C	G	Blood_Genome
1	64718379	GA	G	Blood_Genome
1	64747538	T	A	Blood_Genome
1	64783434	G	C	Blood_Genome
1	64906653	C	G	Blood_Genome
1	64976722	G	T	Blood_Genome
1	64992482	C	T	Blood_Genome
1	64995579	T	C	Blood_Genome
1	64997095	A	G	Blood_Genome
1	65004905	C	G	Blood_Genome
1	65009985	T	C	Blood_Genome
1	65047377	A	G	Blood_Genome
1	65047533	A	C	Blood_Genome
1	65054731	C	T	Blood_Genome
1	65111027	T	C	Blood_Genome
1	65146338	C	T	Blood_Genome
1	65148124	G	A	Blood_Genome
1	65151199	A	G	Blood_Genome
1	65188098	G	A	Blood_Genome
1	65199021	G	T	Blood_Genome
1	65236134	T	C	Blood_Genome
1	65299215	G	A	Blood_Genome
1	65344795	T	C	Blood_Genome
1	65525475	T	G	Blood_Genome
1	65665040	G	A	Blood_Genome
1	65683757	A	G	Blood_Genome
1	65691778	C	T	Blood_Genome
1	65725299	G	A	Blood_Genome
1	65751873	G	A	Blood_Genome
1	65808385	G	A	Blood_Genome
1	65837033	A	C	Blood_Genome
1	66078685	C	T	Blood_Genome
1	66085668	G	T	Blood_Genome
1	66134753	T	G	Blood_Genome
1	66158461	C	T	Blood_Genome
1	66172183	G	A	Blood_Genome
1	66180577	C	G	Blood_Genome
1	66202114	G	T	Blood_Genome
1	66219834	G	A	Blood_Genome
1	66245290	G	A	Blood_Genome
1	66268089	G	A	Blood_Genome
1	66278581	T	A	Blood_Genome
1	66297691	C	T	Blood_Genome
1	66318996	T	C	Blood_Genome
1	66322388	A	T	Blood_Genome
1	66377279	C	T	Blood_Genome
1	66379912	C	T	Blood_Genome
1	66388718	T	C	Blood_Genome
1	66395034	A	C	Blood_Genome
1	66395606	T	A	Blood_Genome
1	66422698	T	A	Blood_Genome
1	66453785	T	A	Blood_Genome
1	66475509	T	C	Blood_Genome
1	66501017	C	T	Blood_Genome
1	66511136	AT	A	Blood_Genome
1	66573947	T	C	Blood_Genome
1	66577737	G	A	Blood_Genome
1	66625446	A	G	Blood_Genome
1	66627574	C	G	Blood_Genome
1	66634786	A	G	Blood_Genome
1	66676632	C	G	Blood_Genome
1	66689996	T	G	Blood_Genome
1	66762886	C	T	Blood_Genome
1	66778175	C	T	Blood_Genome
1	66839408	T	G	Blood_Genome
1	66857626	T	A	Blood_Genome
1	66970883	C	A	Blood_Genome
1	67033485	T	C	Blood_Genome
1	67060384	G	T	Blood_Genome
1	67114753	G	C	Blood_Genome
1	67123717	T	A	Blood_Genome
1	67151803	G	A	Blood_Genome
1	67165493	T	G	Blood_Genome
1	67239773	A	C	Blood_Genome
1	67263060	T	C	Blood_Genome
1	67287859	C	T	Blood_Genome
1	67291335	C	A	Blood_Genome
1	67325399	G	C	Blood_Genome
1	67403858	C	A	Blood_Genome
1	67459598	A	G	Blood_Genome
1	67486515	C	T	Blood_Genome
1	67584471	A	G	Blood_Genome
1	67668623	A	G	Blood_Genome
1	67695507	A	G	Blood_Genome
1	67759904	A	T	Blood_Genome
1	67762056	G	A	Blood_Genome
1	67839913	G	T	Blood_Genome
1	67867078	CCAAT	C	Blood_Genome
1	67904273	C	A	Blood_Genome
1	68044436	G	A	Blood_Genome
1	68088618	C	A	Blood_Genome
1	68108501	T	C	Blood_Genome
1	68128082	C	G	Blood_Genome
1	68186448	G	A	Blood_Genome
1	68195341	C	T	Blood_Genome
1	68235365	G	C	Blood_Genome
1	68255287	C	T	Blood_Genome
1	68286767	C	T	Blood_Genome
1	68337180	C	A	Blood_Genome
1	68363672	T	C	Blood_Genome
1	68384626	G	A	Blood_Genome
1	68387084	C	T	Blood_Genome
1	68396396	C	T	Blood_Genome
1	68456799	T	C	Blood_Genome
1	68458826	A	C	Blood_Genome
1	68466536	C	A	Blood_Genome
1	68502757	T	C	Blood_Genome
1	68535023	T	C	Blood_Genome
1	68539060	GG	AT	Blood_Genome
1	68564046	G	A	Blood_Genome
1	68583903	A	C	Blood_Genome
1	68603128	C	T	Blood_Genome
1	68685393	G	A	Blood_Genome
1	68716200	T	C	Blood_Genome
1	68737906	C	T	Blood_Genome
1	68776039	A	C	Blood_Genome
1	68815407	T	C	Blood_Genome
1	68833402	C	T	Blood_Genome
1	68920559	A	T	Blood_Genome
1	68924503	C	T	Blood_Genome
1	68933539	G	A	Blood_Genome
1	68965108	G	A	Blood_Genome
1	68991005	A	G	Blood_Genome
1	69016147	A	T	Blood_Genome
1	69039766	A	C	Blood_Genome
1	69066587	A	G	Blood_Genome
1	69084245	T	A	Blood_Genome
1	69087792	G	T	Blood_Genome
1	69088435	A	G	Blood_Genome
1	69106167	T	G	Blood_Genome
1	69135871	A	C	Blood_Genome
1	69183032	G	A	Blood_Genome
1	69198895	G	A	Blood_Genome
1	69214669	A	T	Blood_Genome
1	69223120	A	G	Blood_Genome
1	69232845	G	T	Blood_Genome
1	69236768	T	A	Blood_Genome
1	69287274	A	G	Blood_Genome
1	69288993	G	A	Blood_Genome
1	69309791	C	G	Blood_Genome
1	69319539	G	T	Blood_Genome
1	69338764	G	A	Blood_Genome
1	69362331	G	T	Blood_Genome
1	69362765	T	A	Blood_Genome
1	69365414	C	G	Blood_Genome
1	69396586	A	G	Blood_Genome
1	69409578	G	A	Blood_Genome
1	69432167	G	A	Blood_Genome
1	69515765	G	A	Blood_Genome
1	69521849	C	A	Blood_Genome
1	69527913	C	T	Blood_Genome
1	69530775	G	A	Blood_Genome
1	69533216	A	T	Blood_Genome
1	69547755	A	T	Blood_Genome
1	69551853	G	C	Blood_Genome
1	69601966	G	T	Blood_Genome
1	69617922	C	T	Blood_Genome
1	69682698	A	C	Blood_Genome
1	69691099	C	A	Blood_Genome
1	69700040	C	T	Blood_Genome
1	69729636	C	T	Blood_Genome
1	69746599	T	A	Blood_Genome
1	69770401	T	C	Blood_Genome
1	69774901	T	C	Blood_Genome
1	69891066	A	G	Blood_Genome
1	69914755	T	C	Blood_Genome
1	69934650	A	G	Blood_Genome
1	70046414	G	A	Blood_Genome
1	70077310	C	T	Blood_Genome
1	70106299	G	A	Blood_Genome
1	70141811	C	T	Blood_Genome
1	70148286	C	A	Blood_Genome
1	70155372	T	C	Blood_Genome
1	70157721	G	A	Blood_Genome
1	70171555	T	C	Blood_Genome
1	70181505	T	C	Blood_Genome
1	70184536	A	G	Blood_Genome
1	70206892	G	A	Blood_Genome
1	70223831	G	A	Blood_Genome
1	70256260	A	G	Blood_Genome
1	70263939	A	G	Blood_Genome
1	70285976	A	G	Blood_Genome
1	70287471	G	C	Blood_Genome
1	70295768	T	C	Blood_Genome
1	70298347	C	T	Blood_Genome
1	70420934	G	A	Blood_Genome
1	70426343	C	A	Blood_Genome
1	70448454	C	T	Blood_Genome
1	70493686	G	T	Blood_Genome
1	70504856	T	C	Blood_Genome
1	70511435	G	A	Blood_Genome
1	70511589	GC	G	Blood_Genome
1	70516679	C	T	Blood_Genome
1	70518453	A	C	Blood_Genome
1	70562875	G	C	Blood_Genome
1	70571276	T	A	Blood_Genome
1	70676432	T	C	Blood_Genome
1	70694102	T	C	Blood_Genome
1	70852384	T	A	Blood_Genome
1	70871569	C	T	Blood_Genome
1	70885445	T	G	Blood_Genome
1	71019296	A	G	Blood_Genome
1	71036991	A	T	Blood_Genome
1	71076806	G	T	Blood_Genome
1	71077272	C	T	Blood_Genome
1	71173523	C	G	Blood_Genome
1	71203981	G	A	Blood_Genome
1	71222255	G	T	Blood_Genome
1	71257293	C	T	Blood_Genome
1	71257615	C	T	Blood_Genome
1	71267204	C	T	Blood_Genome
1	71288096	T	A	Blood_Genome
1	71323653	C	T	Blood_Genome
1	71340307	ACT	A	Blood_Genome
1	71354434	G	T	Blood_Genome
1	71386155	C	T	Blood_Genome
1	71431115	C	T	Blood_Genome
1	71444047	C	T	Blood_Genome
1	71487745	T	C	Blood_Genome
1	71503089	C	T	Blood_Genome
1	71605263	T	G	Blood_Genome
1	71676306	C	T	Blood_Genome
1	71716571	C	T	Blood_Genome
1	71812258	A	G	Blood_Genome
1	71812664	G	C	Blood_Genome
1	71818412	T	G	Blood_Genome
1	71841353	C	T	Blood_Genome
1	71861276	CA	C	Blood_Genome
1	71899706	A	T	Blood_Genome
1	71905782	G	A	Blood_Genome
1	71923247	T	C	Blood_Genome
1	71971416	C	A	Blood_Genome
1	72058114	C	T	Blood_Genome
1	72058540	G	A	Blood_Genome
1	72122088	G	GT	Blood_Genome
1	72161536	T	A	Blood_Genome
1	72196943	T	A	Blood_Genome
1	72243707	A	G	Blood_Genome
1	72247599	G	A	Blood_Genome
1	72267594	T	G	Blood_Genome
1	72269042	A	C	Blood_Genome
1	72280438	A	T	Blood_Genome
1	72282551	C	G	Blood_Genome
1	72296278	T	C	Blood_Genome
1	72311090	A	C	Blood_Genome
1	72374345	T	C	Blood_Genome
1	72379030	T	C	Blood_Genome
1	72433817	C	T	Blood_Genome
1	72481310	A	G	Blood_Genome
1	72498292	G	A	Blood_Genome
1	72514828	C	A	Blood_Genome
1	72526505	C	T	Blood_Genome
1	72533487	G	A	Blood_Genome
1	72568176	T	C	Blood_Genome
1	72571684	T	G	Blood_Genome
1	72578863	C	T	Blood_Genome
1	72600450	C	T	Blood_Genome
1	72669804	G	T	Blood_Genome
1	72672253	A	G	Blood_Genome
1	72726146	C	T	Blood_Genome
1	72745455	C	A	Blood_Genome
1	72801317	G	A	Blood_Genome
1	72867121	G	A	Blood_Genome
1	72908730	C	A	Blood_Genome
1	72931163	G	T	Blood_Genome
1	72961000	A	G	Blood_Genome
1	72963179	C	T	Blood_Genome
1	72970269	G	A	Blood_Genome
1	72972863	C	T	Blood_Genome
1	72999326	T	C	Blood_Genome
1	73002032	A	T	Blood_Genome
1	73065505	A	G	Blood_Genome
1	73137491	C	A	Blood_Genome
1	73164959	A	G	Blood_Genome
1	73177665	T	A	Blood_Genome
1	73234782	A	C	Blood_Genome
1	73251519	T	A	Blood_Genome
1	73281765	C	G	Blood_Genome
1	73300465	A	G	Blood_Genome
1	73303564	A	T	Blood_Genome
1	73304071	G	A	Blood_Genome
1	73308013	G	C	Blood_Genome
1	73329172	G	A	Blood_Genome
1	73334857	C	T	Blood_Genome
1	73334867	C	G	Blood_Genome
1	73338884	A	C	Blood_Genome
1	73350947	G	C	Blood_Genome
1	73364048	C	T	Blood_Genome
1	73405975	A	G	Blood_Genome
1	73411711	C	A	Blood_Genome
1	73416519	G	A	Blood_Genome
1	73426745	C	T	Blood_Genome
1	73428641	G	A	Blood_Genome
1	73428728	C	T	Blood_Genome
1	73433471	C	T	Blood_Genome
1	73466537	A	C	Blood_Genome
1	73469829	C	A	Blood_Genome
1	73472558	G	A	Blood_Genome
1	73472946	T	C	Blood_Genome
1	73513073	T	A	Blood_Genome
1	73520422	T	C	Blood_Genome
1	73575159	G	A	Blood_Genome
1	73586085	C	T	Blood_Genome
1	73588046	CA	C	Blood_Genome
1	73632628	C	G	Blood_Genome
1	73658972	T	TA	Blood_Genome
1	73665893	C	T	Blood_Genome
1	73674781	G	A	Blood_Genome
1	73683380	C	A	Blood_Genome
1	73707821	C	T	Blood_Genome
1	73715635	A	G	Blood_Genome
1	73733027	C	CA	Blood_Genome
1	73786314	G	T	Blood_Genome
1	73788931	G	T	Blood_Genome
1	73790388	T	A	Blood_Genome
1	73833211	G	A	Blood_Genome
1	73846758	C	T	Blood_Genome
1	73849568	C	G	Blood_Genome
1	73850157	T	A	Blood_Genome
1	73903219	C	T	Blood_Genome
1	73918313	G	A	Blood_Genome
1	73925276	T	A	Blood_Genome
1	73925896	A	T	Blood_Genome
1	73942761	C	T	Blood_Genome
1	73953558	A	T	Blood_Genome
1	73966729	T	C	Blood_Genome
1	73973141	A	G	Blood_Genome
1	73989200	G	T	Blood_Genome
1	74005687	A	G	Blood_Genome
1	74009924	AG	A	Blood_Genome
1	74011984	T	A	Blood_Genome
1	74038604	A	T	Blood_Genome
1	74044853	C	A	Blood_Genome
1	74067664	A	T	Blood_Genome
1	74067757	A	C	Blood_Genome
1	74129060	A	G	Blood_Genome
1	74146415	A	G	Blood_Genome
1	74171163	G	A	Blood_Genome
1	74176826	A	G	Blood_Genome
1	74195076	G	A	Blood_Genome
1	74206993	A	T	Blood_Genome
1	74208142	C	T	Blood_Genome
1	74227996	C	A	Blood_Genome
1	74228531	G	A	Blood_Genome
1	74231356	C	T	Blood_Genome
1	74235306	T	G	Blood_Genome
1	74235313	G	C	Blood_Genome
1	74236843	G	T	Blood_Genome
1	74236943	T	G	Blood_Genome
1	74267600	A	G	Blood_Genome
1	74274738	G	T	Blood_Genome
1	74296916	T	C	Blood_Genome
1	74297005	G	A	Blood_Genome
1	74315414	C	T	Blood_Genome
1	74338635	G	A	Blood_Genome
1	74344504	A	C	Blood_Genome
1	74365825	G	A	Blood_Genome
1	74393367	A	G	Blood_Genome
1	74393539	G	C	Blood_Genome
1	74408938	T	A	Blood_Genome
1	74444455	G	T	Blood_Genome
1	74445840	TA	T	Blood_Genome
1	74470112	AT	A	Blood_Genome
1	74490142	T	C	Blood_Genome
1	74506896	CCTAA	C	Blood_Genome
1	74548189	A	T	Blood_Genome
1	74561082	T	C	Blood_Genome
1	74588935	A	G	Blood_Genome
1	74591306	T	C	Blood_Genome
1	74700686	G	A	Blood_Genome
1	74757145	T	A	Blood_Genome
1	74768002	C	T	Blood_Genome
1	74820978	C	T	Blood_Genome
1	74841313	G	A	Blood_Genome
1	74851648	C	T	Blood_Genome
1	74854593	C	G	Blood_Genome
1	74867232	C	T	Blood_Genome
1	74890050	G	A	Blood_Genome
1	74895491	C	T	Blood_Genome
1	74909235	C	T	Blood_Genome
1	74916241	GA	G	Blood_Genome
1	74927563	T	A	Blood_Genome
1	74953137	C	T	Blood_Genome
1	74955014	C	T	Blood_Genome
1	74987866	T	C	Blood_Genome
1	75009254	G	A	Blood_Genome
1	75015181	C	T	Blood_Genome
1	75053905	C	T	Blood_Genome
1	75071180	T	A	Blood_Genome
1	75085240	G	A	Blood_Genome
1	75153181	C	T	Blood_Genome
1	75204771	A	T	Blood_Genome
1	75238124	G	C	Blood_Genome
1	75255888	G	T	Blood_Genome
1	75333406	C	A	Blood_Genome
1	75333911	G	T	Blood_Genome
1	75334714	C	A	Blood_Genome
1	75342551	C	T	Blood_Genome
1	75349867	A	T	Blood_Genome
1	75356651	G	A	Blood_Genome
1	75379226	C	T	Blood_Genome
1	75426381	A	T	Blood_Genome
1	75426584	A	T	Blood_Genome
1	75429950	G	A	Blood_Genome
1	75464489	A	G	Blood_Genome
1	75489893	C	A	Blood_Genome
1	75490739	T	C	Blood_Genome
1	75513509	G	A	Blood_Genome
1	75542307	G	T	Blood_Genome
1	75598753	C	G	Blood_Genome
1	75608581	AG	A	Blood_Genome
1	75662260	C	A	Blood_Genome
1	75670773	T	C	Blood_Genome
1	75676385	A	G	Blood_Genome
1	75719258	CA	AG	Blood_Genome
1	75740608	G	A	Blood_Genome
1	75760043	G	A	Blood_Genome
1	75790541	G	A	Blood_Genome
1	75799718	T	C	Blood_Genome
1	75800977	C	A	Blood_Genome
1	75802366	TTAATGACTTTGACCTAA	T	Blood_Genome
1	75809331	G	A	Blood_Genome
1	75817259	T	A	Blood_Genome
1	75825634	G	A	Blood_Genome
1	75825834	T	C	Blood_Genome
1	75876855	G	A	Blood_Genome
1	75893999	G	A	Blood_Genome
1	75919092	G	A	Blood_Genome
1	75919373	C	T	Blood_Genome
1	75939786	T	G	Blood_Genome
1	75963721	T	C	Blood_Genome
1	75965201	C	T	Blood_Genome
1	75981501	G	A	Blood_Genome
1	75991070	T	G	Blood_Genome
1	76030815	C	T	Blood_Genome
1	76030948	C	T	Blood_Genome
1	76031562	T	C	Blood_Genome
1	76103442	C	T	Blood_Genome
1	76131635	T	C	Blood_Genome
1	76141082	G	A	Blood_Genome
1	76152464	G	A	Blood_Genome
1	76162771	T	C	Blood_Genome
1	76263031	A	C	Blood_Genome
1	76266284	A	C	Blood_Genome
1	76266570	GTGGTAACTAGTAGCCGTA	G	Blood_Genome
1	76370037	G	T	Blood_Genome
1	76380773	G	C	Blood_Genome
1	76434153	A	T	Blood_Genome
1	76518603	A	T	Blood_Genome
1	76529005	G	T	Blood_Genome
1	76589625	A	G	Blood_Genome
1	76643483	T	C	Blood_Genome
1	76737259	G	A	Blood_Genome
1	76750978	C	G	Blood_Genome
[truncated: 94,984 more rows]

## Sheet: SupTable4_TargetedPanelGenes
Supplementary Table 4 | Targeted panel genes hotspots
Gene	Target main panel	Size main panel (bp)	Target pilot panel	Size Pilot panel (bp)
ACVR1	FullCDS	2160	FullCDS	2160
ACVR2A	FullCDS	2275	FullCDS	2280
AJUBA	FullCDS	2540	FullCDS	2154
AKT1	FullCDS	2234	FullCDS	2234
AKT3	E17K	120	E17K	120
ALB	FullCDS	2750	FullCDS	2760
ALK	A327P	120	A327P	120
AMER1	FullCDS	3528	FullCDS	3480
APC	FullCDS	9106	FullCDS	9120
AR	FullCDS	3231	FullCDS	3240
ARHGAP35	FullCDS	4800	FullCDS	4800
ARID1A	FullCDS	7973	FullCDS	7524
ARID1B	FullCDS	6951	FullCDS	7141
ARID2	FullCDS	6825	FullCDS	6696
ARID5B	FullCDS	3557	-	-
ASXL1	FullCDS	5802	FullCDS	5400
ASXL2	M1T	120	M1T	120
ATM	FullCDS	16217	FullCDS	12600
ATRX	FullCDS	7429	R1426AST	120
AXIN1	FullCDS	2617	K603Q	120
AXIN2	FullCDS	3120	FullCDS	3120
B2M	FullCDS	493	FullCDS	480
BAP1	FullCDS	3351	FullCDS	3360
BCL2	A131D,T7I,D31A	356	A131D,T7I,D31A	360
BCL2L11	FullCDS	895	-	-
BCOR	FullCDS	6120	FullCDS	6120
BCORL1	FullCDS	5712	FullCDS	5520
BMPR2	FullCDS	3104	-	-
BRAF	FullCDS	3346	FullCDS	3360
BRCA1	FullCDS	6956	FullCDS	6960
BRCA2	FullCDS	11995	FullCDS	12000
CALR	FullCDS	1551	FullCDS	1560
CARD11	FullCDS	3465	-	-
CASP8	FullCDS	1669	Q524AST,S158F	240
CBFB	FullCDS	716	FullCDS	720
CBL	FullCDS	3695	FullCDS	3703
CBLB	FullCDS	3224	-	-
CCND1	FullCDS	1191	FullCDS	1200
CCND3	I290K	120	I290K	120
CD274	FullCDS	929	-	-
CD79A	FullCDS	840	FullCDS	840
CD79B	FullCDS	960	FullCDS	960
CDH1	Q23AST,S9AST	236	Q23AST,S9AST	240
CDK12	DOT	120	DOT	120
CDK4	FullCDS	1320	FullCDS	1320
CDK6	FullCDS	1440	FullCDS	1440
CDKN1A	FullCDS	720	FullCDS	720
CDKN1B	FullCDS	841	FullCDS	720
CDKN2A.p14arf	FullCDS	240	FullCDS	600
CDKN2A.p16INK4a	FullCDS	720	FullCDS	360
CDKN2C	FullCDS	720	FullCDS	720
CEBPA	FullCDS	831	FullCDS	840
CHD4	FullCDS	8295	FullCDS	8387
CHEK2	FullCDS	2713	FullCDS	2280
CIC	FullCDS	8869	FullCDS	8816
CIDEB	FullCDS	1080	FullCDS	1080
CNBD1	L396P	120	L396P	120
CREBBP	FullCDS	8975	FullCDS	9000
CRLF2	FullCDS	1195	FullCDS	1200
CTCF	FullCDS	2174	-	-
CTLA4	FullCDS	672	-	-
CTNNB1	FullCDS	3105	FullCDS	3105
CUL3	FullCDS	3235	FullCDS	3240
CXCR4	FullCDS	1094	FullCDS	1080
CYLD	FullCDS	2927	-	-
DDX3X	FullCDS	3056	FullCDS	3079
DICER1	D1709N,E1813G	240	D1709N,E1813G	240
DIS3	H679P,L767F	240	H679P,L767F	240
DNMT3A	FullCDS	4472	FullCDS	3960
DNMT3B	L228R	120	L228R	120
EGFR	FullCDS	5395	FullCDS	5400
EIF1AX	FullCDS	840	FullCDS	840
ELF3	FullCDS	1320	FullCDS	1320
EP300	FullCDS	8991	FullCDS	9000
EPHA2	FullCDS	3115	-	-
EPHA5	L1037F	120	L1037F	120
ERBB2	FullCDS	5335	FullCDS	5371
ERBB3	FullCDS	5635	FullCDS	5640
ERBB4	FullCDS	5635	FullCDS	5640
ERCC2	FullCDS	3466	FullCDS	3466
ERCC5	S1067A	120	S1067A	120
ERG	FullCDS	2057	FullCDS	2040
ESR1	FullCDS	2151	FullCDS	2160
ETV6	FullCDS	1920	FullCDS	1920
EZH2	Y646F,Y646H,Y646N	240	Y646F,Y646H,Y646N	240
FAM58A	FullCDS	1035	FullCDS	1035
FAS	FullCDS	1027	-	-
FAT1	FullCDS	15552	FullCDS	15360
FAT2	FullCDS	14395	FullCDS	14400
FAT4	FullCDS	16071	FullCDS	16080
FBXW7	FullCDS	2767	FullCDS	2640
FGA	FullCDS	2996	FullCDS	3000
FGB	FullCDS	1800	FullCDS	1800
FGFR1	FullCDS	3791	FullCDS	3840
FGFR2	FullCDS	3744	FullCDS	3600
FGFR3	FullCDS	3469	FullCDS	3562
FOSL2	FullCDS	1059	-	-
FOXA1	FullCDS	1431	FullCDS	1440
FOXA2	FullCDS	1551	FullCDS	1560
FOXL2	FullCDS	595	FullCDS	600
FOXO1	FullCDS	2031	FullCDS	2040
FOXP1	FullCDS	3059	FullCDS	2880
FOXP3	FullCDS	1561	-	-
FOXQ1	FullCDS	715	FullCDS	720
FUBP1	FullCDS	2209	-	-
GATA1	FullCDS	1675	FullCDS	1680
GATA2	FullCDS	1795	FullCDS	1800
GATA3	FullCDS	1796	FullCDS	1800
GCK	FullCDS	1964	FullCDS	1920
GNA11	FullCDS	1557	FullCDS	1680
GNA13	FullCDS	1080	FullCDS	1080
GNAQ	FullCDS	1680	FullCDS	1680
GNAS	FullCDS	4098	FullCDS	3960
GNB1	FullCDS	1440	FullCDS	1440
GPAM	FullCDS	3479	FullCDS	3480
GPS2	FullCDS	1308	FullCDS	1316
GRIN2A	G1322E,N989Y	240	G1322E,N989Y	240
GTF2I	FullCDS	2964	-	-
H3F3A	FullCDS	716	FullCDS	720
H3F3B	FullCDS	692	FullCDS	692
HIST1H2BD	FullCDS	360	FullCDS	480
HIST1H3B	FullCDS	480	FullCDS	480
HLA-A	FullCDS	1800	FullCDS	1800
HLA-B	FullCDS	1560	FullCDS	1560
HNF1A	FullCDS	2520	FullCDS	2520
HNF1B	FullCDS	2160	FullCDS	2160
HNF4A	FullCDS	1915	FullCDS	1920
HNRNPF	FullCDS	1320	FullCDS	1320
HOXB3	FullCDS	1431	FullCDS	1440
HRAS	FullCDS	720	FullCDS	720
IDH1	FullCDS	1796	FullCDS	1800
IDH2	FullCDS	1915	FullCDS	1916
IFNGR1	K272T	120	K272T	120
IKZF1	K273N	120	K273N	120
IL7R	FullCDS	1916	FullCDS	1920
INS	FullCDS	480	FullCDS	480
JAK1	FullCDS	5040	FullCDS	5040
JAK2	FullCDS	4796	FullCDS	4800
KAT6B	FullCDS	7164	FullCDS	7200
KDM5C	FullCDS	5059	-	-
KDM6A	FullCDS	6127	FullCDS	6000
KEAP1	FullCDS	2160	FullCDS	2160
KIT	FullCDS	4075	FullCDS	4080
KLF4	FullCDS	1920	FullCDS	1920
KLF5	FullCDS	1668	FullCDS	1680
KLHL6	FullCDS	1866	-	-
KMT2B	FullCDS	8148	-	-
KMT2C	FullCDS	18188	FullCDS	18120
KMT2D	FullCDS	18761	FullCDS	18783
KMT2E	FullCDS	6960	FullCDS	6960
KRAS	FullCDS	836	FullCDS	720
LATS2	FullCDS	3248	-	-
LTB	FullCDS	735	-	-
MAP2K1	FullCDS	1800	FullCDS	1800
MAP2K2	FullCDS	1790	FullCDS	1794
MAP2K4	FullCDS	1911	FullCDS	1920
MAP3K1	L380S	120	L380S	120
MAPK1	FullCDS	1315	FullCDS	1320
MAX	FullCDS	837	FullCDS	840
MB21D2	Q311E	120	Q311E	120
MED12	FullCDS	9247	FullCDS	9120
MEF2B	G246R,K4E	240	G246R,K4E	240
MEN1	FullCDS	1839	Q171AST	120
MET	FullCDS	5398	FullCDS	5400
MGA	FullCDS	10841	FullCDS	10440
MTOR	FullCDS	10978	FullCDS	11021
MYC	FullCDS	1560	FullCDS	1560
MYCN	P44L	120	P44L	120
MYD88	FullCDS	1320	FullCDS	1320
MYOD1	FullCDS	1302	FullCDS	1320
NCOR1	FullCDS	10174	FullCDS	10200
NF1	FullCDS	12214	FullCDS	12240
NF2	FullCDS	1856	S288AST,W191G	240
NFE2L2	FullCDS	2158	FullCDS	2160
NFKBIZ	FullCDS	2873	FullCDS	2880
NOTCH1	FullCDS	11148	FullCDS	9360
NOTCH2	FullCDS	13073	FullCDS	9000
NOTCH3	FullCDS	8364	FullCDS	8245
NOTCH4	FullCDS	7780	FullCDS	7800
NPM1	FullCDS	1427	FullCDS	1440
NRAS	FullCDS	720	FullCDS	720
NSD1	FullCDS	8069	-	-
NTRK3	K746T,P120H	240	K746T,P120H	240
PAK7	V440A	120	V440A	120
PALB2	FullCDS	3958	FullCDS	3960
PAX5	FullCDS	1796	FullCDS	1800
PAX9	FullCDS	1435	FullCDS	1440
PBRM1	FullCDS	6586	FullCDS	6360
PCBP1	L100Q	120	L100Q	120
PDCD1	FullCDS	867	-	-
PDGFRA	FullCDS	4554	FullCDS	4560
PDX1	FullCDS	949	FullCDS	960
PHF6	FullCDS	1800	FullCDS	1800
PHOX2B	FullCDS	836	FullCDS	841
PIGA	FullCDS	1812	FullCDS	1800
PIGR	FullCDS	2880	FullCDS	2880
PIK3C2A	FullCDS	6830	FullCDS	6840
PIK3CA	FullCDS	4421	FullCDS	4436
PIK3CB	FullCDS	4676	FullCDS	4680
PIK3CD	H126D	120	H126D	120
PIK3CG	P810T	120	P810T	120
PIK3R1	FullCDS	3000	FullCDS	3000
PIK3R2	FullCDS	2982	FullCDS	2958
PIK3R3	FullCDS	2263	FullCDS	2160
PIM1	K24N	120	K24N	120
PKD1	FullCDS	15103	FullCDS	15828
POLE	P286R	120	P286R	120
PPM1D	FullCDS	2355	FullCDS	2160
PPP2R1A	FullCDS	2747	FullCDS	2760
PPP6C	FullCDS	1553	FullCDS	1560
PREX2	FullCDS	6952	FullCDS	6960
PRKAR1A	FullCDS	1800	FullCDS	1800
PRSS1	FullCDS	808	-	-
PSIP1	FullCDS	1631	-	-
PTCH1	FullCDS	4549	-	-
PTEN	FullCDS	1677	FullCDS	1680
PTPN11	A72V,E69K,G503V,Q510L	480	A72V,E69K,G503V,Q510L	480
PTPRT	E324K,L695F	240	E324K,L695F	240
RAC1	FullCDS	2877	FullCDS	1080
RAF1	FullCDS	2995	FullCDS	3000
RARG	FullCDS	1632	-	-
RASA1	FullCDS	3231	-	-
RASA2	FullCDS	3471	FullCDS	3480
RB1	FullCDS	4084	FullCDS	4080
RBM10	FullCDS	4366	FullCDS	4174
RET	M918T	120	M918T	120
RHOA	FullCDS	1161	FullCDS	960
RHOB	FullCDS	590	-	-
RIT1	FullCDS	1052	FullCDS	1052
RNF43	FullCDS	2974	FullCDS	3000
ROBO2	FullCDS	6231	FullCDS	6120
RPL5	FullCDS	1320	FullCDS	1320
RUNX1	FullCDS	1915	FullCDS	1920
RXRA	S427F	119	-	-
SETD2	FullCDS	9281	FullCDS	9120
SF3B1	FullCDS	5578	FullCDS	5400
SFTPB	FullCDS	1800	FullCDS	1800
SMAD2	FullCDS	2038	FullCDS	2040
SMAD4	FullCDS	2273	FullCDS	2280
SMARCA4	FullCDS	7035	FullCDS	6960
SMARCB1	FullCDS	2021	FullCDS	1800
SOCS1	FullCDS	711	FullCDS	720
SOX17	S403I	120	S403I	120
SOX9	FullCDS	1671	FullCDS	1680
SPEN	K2052AST	120	K2052AST	120
SPOP	FullCDS	1916	FullCDS	1920
SRSF2	FullCDS	836	FullCDS	840
STAG2	FullCDS	5389	FullCDS	5400
STAT3	FullCDS	2129	-	-
STK11	FullCDS	1890	FullCDS	1890
SUFU	FullCDS	2263	FullCDS	2280
TBL1XR1	FullCDS	2520	FullCDS	2520
TCF7L2	FullCDS	1917	-	-
TERT	FullCDS	5138	FullCDS	200
TET2	FullCDS	6988	FullCDS	6600
TG	FullCDS	10670	FullCDS	10680
TGFBR2	FullCDS	2276	FullCDS	2280
TMEM121	Hotspot	432	-	-
TNFRSF14	FullCDS	1435	FullCDS	1440
TNRC6B	FullCDS	6918	FullCDS	6840
TP53	FullCDS	3021	FullCDS	1680
TP63	FullCDS	3552	FullCDS	3000
TRAF3	FullCDS	1707	-	-
TRAF3IP2	FullCDS	2160	FullCDS	2160
TSC1	FullCDS	3474	-	-
U2AF1	FullCDS	1252	FullCDS	1200
UTY	FullCDS	4667	-	-
VHL	FullCDS	836	FullCDS	840
XPO1	E571K	120	E571K	120
ZC3H12A	FullCDS	2040	FullCDS	2040
ZFHX3	FullCDS	11018	FullCDS	11040
ZFP36L1	FullCDS	1071	FullCDS	1200
ZFP36L2	FullCDS	1512	FullCDS	1320
ZNF750	FullCDS	2481	FullCDS	2280
ZRSR2	FullCDS	1878	FullCDS	1800

## Sheet: SupTable5_dndsGeneSignificance
Supplementary Table 5 | dn/ds gene significance
gene_name	n_syn	n_mis	n_non	n_spl	n_ind	wmis_cv	wnon_cv	wspl_cv	wind_cv	pmis_cv	ptrunc_cv	pallsubs_cv	pind_cv	qmis_cv	qtrunc_cv	qallsubs_cv	qind_cv	pglobal_cv	qglobal_cv
KDM5B	2	28	16	4	20	11.1903	65.7808	65.7808	35.9995	0	0	0	6.2507e-10	0	0	0	3.92085e-06	0	0
PTPN11	0	75	0	0	0	45.3169	0	0	0	0	0.570707	0	1	0	0.942413	0	1	0	0
NF1	9	82	20	10	27	4.13023	17.4804	17.4804	30.8786	1.11022e-15	0	0	5.72653e-10	6.96258e-12	0	0	3.92085e-06	0	0
SMAD6	0	11	7	1	10	12.9688	255.664	255.664	66.9302	6.24717e-09	0	0	9.58151e-10	1.67906e-05	0	0	4.50762e-06	0	0
CUL3	1	18	16	3	23	3.23124	38.375	38.375	74.3983	0.000153289	0	0	1.60056e-15	0.137332	0	0	3.01194e-11	0	0
MIB1	1	8	20	2	12	5.65207	130.098	130.098	37.9624	0.000228796	0	0	2.50215e-08	0.195662	0	0	9.41711e-05	0	0
RASA2	0	10	11	7	10	2.57121	31.795	31.795	36.1921	0.0154986	0	0	1.64804e-07	0.813668	0	0	0.000443041	0	0
PRRC2A	4	18	11	3	16	2.35968	19.6316	19.6316	26.6262	0.00414254	3.00093e-13	3.04645e-13	1.00214e-07	0.813668	8.06565e-10	7.16449e-10	0.000314303	0	0
PTEN	0	16	4	1	4	7.46386	20.1775	20.1775	29.7223	1.1807e-08	7.7201e-06	1.37067e-11	0.000180117	2.46818e-05	0.0121038	2.86531e-08	0.242103	8.54872e-14	1.78706e-10
RIT1	1	20	0	0	1	8.74349	0	0	14.0742	2.03632e-11	0.463533	1.19768e-10	0.0664673	9.57781e-08	0.942413	2.25331e-07	1	2.11407e-10	3.97742e-07
ROBO1	3	11	5	2	6	3.34082	20.363	20.363	11.2082	0.00164016	1.26813e-07	1.52081e-08	0.00160601	0.791229	0.000238585	2.20096e-05	1	6.21242e-10	1.06255e-06
DDX3X	0	12	5	2	4	2.67671	21.2088	21.2088	17.0483	0.00651507	9.94595e-08	4.20347e-08	0.00120259	0.813668	0.000207915	5.27227e-05	0.870395	1.249e-09	1.95822e-06
CSNK2B	0	6	1	1	4	8.65631	39.1402	39.1402	51.5209	0.000130961	0.00108397	4.02538e-06	2.4299e-05	0.129679	0.673863	0.00378667	0.0457258	2.35219e-09	3.40416e-06
KRAS	1	14	0	0	0	13.396	0	0	0	5.08555e-11	0.677031	3.82141e-10	1	1.91359e-07	0.942413	6.536e-07	1	8.66895e-09	1.16498e-05
FGFR3	8	40	1	1	1	3.94383	3.65106	3.65106	5.99016	1.23936e-09	0.135094	5.39169e-09	0.143642	3.88621e-06	0.942413	8.45326e-06	1	1.7022e-08	2.07426e-05
PPM1D	1	5	7	0	5	1.1018	13.2405	13.2405	29.5874	0.83977	2.36643e-06	1.4506e-05	5.54226e-05	0.933111	0.00404745	0.0113715	0.094813	1.76401e-08	2.07426e-05
ARID1A	8	19	9	3	7	0.98868	9.31108	9.31108	8.12821	0.966431	4.39467e-08	2.25934e-07	0.00408843	0.987426	0.000103352	0.000250042	1	2.01394e-08	2.22884e-05
KMT2E	3	13	3	2	15	1.05373	5.46645	5.46645	25.4809	0.869141	0.00365053	0.0145289	2.26973e-07	0.945422	0.942413	0.977168	0.000533896	6.77011e-08	7.07627e-05
BRAF	1	24	0	0	1	5.21564	0	0	4.27687	8.07867e-09	0.244163	2.28776e-08	0.190512	1.8999e-05	0.942413	3.07442e-05	1	8.82636e-08	8.73995e-05
HRAS	0	16	0	0	1	7.13549	0	0	22.1739	2.16577e-08	0.634854	1.34844e-07	0.0432069	4.07468e-05	0.942413	0.000158559	1	1.16296e-07	0.0001094
EP300	6	40	5	2	9	2.08181	4.41607	4.41607	10.6586	0.000861576	0.00220051	0.000126501	0.000752374	0.522893	0.942413	0.0820687	0.643553	1.63394e-06	0.00146386
SCAF4	0	6	3	0	6	2.77593	16.8433	16.8433	15.8324	0.0395206	0.00085955	0.0005854	0.000376825	0.813668	0.577556	0.289835	0.417123	3.60162e-06	0.00308004
BMPR2	5	12	5	1	6	1.32476	7.92749	7.92749	16.5911	0.39948	0.000205148	0.000882248	0.000306154	0.813668	0.214425	0.386014	0.360075	4.35528e-06	0.00356262
TCF12	0	4	2	1	2	5.08171	42.861	42.861	9.58085	0.0118377	4.91529e-05	1.37112e-05	0.0293217	0.813668	0.0660545	0.0112158	1	6.32272e-06	0.00495649
DHX9	0	7	3	0	5	3.82073	14.5447	14.5447	10.8272	0.00516105	0.00133908	0.000158644	0.0028781	0.813668	0.740983	0.0962815	1	7.1226e-06	0.00525709
CCAR2	1	9	2	1	1	4.9053	25.2151	25.2151	4.57365	0.000284773	0.000250675	2.58625e-06	0.180321	0.223238	0.248221	0.00270321	1	7.26504e-06	0.00525709
NSD1	8	37	7	0	9	1.71311	4.46405	4.46405	11.0539	0.015435	0.00204289	0.00113534	0.000626365	0.813668	0.942413	0.469919	0.616355	1.07783e-05	0.00751048
LZTR1	1	11	0	1	1	6.71454	10.6306	10.6306	6.20589	3.99559e-06	0.0888014	6.74e-06	0.139325	0.00612289	0.942413	0.00576392	1	1.39716e-05	0.00938791
SEMG1	1	3	0	0	6	2.75915	0	0	38.6071	0.139882	0.614534	0.294595	4.9666e-06	0.813668	0.942413	0.977168	0.0103846	2.11202e-05	0.0137019
ARHGAP35	3	26	4	0	7	1.59422	4.47093	4.47093	16.976	0.0661779	0.0184043	0.0173378	0.000153429	0.813668	0.942413	0.977168	0.222094	3.68085e-05	0.0230838
FGFR2	3	27	0	0	0	3.63903	0	0	0	1.03466e-06	0.285236	2.98153e-06	1	0.00176964	0.942413	0.00295235	1	4.09158e-05	0.0248319
CBL	1	22	3	2	0	3.07175	7.16625	7.16625	0	7.95014e-05	0.00109259	5.65983e-06	1	0.0879847	0.673863	0.00507067	1	7.40426e-05	0.0435324
SSX1	0	3	1	0	1	17.9528	61.5172	61.5172	16.4876	0.000708339	0.0124377	0.00015198	0.0572795	0.459541	0.942413	0.0953119	1	0.000110136	0.062791
RBM12	0	2	3	0	3	0.902055	36.9493	36.9493	6.78444	0.885075	7.76763e-05	0.000394819	0.0279304	0.953377	0.0974267	0.225094	1	0.000136907	0.0757578
TRERF1	1	8	4	0	0	2.89955	22.1873	22.1873	0	0.0147003	4.11847e-05	1.69518e-05	1	0.813668	0.0596038	0.0127572	1	0.000203169	0.109212
FAM222B	1	9	0	0	0	8.45587	0	0	0	4.23076e-06	0.741976	2.38672e-05	1	0.00612289	0.942413	0.0172707	1	0.000277886	0.145226
FAT1	19	82	5	0	18	1.50263	1.93888	1.93888	8.6535	0.0160513	0.19422	0.0361831	0.000690904	0.813668	0.942413	0.977168	0.619115	0.000289905	0.147413
BCL9	1	8	3	0	3	2.12163	17.1904	17.1904	6.65202	0.073998	0.000806049	0.000936639	0.0291106	0.813668	0.561667	0.400498	1	0.00031383	0.155379
EIF2S3L	0	3	1	0	4	1.67328	14.7073	14.7073	27.7274	0.423613	0.0616896	0.129987	0.000230193	0.813668	0.942413	0.977168	0.288784	0.000341618	0.1648
ANKRD11	4	8	1	0	10	1.37961	3.46697	3.46697	15.2846	0.419716	0.30501	0.439385	7.50603e-05	0.813668	0.942413	0.977168	0.117707	0.000373324	0.175593
TSPYL2	2	6	1	0	3	4.24971	15.9697	15.9697	10.9422	0.00545747	0.0562014	0.00372762	0.00954456	0.813668	0.942413	0.977168	1	0.000400036	0.183568
CTNNB1	1	10	4	2	2	1.19998	8.54083	8.54083	6.57856	0.611636	0.000139946	0.000697517	0.053674	0.832544	0.16199	0.32129	1	0.000419043	0.187711
UBE2H	0	1	0	1	2	4.97531	40.7247	40.7247	35.8105	0.206566	0.0196872	0.030238	0.00272563	0.813668	0.942413	0.977168	1	0.000857449	0.375164
ASXL1	2	26	2	0	4	2.0935	2.6075	2.6075	9.26485	0.00432762	0.248324	0.0111782	0.00777967	0.813668	0.942413	0.977168	1	0.00090007	0.384862
HNRNPK	1	7	0	0	0	9.71801	0	0	0	1.80648e-05	0.7376	9.55296e-05	1	0.0242765	0.942413	0.0665665	1	0.000979759	0.409626
HIST1H1A	0	5	0	0	0	16.2094	0	0	0	2.26592e-05	0.912361	0.000125581	1	0.0284207	0.942413	0.0820687	1	0.00125362	0.512729
HRNR	3	12	0	0	2	4.20754	0	0	2.05013	0.000141057	0.502187	0.000545539	0.244919	0.132692	0.942413	0.277399	1	0.00132551	0.5306
KMT2D	10	67	10	1	3	1.51616	3.86618	3.86618	1.96938	0.0247134	0.000465192	0.000658498	0.220247	0.813668	0.364672	0.317666	1	0.00142691	0.555357
TET2	4	39	2	1	4	1.97542	2.46704	2.46704	5.92583	0.00228126	0.181991	0.00582949	0.0252576	0.813668	0.942413	0.977168	1	0.0014464	0.555357
AR	1	7	0	3	2	2.07069	12.4458	12.4458	5.46261	0.102492	0.00213295	0.00288315	0.0711035	0.813668	0.942413	0.874896	1	0.00194598	0.732233
HIST1H3C	0	2	1	0	1	6.09674	78.994	78.994	20.6757	0.0506634	0.0094268	0.00529712	0.0461975	0.813668	0.942413	0.977168	1	0.00227961	0.840952
GIGYF1	3	2	2	0	3	0.917221	10.6434	10.6434	14.2974	0.903643	0.0163836	0.0552042	0.00497157	0.961113	0.942413	0.977168	1	0.00252516	0.913621
NEK6	1	1	0	1	2	2.47916	27.1174	27.1174	27.4658	0.433254	0.0310195	0.0728317	0.00449328	0.813668	0.942413	0.977168	1	0.00295338	1
FUT9	0	2	0	0	4	1.66353	0	0	23.0091	0.514411	0.703854	0.75113	0.000440119	0.815923	0.942413	0.977168	0.46012	0.00298012	1
OR2J2	0	0	0	0	3	0	0	0	27.0659	0.160162	0.816403	0.363256	0.000937679	0.813668	0.942413	0.977168	0.735219	0.00306036	1
MAP2K1	1	7	1	0	2	2.91088	5.54699	5.54699	16.1311	0.0213042	0.183257	0.0315252	0.0119063	0.813668	0.942413	0.977168	1	0.00333596	1
PSMD3	0	0	1	1	1	0	30.1836	30.1836	6.77019	0.168414	0.00187229	0.00294037	0.129172	0.813668	0.942413	0.878097	1	0.00337115	1
TRADD	0	5	0	0	0	12.6354	0	0	0	7.60049e-05	0.817718	0.000386979	1	0.0879847	0.942413	0.225094	1	0.00342753	1
ZNF780B	0	0	0	0	4	0	0	0	10.904	0.0340285	0.496875	0.0850103	0.00485261	0.813668	0.942413	0.977168	1	0.0036274	1
OR52A1	0	2	0	0	3	2.13447	0	0	30.8675	0.348268	0.840007	0.63079	0.000655069	0.813668	0.942413	0.977168	0.616355	0.00363277	1
OR52A5	0	0	1	0	2	0	20.3835	20.3835	20.3163	0.212541	0.0427471	0.0579608	0.00784675	0.813668	0.942413	0.977168	1	0.00395481	1
MYO10	2	0	2	0	2	0	5.9125	5.9125	2.6027	0.00465161	0.0537324	0.00242274	0.188984	0.813668	0.942413	0.760893	1	0.00397831	1
PUF60	2	10	0	0	0	5.07794	0	0	0	0.000103967	0.655101	0.000476297	1	0.108668	0.942413	0.26356	1	0.00411971	1
PSG1	1	2	0	1	2	2.0588	15.3009	15.3009	28.2927	0.369129	0.0589878	0.11484	0.00425071	0.813668	0.942413	0.977168	1	0.00421026	1
YTHDC1	1	5	3	1	0	2.48753	12.7193	12.7193	0	0.0868653	0.000374087	0.000516816	1	0.813668	0.313079	0.277399	1	0.00442799	1
TNPO3	2	4	2	0	2	2.77436	12.4256	12.4256	7.14445	0.0885577	0.0119211	0.0109862	0.0471873	0.813668	0.942413	0.977168	1	0.00444005	1
STXBP5L	0	7	1	1	0	4.23658	13.5757	13.5757	0	0.00290851	0.00994708	0.000531288	1	0.813668	0.942413	0.277399	1	0.00453731	1
STUB1	0	2	2	0	1	2.35166	22.1964	22.1964	12.6173	0.296547	0.00356869	0.0087376	0.0735936	0.813668	0.942413	0.977168	1	0.00536888	1
CAPRIN1	0	4	0	0	3	3.75992	0	0	12.307	0.0335079	0.64184	0.0929532	0.00719483	0.813668	0.942413	0.977168	1	0.00555762	1
KIAA1239	0	0	1	0	2	0	4.40888	4.40888	3.82691	0.00316301	0.235681	0.00584122	0.11723	0.813668	0.942413	0.977168	1	0.00567426	1
KDM5C	5	19	3	1	0	2.22117	6.61482	6.61482	0	0.00606912	0.00447763	0.000706904	1	0.813668	0.942413	0.32129	1	0.00583522	1
PIWIL1	0	3	1	3	0	1.27127	16.1585	16.1585	0	0.698301	0.000146371	0.000717241	1	0.86747	0.16199	0.32129	1	0.00591014	1
ARAP3	2	0	0	0	3	0	0	0	8.22789	0.013936	0.501835	0.0394329	0.0183944	0.813668	0.942413	0.977168	1	0.00596876	1
MYCBP2	0	15	1	1	2	2.90152	4.23131	4.23131	1.29502	0.00132086	0.102966	0.00201432	0.372167	0.768774	0.942413	0.664865	1	0.00614415	1
ADNP	2	10	1	0	1	3.62398	5.82495	5.82495	2.56614	0.00143016	0.173594	0.00276757	0.28253	0.768774	0.942413	0.853592	1	0.0063756	1
ASPDH	0	0	0	0	2	0	0	0	52.2476	0.338477	0.787395	0.610149	0.00132247	0.813668	0.942413	0.977168	0.921711	0.00655391	1
CALR	6	3	0	0	3	0.618655	0	0	21.7376	0.386587	0.414875	0.49891	0.00168821	0.813668	0.942413	0.977168	1	0.00680501	1
SNRNP27	0	3	0	0	1	9.42184	0	0	20.4659	0.00488347	0.759971	0.018119	0.0466496	0.813668	0.942413	0.977168	1	0.0068261	1
TAS2R30	0	1	0	0	3	0.934783	0	0	27.6761	0.94631	0.792924	0.963997	0.000882604	0.979071	0.942413	0.978447	0.722123	0.00686558	1
TMEM99	0	2	0	0	2	5.39514	0	0	26.5661	0.0644455	0.861018	0.178084	0.00478158	0.813668	0.942413	0.977168	1	0.00687052	1
ZNF337	0	0	0	0	3	0	0	0	14.277	0.0771263	0.529993	0.173434	0.00498936	0.813668	0.942413	0.977168	1	0.00696795	1
PNISR	3	1	1	0	4	0.656512	5.97929	5.97929	13.5645	0.655809	0.168609	0.347541	0.00249715	0.849899	0.942413	0.977168	1	0.00698583	1
RAG1	0	4	1	0	4	1.14301	6.84705	6.84705	13.4027	0.802275	0.14521	0.33843	0.00259235	0.916398	0.942413	0.977168	1	0.00705252	1
FIBIN	1	1	0	0	2	1.79176	0	0	55.9478	0.59803	0.824109	0.848785	0.00115876	0.828218	0.942413	0.977168	0.870395	0.00779388	1
CDH2	1	7	0	1	1	4.10801	8.29698	8.29698	3.32932	0.00343	0.117201	0.00447469	0.232452	0.813668	0.942413	0.977168	1	0.0081843	1
BRWD1	1	0	0	0	4	0	0	0	5.24805	0.0114829	0.457301	0.0317362	0.0336844	0.813668	0.942413	0.977168	1	0.00838216	1
KAT6B	12	19	2	0	7	0.913347	1.6463	1.6463	10.396	0.733245	0.52077	0.75173	0.00150653	0.881487	0.942413	0.977168	0.977579	0.00881462	1
BOD1L1	7	7	3	0	5	1.03406	8.37542	8.37542	4.23513	0.934344	0.00680159	0.0256401	0.0447597	0.974356	0.942413	0.977168	1	0.00891726	1
C9orf91	0	0	0	2	0	0	64.6974	64.6974	0	0.356524	0.00037631	0.00114895	1	0.813668	0.313079	0.469919	1	0.00892606	1
HIST1H2BF	1	1	0	0	2	2.18075	0	0	49.2929	0.493227	0.873156	0.780634	0.00147946	0.813668	0.942413	0.977168	0.977579	0.00896647	1
PIK3R2	3	5	0	0	3	0.8194	0	0	20.7927	0.665008	0.377431	0.622003	0.00189863	0.852918	0.942413	0.977168	1	0.00914226	1
CXCR4	1	2	1	0	2	0.481049	6.91442	6.91442	21.8689	0.257128	0.143598	0.173165	0.00685602	0.813668	0.942413	0.977168	1	0.00918454	1
KRT84	0	8	0	0	0	5.51878	0	0	0	0.000272035	0.738621	0.00124171	1	0.222525	0.942413	0.497055	1	0.00955033	1
LRRC69	0	0	1	1	0	0	64.5362	64.5362	0	0.412717	0.000378292	0.00126832	1	0.813668	0.313079	0.497128	1	0.00972808	1
SLFN13	2	0	1	0	2	0	10.5743	10.5743	8.91326	0.0598782	0.0893066	0.0387119	0.0330447	0.813668	0.942413	0.977168	1	0.00980076	1
SCAF11	1	4	0	0	5	1.79224	0	0	11.0765	0.303057	0.55591	0.491245	0.0026587	0.813668	0.942413	0.977168	1	0.00997933	1
IMPA1	0	0	2	0	0	0	64.179	64.179	0	0.427613	0.000382737	0.00131056	1	0.813668	0.313079	0.503203	1	0.0100092	1
ZFHX3	22	57	2	0	7	1.45101	1.06279	1.06279	6.28104	0.0433596	0.933076	0.128636	0.0103939	0.813668	0.948708	0.977168	1	0.0101845	1
PICALM	0	0	0	0	3	0	0	0	18.0276	0.258271	0.73979	0.499928	0.00275641	0.813668	0.942413	0.977168	1	0.0104551	1
RBFOX2	0	2	0	0	3	1.67946	0	0	20.6912	0.507142	0.639012	0.717384	0.00192327	0.814268	0.942413	0.977168	1	0.0104664	1
MECP2	3	5	0	0	0	9.4476	0	0	0	0.000299162	0.811054	0.00140277	1	0.225137	0.942413	0.527836	1	0.010618	1
HERC5	1	4	1	1	0	3.60463	25.3265	25.3265	0	0.0384536	0.00270322	0.00147506	1	0.813668	0.942413	0.541024	1	0.011091	1
AKR7A2	0	0	1	1	0	0	49.2305	49.2305	0	0.24172	0.000668865	0.00149534	1	0.813668	0.484001	0.541024	1	0.0112231	1
ZBTB39	0	5	0	0	3	2.19244	0	0	14.0892	0.13435	0.662351	0.294588	0.00515686	0.813668	0.942413	0.977168	1	0.0113778	1
TMEM70	0	0	2	0	0	0	53.3157	53.3157	0	0.308799	0.000565521	0.00152442	1	0.813668	0.425588	0.541142	1	0.0114121	1
C17orf107	0	0	0	0	2	0	0	0	38.4685	0.37521	0.80773	0.655411	0.0023787	0.813668	0.942413	0.977168	1	0.0116361	1
ZBTB11	2	7	1	0	2	3.15844	4.47565	4.47565	5.95951	0.0140011	0.231748	0.0257971	0.0624287	0.813668	0.942413	0.977168	1	0.0119678	1
TNF	0	4	0	0	1	5.1283	0	0	22.0938	0.0114596	0.746996	0.0386807	0.043357	0.813668	0.942413	0.977168	1	0.0123948	1
TP53AIP1	0	2	1	0	0	11.5194	81.1768	81.1768	0	0.0139669	0.00914677	0.00170325	1	0.813668	0.942413	0.593425	1	0.0125618	1
MSL1	0	0	0	1	2	0	16.8764	16.8764	10.4711	0.216013	0.0528508	0.0701261	0.0252615	0.813668	0.942413	0.977168	1	0.0129955	1
DACT2	1	3	1	0	2	2.05935	15.3168	15.3168	12.4968	0.274735	0.0589192	0.0955634	0.0186636	0.813668	0.942413	0.977168	1	0.0130719	1
VSIG4	0	5	0	0	0	8.90916	0	0	0	0.000400779	0.785054	0.00182622	1	0.29001	0.942413	0.621908	1	0.0133415	1
SMAD4	0	14	0	0	0	3.29109	0	0	0	0.000569234	0.445325	0.00185111	1	0.382485	0.942413	0.621908	1	0.0134983	1
HIST1H3F	0	1	1	0	1	1.89106	63.5384	63.5384	18.3698	0.567741	0.0119993	0.0365985	0.0517052	0.823818	0.942413	0.977168	1	0.0137571	1
UBLCP1	0	1	0	0	2	4.7213	0	0	27.7708	0.218746	0.845361	0.460392	0.00440146	0.813668	0.942413	0.977168	1	0.0145931	1
SERPINA4	0	0	0	0	2	0	0	0	21.4795	0.122511	0.757263	0.289721	0.00708609	0.813668	0.942413	0.977168	1	0.0147578	1
BAG6	2	12	0	0	1	2.97876	0	0	2.97737	0.002765	0.449041	0.00811498	0.253146	0.813668	0.942413	0.977168	1	0.0147658	1
BCL2A1	0	4	0	0	0	12.1405	0	0	0	0.000450555	0.814534	0.00206019	1	0.313954	0.942413	0.668282	1	0.0148024	1
SETD5	1	3	2	0	3	1.19756	9.18123	9.18123	6.55089	0.768874	0.0222128	0.0713384	0.0300572	0.899155	0.942413	0.977168	1	0.0153205	1
TAS2R9	1	0	0	0	2	0	0	0	23.5831	0.16633	0.761297	0.366799	0.00596542	0.813668	0.942413	0.977168	1	0.0155897	1
PDZD9	1	1	0	0	2	2.52062	0	0	33.4289	0.425966	0.806281	0.706522	0.00310526	0.813668	0.942413	0.977168	1	0.0156254	1
VILL	1	1	2	0	1	0.755051	20.8206	20.8206	5.89954	0.771398	0.00407564	0.0152588	0.145536	0.900748	0.942413	0.977168	1	0.0157891	1
ZSCAN2	2	0	0	0	3	0	0	0	10.562	0.0889382	0.696537	0.218659	0.0103778	0.813668	0.942413	0.977168	1	0.0160848	1
DUSP26	0	0	1	0	1	0	29.9271	29.9271	24.3967	0.360192	0.0277839	0.0578827	0.0394211	0.813668	0.942413	0.977168	1	0.0161615	1
PRRT1	0	1	1	0	1	1.75924	68.4096	68.4096	13.6225	0.60869	0.0110552	0.0351119	0.0685245	0.831378	0.942413	0.977168	1	0.0169138	1
ATG4B	0	0	1	1	0	0	38.1165	38.1165	0	0.236739	0.00114615	0.00242657	1	0.813668	0.673863	0.760893	1	0.0170376	1
OR2J3	0	0	0	0	2	0	0	0	19.4218	0.122593	0.722841	0.285645	0.00851815	0.813668	0.942413	0.977168	1	0.0170773	1
BRPF1	1	11	0	0	1	3.11696	0	0	2.83281	0.00286731	0.552953	0.00955818	0.262753	0.813668	0.942413	0.977168	1	0.0175472	1
NARS	0	3	0	0	2	4.17704	0	0	11.9681	0.0485846	0.638779	0.127312	0.0201112	0.813668	0.942413	0.977168	1	0.0178398	1
PABPN1	0	2	1	0	1	4.74826	19.9175	19.9175	10.7204	0.0825881	0.0438722	0.0301404	0.0855333	0.813668	0.942413	0.977168	1	0.0179448	1
ABCC6	2	0	0	0	2	0	0	0	6.85558	0.0186392	0.541317	0.0527438	0.0503419	0.813668	0.942413	0.977168	1	0.018404	1
ZMYM2	1	5	1	0	3	2.74975	5.32977	5.32977	6.1061	0.0605218	0.191493	0.0774283	0.0347447	0.813668	0.942413	0.977168	1	0.0186113	1
ZNF596	0	0	2	0	1	0	10.5652	10.5652	4.19265	0.101616	0.0166847	0.0140586	0.193617	0.813668	0.942413	0.977168	1	0.0187991	1
ADNP2	3	9	0	0	1	3.53566	0	0	2.64274	0.00276576	0.669007	0.0102326	0.276552	0.813668	0.942413	0.977168	1	0.019434	1
SPZ1	1	0	0	0	2	0	0	0	22.2845	0.203201	0.774531	0.427482	0.00662264	0.813668	0.942413	0.977168	1	0.0194412	1
VSIG8	0	0	0	0	2	0	0	0	24.1913	0.259434	0.751517	0.503972	0.0056908	0.813668	0.942413	0.977168	1	0.0196577	1
TFPT	0	1	0	0	2	1.66564	0	0	31.2656	0.641123	0.760397	0.855908	0.00352329	0.844089	0.942413	0.977168	1	0.0205181	1
MAGEB2	0	2	0	0	2	4.45909	0	0	15.5341	0.0931773	0.839569	0.239172	0.0127344	0.813668	0.942413	0.977168	1	0.0206927	1
OR11A1	0	0	0	0	2	0	0	0	17.1569	0.121074	0.822226	0.293409	0.0106604	0.813668	0.942413	0.977168	1	0.0211676	1
GNA13	0	6	2	0	1	1.83162	10.5547	10.5547	7.83761	0.199307	0.0167188	0.0277966	0.113522	0.813668	0.942413	0.977168	1	0.0213269	1
CLK3	0	5	0	0	1	4.65947	0	0	6.98883	0.00739494	0.674274	0.0251245	0.125625	0.813668	0.942413	0.977168	1	0.0213312	1
DNAJB4	0	0	0	0	2	0	0	0	22.2866	0.244302	0.749622	0.482934	0.00662149	0.813668	0.942413	0.977168	1	0.0215698	1
RHOH	0	1	0	0	2	1.69706	0	0	30.2425	0.629898	0.786474	0.857993	0.00375099	0.840131	0.942413	0.977168	1	0.0216879	1
MRPS15	0	0	1	1	0	0	38.4652	38.4652	0	0.373247	0.00112439	0.00327698	1	0.813668	0.673863	0.963331	1	0.0220241	1
POLR2C	1	0	0	0	2	0	0	0	24.6055	0.336533	0.737787	0.596178	0.00551448	0.813668	0.942413	0.977168	1	0.0220848	1
PIK3R3	1	5	0	2	2	1.41513	4.70905	4.70905	12.8108	0.48334	0.0838447	0.18393	0.0178766	0.813668	0.942413	0.977168	1	0.0220873	1
AL049829.1	0	1	0	0	1	11.9129	0	0	61.9999	0.0781697	0.93328	0.211219	0.0158805	0.813668	0.94871	0.977168	1	0.0224653	1
CYB561D2	0	4	0	0	0	10.5634	0	0	0	0.000773447	0.793986	0.00338273	1	0.485055	0.942413	0.977168	1	0.0226273	1
CHIC1	0	2	0	0	1	10.6877	0	0	15.2615	0.0162944	0.858552	0.0549133	0.061606	0.813668	0.942413	0.977168	1	0.0226288	1
TARBP2	0	2	0	1	1	3.30139	20.7957	20.7957	13.3277	0.163442	0.0417964	0.0492175	0.0699374	0.813668	0.942413	0.977168	1	0.0229648	1
DNAAF3	0	0	1	1	0	0	28.9936	28.9936	0	0.187199	0.00203741	0.00345113	1	0.813668	0.942413	0.977168	1	0.0230158	1
SEMG2	0	2	1	0	2	1.30063	9.02906	9.02906	15.0888	0.727146	0.10666	0.258434	0.0134098	0.878474	0.942413	0.977168	1	0.0230975	1
MTG2	0	0	1	0	1	0	26.3839	26.3839	11.3855	0.20346	0.0319982	0.0438389	0.0809299	0.813668	0.942413	0.977168	1	0.0235629	1
DPCR1	2	1	0	0	3	0.275276	0	0	9.30745	0.111566	0.645558	0.255207	0.0139254	0.813668	0.942413	0.977168	1	0.0235967	1
FAM83B	1	0	0	0	2	0	0	0	6.52471	0.0252261	0.522572	0.0674357	0.0543601	0.813668	0.942413	0.977168	1	0.0242263	1
PTOV1	0	2	0	0	2	2.53132	0	0	21.0588	0.26166	0.721806	0.498962	0.00734788	0.813668	0.942413	0.977168	1	0.0242291	1
OR51F1	0	0	0	0	2	0	0	0	17.9584	0.16762	0.827318	0.377083	0.00981833	0.813668	0.942413	0.977168	1	0.0244309	1
ZNF345	1	2	2	0	1	1.45963	22.6942	22.6942	2.37704	0.621391	0.00340272	0.0124632	0.298458	0.836519	0.942413	0.977168	1	0.0245284	1
SIN3A	1	3	1	1	2	1.31158	10.9736	10.9736	5.2156	0.66253	0.0154176	0.0496572	0.076104	0.852532	0.942413	0.977168	1	0.02486	1
MED1	0	9	1	0	1	3.04412	5.83764	5.83764	2.28242	0.00751816	0.173268	0.0123403	0.30712	0.813668	0.942413	0.977168	1	0.0249205	1
HAUS1	0	0	0	0	2	0	0	0	24.6943	0.417238	0.823756	0.702127	0.00547776	0.813668	0.942413	0.977168	1	0.025233	1
DUOXA1	1	1	0	0	2	1.07882	0	0	28.8213	0.940954	0.728909	0.939032	0.00410581	0.976972	0.942413	0.977168	1	0.0252853	1
BEND3	2	0	0	0	2	0	0	0	8.09208	0.034249	0.72324	0.100199	0.0386836	0.813668	0.942413	0.977168	1	0.0253996	1
ANKRD12	2	6	1	0	4	2.11253	4.3657	4.3657	5.94594	0.118334	0.2381	0.154881	0.0250504	0.813668	0.942413	0.977168	1	0.0254206	1
ABHD5	0	0	0	0	2	0	0	0	21.2446	0.306397	0.685501	0.546611	0.00723049	0.813668	0.942413	0.977168	1	0.025822	1
FAM65B	1	1	2	0	1	0.709617	18.3802	18.3802	3.76626	0.720058	0.00528918	0.0188312	0.211031	0.876343	0.942413	0.977168	1	0.025942	1
PLXNA3	3	9	0	0	1	3.42514	0	0	1.9303	0.00341475	0.578994	0.0115509	0.344298	0.813668	0.942413	0.977168	1	0.0259585	1
AFTPH	1	4	1	0	2	2.37946	9.68779	9.68779	7.456	0.140323	0.0985451	0.0901993	0.0441059	0.813668	0.942413	0.977168	1	0.0259661	1
SPOP	0	5	1	0	2	1.48208	3.85076	3.85076	18.0285	0.430293	0.272819	0.41217	0.00974939	0.813668	0.942413	0.977168	1	0.0261874	1
WDR33	1	0	1	0	2	0	3.84248	3.84248	5.0058	0.030078	0.273388	0.050064	0.0807772	0.813668	0.942413	0.977168	1	0.0263287	1
SREK1	0	3	0	0	2	3.59348	0	0	11.3616	0.0721849	0.703569	0.184057	0.0219889	0.813668	0.942413	0.977168	1	0.0263463	1
SH2B3	0	4	0	1	1	3.1897	17.4726	17.4726	5.36447	0.0574241	0.0508284	0.0259118	0.157823	0.813668	0.942413	0.977168	1	0.0265789	1
TAS2R43	0	0	0	0	2	0	0	0	23.9524	0.41504	0.876195	0.70879	0.00579638	0.813668	0.942413	0.977168	1	0.026683	1
FBXW7	1	9	0	0	2	1.64637	0	0	12.5662	0.199307	0.261314	0.222508	0.0184851	0.813668	0.942413	0.977168	1	0.0267086	1
NFE2	0	1	0	0	2	0.949961	0	0	28.0407	0.959225	0.758466	0.952634	0.00432251	0.985359	0.942413	0.977168	1	0.0267344	1
ACE	1	0	1	1	0	0	15.099	15.099	0	0.0530908	0.00796794	0.00418964	1	0.813668	0.942413	0.977168	1	0.0271285	1
NFE2L2	2	7	0	0	3	1.08788	0	0	12.9748	0.838055	0.390081	0.673867	0.00632308	0.932252	0.942413	0.977168	1	0.0275181	1
AARS	0	5	0	1	1	3.6452	8.17331	8.17331	4.03833	0.020475	0.119218	0.0217575	0.199578	0.813668	0.942413	0.977168	1	0.0279617	1
TJP1	2	9	0	0	4	1.88248	0	0	5.87378	0.108095	0.344343	0.168928	0.0258037	0.813668	0.942413	0.977168	1	0.0280523	1
RNF26	0	0	1	0	1	0	17.7348	17.7348	7.78705	0.105776	0.0499844	0.0384015	0.114177	0.813668	0.942413	0.977168	1	0.0281914	1
OR5M3	0	0	1	0	1	0	26.4329	26.4329	12.0424	0.30248	0.0319317	0.0581139	0.0768447	0.813668	0.942413	0.977168	1	0.0286313	1
OR1Q1	0	0	0	0	2	0	0	0	17.1167	0.191675	0.847459	0.418758	0.0107055	0.813668	0.942413	0.977168	1	0.0287249	1
TNMD	0	3	0	0	1	6.56247	0	0	9.25208	0.0139271	0.759214	0.0462553	0.0978169	0.813668	0.942413	0.977168	1	0.0289492	1
LRRK1	4	3	1	2	0	0.736507	14.6001	14.6001	0	0.591767	0.00131202	0.00463442	1	0.827954	0.740983	0.977168	1	0.0295409	1
DAXX	1	3	0	0	3	1.06102	0	0	13.5551	0.92175	0.579714	0.853176	0.00567644	0.968563	0.942413	0.977168	1	0.0306573	1
CMIP	0	5	0	0	1	4.40514	0	0	5.4193	0.00938168	0.675169	0.0311069	0.156469	0.813668	0.942413	0.977168	1	0.0307865	1
ZNF432	0	7	0	0	1	3.75277	0	0	2.57797	0.00569197	0.520365	0.0173462	0.28159	0.813668	0.942413	0.977168	1	0.0308785	1
NUTM1	2	4	1	0	2	1.96391	10.2106	10.2106	8.09419	0.23883	0.0928816	0.126492	0.0386673	0.813668	0.942413	0.977168	1	0.0309135	1
ANGPTL1	0	0	0	0	2	0	0	0	13.6341	0.134769	0.718777	0.306845	0.0160347	0.813668	0.942413	0.977168	1	0.031068	1
CSMD1	2	10	0	3	2	1.72888	7.21389	7.21389	1.59795	0.141738	0.0105784	0.0158021	0.311378	0.813668	0.942413	0.977168	1	0.0310693	1
USP17L10	0	1	1	0	0	6.83877	195.968	195.968	0	0.145405	0.00347082	0.00494015	1	0.813668	0.942413	0.977168	1	0.0311741	1
ATXN2	0	1	1	1	1	0.586185	17.713	17.713	2.64155	0.564633	0.0057201	0.0180076	0.276642	0.823302	0.942413	0.977168	1	0.0313944	1
FEM1B	1	0	1	0	1	0	13.0366	13.0366	4.66433	0.0536742	0.0706213	0.0290949	0.177421	0.813668	0.942413	0.977168	1	0.0323476	1
WISP3	1	1	0	0	2	1.45324	0	0	23.9561	0.727392	0.758331	0.89723	0.00579469	0.878474	0.942413	0.977168	1	0.0325429	1
FAM151A	3	2	2	0	0	1.79377	33.0659	33.0659	0	0.458428	0.0015404	0.00522963	1	0.813668	0.805028	0.977168	1	0.0327031	1
MAP2K2	3	8	0	0	1	2.73368	0	0	9.59849	0.0200593	0.566339	0.0558089	0.0946113	0.813668	0.942413	0.977168	1	0.0329682	1
FAM133A	0	1	0	0	2	4.14837	0	0	17.3962	0.251769	0.840336	0.507935	0.010398	0.813668	0.942413	0.977168	1	0.0329754	1
TCHH	2	8	1	0	1	3.30399	5.03297	5.03297	1.40005	0.0069058	0.203872	0.0127169	0.420985	0.813668	0.942413	0.977168	1	0.0333531	1
RPS27	0	1	0	0	1	14.5453	0	0	31.7056	0.0624624	0.900906	0.17494	0.0306035	0.813668	0.942413	0.977168	1	0.0333537	1
B2M	0	4	0	0	1	3.00791	0	0	31.86	0.0691854	0.695621	0.176832	0.0304596	0.813668	0.942413	0.977168	1	0.0335234	1
RASSF8	0	2	0	0	2	2.80811	0	0	15.5324	0.218445	0.670973	0.427269	0.0127369	0.813668	0.942413	0.977168	1	0.0338149	1
C14orf37	2	4	0	0	2	2.76149	0	0	10.6284	0.0898295	0.714478	0.221013	0.0246324	0.813668	0.942413	0.977168	1	0.0338253	1
PITPNC1	0	1	0	0	2	1.73394	0	0	22.4755	0.617164	0.742841	0.835842	0.00651935	0.834329	0.942413	0.977168	1	0.0338517	1
CCDC178	0	1	0	1	2	1.2887	13.0386	13.0386	9.70974	0.809682	0.0706303	0.190442	0.0286757	0.919697	0.942413	0.977168	1	0.0339138	1
DNMT3A	1	6	1	0	3	0.728158	2.00281	2.00281	11.1189	0.450087	0.536674	0.606611	0.00918745	0.813668	0.942413	0.977168	1	0.0344969	1
ARHGAP21	3	1	3	0	0	0.411226	11.805	11.805	0	0.307573	0.00248701	0.00560402	1	0.813668	0.942413	0.977168	1	0.0346568	1
FZD6	1	6	0	0	1	3.79646	0	0	4.3389	0.009481	0.602787	0.0297688	0.188288	0.813668	0.942413	0.977168	1	0.0346624	1
ZFP36L2	2	6	0	0	2	1.62867	0	0	16.6224	0.292821	0.599963	0.497698	0.0112838	0.813668	0.942413	0.977168	1	0.0347185	1
PDP2	0	0	1	0	1	0	13.8315	13.8315	6.73538	0.0921748	0.0660967	0.0433156	0.129755	0.813668	0.942413	0.977168	1	0.0347418	1
FGD6	0	0	0	0	2	0	0	0	4.60627	0.0226964	0.541633	0.0626314	0.0909517	0.813668	0.942413	0.977168	1	0.0351351	1
ODF1	0	4	0	0	0	9.07595	0	0	0	0.00138563	0.751194	0.00570132	1	0.768774	0.942413	0.977168	1	0.0351604	1
FAM194B	0	0	0	0	2	0	0	0	13.3175	0.160172	0.685037	0.344185	0.0167079	0.813668	0.942413	0.977168	1	0.0354148	1
TLR3	2	2	0	0	3	0.922541	0	0	12.699	0.910192	0.606552	0.870676	0.00666498	0.96448	0.942413	0.977168	1	0.0356851	1
KBTBD11	1	0	0	0	2	0	0	0	15.7388	0.22317	0.838487	0.466574	0.0124411	0.813668	0.942413	0.977168	1	0.0356935	1
ZBTB7C	1	1	0	0	2	0.587621	0	0	21.3301	0.566417	0.758911	0.810026	0.00717742	0.823347	0.942413	0.977168	1	0.035741	1
ZC3H14	1	1	0	0	3	0.934834	0	0	12.7191	0.946338	0.624413	0.885211	0.00663934	0.979071	0.942413	0.977168	1	0.0360665	1
CCDC15	0	0	2	0	0	0	16.6227	16.6227	0	0.0987191	0.00653033	0.00594451	1	0.813668	0.942413	0.977168	1	0.0364118	1
EFCAB5	0	4	0	0	3	1.8682	0	0	9.56795	0.27294	0.557278	0.458075	0.013069	0.813668	0.942413	0.977168	1	0.0366274	1
AC073610.5	0	1	0	0	1	7.01687	0	0	54.8338	0.141309	0.899935	0.336251	0.0179198	0.813668	0.942413	0.977168	1	0.0368268	1
CGB1	0	2	0	0	0	34.5188	0	0	0	0.00141197	0.928855	0.00610146	1	0.768774	0.947045	0.977168	1	0.0372142	1
TIMD4	1	5	0	0	0	6.69409	0	0	0	0.00149033	0.756163	0.00610685	1	0.778865	0.942413	0.977168	1	0.0372417	1
SMARCA4	5	14	4	0	2	0.904167	4.06689	4.06689	4.72267	0.739569	0.0253762	0.0706706	0.0877975	0.885468	0.942413	0.977168	1	0.0377398	1
SYT2	0	1	0	0	2	1.53762	0	0	21.6778	0.690807	0.810021	0.897404	0.00696751	0.863864	0.942413	0.977168	1	0.0379834	1
PIK3R1	3	8	1	0	3	1.27521	1.27903	1.27903	11.9464	0.539011	0.814889	0.81116	0.00773292	0.817822	0.942413	0.977168	1	0.0380847	1
ZNF226	0	3	1	0	3	1.62769	7.30366	7.30366	7.13549	0.44719	0.13515	0.250958	0.025095	0.813668	0.942413	0.977168	1	0.0382121	1
ACTR5	0	1	1	1	0	1.11495	33.8789	33.8789	0	0.915848	0.00146864	0.00634169	1	0.966644	0.789459	0.977168	1	0.0384345	1
SMURF1	1	4	1	0	1	3.48455	9.21242	9.21242	4.64128	0.0429989	0.104257	0.0364919	0.178149	0.813668	0.942413	0.977168	1	0.0392387	1
FAM208B	0	2	0	0	5	0.487733	0	0	6.41448	0.267705	0.490584	0.43141	0.0151717	0.813668	0.942413	0.977168	1	0.0394612	1
DCTN4	0	0	0	0	2	0	0	0	15.5591	0.276319	0.712907	0.517232	0.0126981	0.813668	0.942413	0.977168	1	0.0395751	1
PALB2	4	11	0	0	3	1.21105	0	0	8.9353	0.577146	0.260686	0.444208	0.0152836	0.826463	0.942413	0.977168	1	0.0406832	1
IFT27	0	3	0	0	0	13.6017	0	0	0	0.00163826	0.819057	0.00683238	1	0.791229	0.942413	0.977168	1	0.0408992	1
SNIP1	0	0	1	0	1	0	14.2954	14.2954	8.95798	0.168392	0.0636912	0.0679009	0.100714	0.813668	0.942413	0.977168	1	0.0409301	1
C6orf223	0	3	0	0	0	13.6789	0	0	0	0.00161066	0.890782	0.00684775	1	0.791229	0.942413	0.977168	1	0.0409758	1
RPL5	2	0	0	0	1	0	0	0	8.51566	0.0245793	0.51594	0.0655159	0.105409	0.813668	0.942413	0.977168	1	0.0412658	1
SLC16A1	1	0	0	0	2	0	0	0	11.3592	0.144356	0.676637	0.316571	0.0219968	0.813668	0.942413	0.977168	1	0.0415519	1
MICU1	3	2	1	1	0	2.69547	22.6399	22.6399	0	0.234272	0.00341244	0.00714095	1	0.813668	0.942413	0.977168	1	0.0424309	1
CXCL10	0	1	0	0	1	7.89928	0	0	41.1834	0.123843	0.876675	0.302305	0.0237227	0.813668	0.942413	0.977168	1	0.0425818	1
TMEM14E	0	2	0	0	1	7.14446	0	0	14.5986	0.0369336	0.880316	0.112079	0.0642288	0.813668	0.942413	0.977168	1	0.042716	1
TKTL1	0	5	0	0	0	6.42713	0	0	0	0.00180083	0.736647	0.00720153	1	0.813668	0.942413	0.977168	1	0.04273	1
BSPH1	0	1	0	0	1	8.48012	0	0	38.1603	0.11441	0.846987	0.282201	0.0255554	0.813668	0.942413	0.977168	1	0.0427805	1
HDAC10	0	3	0	0	2	2.29045	0	0	13.0445	0.216948	0.649384	0.419054	0.0173229	0.813668	0.942413	0.977168	1	0.0430144	1
NBEAL1	0	10	0	0	1	2.94134	0	0	1.13593	0.00641979	0.380296	0.0156495	0.47345	0.813668	0.942413	0.977168	1	0.0437519	1
LONP1	3	0	0	1	1	0	11.8267	11.8267	4.6194	0.0737892	0.078742	0.0416946	0.178846	0.813668	0.942413	0.977168	1	0.0439855	1
GZMA	0	4	0	0	0	8.39272	0	0	0	0.00186621	0.748413	0.0074898	1	0.813668	0.942413	0.977168	1	0.0441465	1
ZNF17	0	0	1	0	1	0	11.9003	11.9003	3.29149	0.0544938	0.0782632	0.032033	0.234512	0.813668	0.942413	0.977168	1	0.0442557	1
NAPEPLD	0	2	0	0	2	1.93049	0	0	16.5104	0.409295	0.705436	0.661313	0.0114213	0.813668	0.942413	0.977168	1	0.044456	1
RNF2	1	1	1	1	0	1.54222	29.9241	29.9241	0	0.688837	0.00190433	0.00755989	1	0.86301	0.942413	0.977168	1	0.0444892	1
SNPH	1	1	1	0	1	0.885366	27.1566	27.1566	11.7016	0.902363	0.0309693	0.0965154	0.0789113	0.960339	0.942413	0.977168	1	0.0447638	1
TOX	1	0	0	1	1	0	20.2231	20.2231	5.51098	0.170177	0.0431145	0.0494033	0.154257	0.813668	0.942413	0.977168	1	0.0447865	1
SLC11A2	0	4	1	0	0	5.15133	14.5145	14.5145	0	0.0112782	0.0626116	0.00763556	1	0.813668	0.942413	0.977168	1	0.0448584	1
SMCR8	4	3	0	0	3	1.13637	0	0	11.4094	0.833385	0.666287	0.890625	0.00863818	0.93062	0.942413	0.977168	1	0.0451401	1
KMT2C	9	49	6	2	3	1.409	2.79864	2.79864	1.48269	0.0898884	0.0170322	0.0257683	0.301768	0.813668	0.942413	0.977168	1	0.0455421	1
USP24	2	3	1	2	2	0.923443	7.56299	7.56299	2.1152	0.89272	0.0092307	0.0328101	0.237129	0.955885	0.942413	0.977168	1	0.0455624	1
SHOX	0	2	0	0	1	6.70296	0	0	14.8183	0.0419617	0.823403	0.123154	0.063335	0.813668	0.942413	0.977168	1	0.0456582	1
RB1CC1	0	5	2	0	1	2.23393	9.90292	9.90292	1.86381	0.126184	0.019052	0.0221466	0.35235	0.813668	0.942413	0.977168	1	0.0456746	1
AMBRA1	0	0	1	0	1	0	6.74778	6.74778	2.6239	0.0261989	0.147584	0.0280952	0.277998	0.813668	0.942413	0.977168	1	0.0457088	1
ZNF776	0	0	0	0	2	0	0	0	7.48246	0.0758452	0.590664	0.179963	0.0438582	0.813668	0.942413	0.977168	1	0.0461084	1
DYNC1LI2	1	0	0	0	2	0	0	0	13.8834	0.263546	0.761909	0.511593	0.015533	0.813668	0.942413	0.977168	1	0.0463683	1
RNASE11	0	2	0	0	1	5.43646	0	0	21.0689	0.0634904	0.865264	0.176072	0.0453731	0.813668	0.942413	0.977168	1	0.0465732	1
ZNF106	0	0	0	0	1	0	0	0	1.85635	0.0080389	0.43835	0.0226462	0.353277	0.813668	0.942413	0.977168	1	0.0466283	1
ZEB1	1	4	1	0	2	2.0441	8.19181	8.19181	6.37749	0.214837	0.118883	0.142864	0.056304	0.813668	0.942413	0.977168	1	0.046838	1
KDM6A	1	12	0	0	1	2.4587	0	0	1.88308	0.0120115	0.302087	0.0230655	0.349978	0.813668	0.942413	0.977168	1	0.0469759	1
CCDC14	0	2	1	1	1	1.33748	13.4307	13.4307	3.29526	0.700656	0.0101708	0.0348708	0.234305	0.867932	0.942413	0.977168	1	0.0474475	1
SLC30A7	1	0	0	0	2	0	0	0	16.2989	0.421916	0.815788	0.705102	0.011688	0.813668	0.942413	0.977168	1	0.0477877	1
CHD8	2	10	1	2	1	1.80017	6.40261	6.40261	1.26	0.116205	0.0148795	0.0184559	0.447273	0.813668	0.942413	0.977168	1	0.0478529	1
HIST2H2BF	0	0	1	0	0	0	301.423	301.423	0	0.675596	0.00217072	0.00831779	1	0.858249	0.942413	0.977168	1	0.0481547	1
AQP4	0	3	0	0	1	4.36259	0	0	14.1217	0.0432418	0.814432	0.125926	0.0662581	0.813668	0.942413	0.977168	1	0.0482784	1
JSRP1	0	2	0	1	0	6.31076	46.6015	46.6015	0	0.0473134	0.0169391	0.00840122	1	0.813668	0.942413	0.977168	1	0.0485538	1
EGLN3	0	2	1	0	0	5.96804	51.1948	51.1948	0	0.0528469	0.0152553	0.00840402	1	0.813668	0.942413	0.977168	1	0.0485672	1
RIF1	1	8	0	1	3	2.30196	4.35234	4.35234	3.2874	0.0497751	0.23895	0.0783577	0.10736	0.813668	0.942413	0.977168	1	0.0486075	1
RNF149	0	3	0	0	1	5.54036	0	0	7.4884	0.0224509	0.792742	0.0712299	0.118207	0.813668	0.942413	0.977168	1	0.048643	1
USP9X	1	9	0	0	1	3.07698	0	0	1.28112	0.00695823	0.457106	0.0191334	0.443102	0.813668	0.942413	0.977168	1	0.0489206	1
SPPL2A	0	0	0	0	2	0	0	0	14.3619	0.317295	0.761397	0.579514	0.0146336	0.813668	0.942413	0.977168	1	0.0489316	1
LMBR1	0	3	1	0	0	6.56784	15.5758	15.5758	0	0.0138947	0.0578365	0.00848606	1	0.813668	0.942413	0.977168	1	0.0489589	1
TRIML2	1	0	0	0	2	0	0	0	11.6003	0.193012	0.748195	0.407496	0.0212197	0.813668	0.942413	0.977168	1	0.0497248	1
NRROS	0	3	0	0	2	1.74784	0	0	15.1684	0.388273	0.77393	0.660549	0.0132853	0.813668	0.942413	0.977168	1	0.0503348	1
FAM71A	1	2	0	0	2	1.05466	0	0	18.1286	0.94187	0.67741	0.914482	0.00965229	0.977407	0.942413	0.977168	1	0.0505774	1
GRM6	1	2	1	0	2	1.2728	15.1508	15.1508	6.52902	0.747917	0.0596453	0.162598	0.0543046	0.889653	0.942413	0.977168	1	0.0505915	1
SOS1	0	5	0	0	2	3.13586	0	0	4.45261	0.0370335	0.540441	0.0928274	0.0953823	0.813668	0.942413	0.977168	1	0.0507063	1
C7orf55-LUC7L2	1	1	1	1	0	1.46455	27.7682	27.7682	0	0.722282	0.00222826	0.00886734	1	0.876343	0.942413	0.977168	1	0.0507689	1
MOV10	0	0	0	0	2	0	0	0	6.80026	0.070516	0.640672	0.175503	0.0509821	0.813668	0.942413	0.977168	1	0.0511474	1
COL3A1	3	0	0	0	1	0	0	0	2.1312	0.0112977	0.372549	0.0279235	0.322057	0.813668	0.942413	0.977168	1	0.0513616	1
TRIM42	0	4	0	0	2	2.17677	0	0	10.6148	0.181047	0.663899	0.370183	0.0246858	0.813668	0.942413	0.977168	1	0.0520451	1
MRC2	1	0	0	1	1	0	6.24443	6.24443	2.46343	0.027819	0.160788	0.0316755	0.290965	0.813668	0.942413	0.977168	1	0.0524118	1
ZBED6	1	2	2	0	1	0.919349	16.5253	16.5253	1.67795	0.906352	0.00660331	0.024593	0.37699	0.96258	0.942413	0.977168	1	0.0526687	1
RB1	0	2	2	1	1	0.466228	4.84379	4.84379	3.80876	0.235429	0.0325504	0.0443368	0.209156	0.813668	0.942413	0.977168	1	0.0526781	1
DPF1	0	1	1	0	1	1.86233	18.0563	18.0563	12.2977	0.576235	0.0489852	0.124461	0.0753661	0.82637	0.942413	0.977168	1	0.0531776	1
PLXNA2	6	11	0	0	2	2.20175	0	0	3.53297	0.030518	0.471889	0.0721486	0.130173	0.813668	0.942413	0.977168	1	0.0532321	1
SP8	0	4	0	0	0	7.94966	0	0	0	0.00229093	0.859165	0.00939729	1	0.813668	0.942413	0.977168	1	0.0532576	1
MMS22L	1	0	1	1	0	0	12.0694	12.0694	0	0.0845032	0.0126723	0.00945708	1	0.813668	0.942413	0.977168	1	0.0535364	1
HMGXB4	0	4	0	0	1	4.45036	0	0	5.14348	0.0188631	0.702501	0.058689	0.163524	0.813668	0.942413	0.977168	1	0.0541879	1
TRMT2A	2	4	0	1	1	2.4551	9.58053	9.58053	7.83759	0.127851	0.0997537	0.0847532	0.113522	0.813668	0.942413	0.977168	1	0.0543008	1
NOTCH1	20	49	0	0	1	1.47924	0	0	1.66558	0.0437613	0.0947348	0.0254116	0.378752	0.813668	0.942413	0.977168	1	0.0543162	1
VSIG10L	0	6	0	0	0	4.97798	0	0	0	0.0025032	0.718227	0.00964097	1	0.813668	0.942413	0.977168	1	0.0543918	1
CDK5	0	4	0	0	0	7.81012	0	0	0	0.00244897	0.757224	0.00964783	1	0.813668	0.942413	0.977168	1	0.0544236	1
SUN5	0	1	1	0	1	2.03606	17.1363	17.1363	12.0075	0.528116	0.0519509	0.125392	0.0770515	0.816405	0.942413	0.977168	1	0.0544875	1
GPC3	0	2	0	0	2	2.89847	0	0	11.1201	0.206552	0.737533	0.425003	0.0228105	0.813668	0.942413	0.977168	1	0.0546403	1
ZBTB10	0	3	1	1	0	2.32491	18.6961	18.6961	0	0.209678	0.00511009	0.00971593	1	0.813668	0.942413	0.977168	1	0.0547394	1
SALL3	1	6	0	0	3	1.58687	0	0	8.47445	0.318296	0.707895	0.564612	0.0172217	0.813668	0.942413	0.977168	1	0.0547748	1
IRX6	2	5	0	0	0	5.93064	0	0	0	0.00255613	0.707865	0.00978457	1	0.813668	0.942413	0.977168	1	0.0550573	1
ALB	3	5	1	0	2	1.11009	2.24774	2.24774	15.449	0.827348	0.478345	0.76352	0.0128595	0.927331	0.942413	0.977168	1	0.0552142	1
YLPM1	1	5	0	2	3	1.3693	5.17653	5.17653	4.61975	0.523997	0.0698004	0.164791	0.0597533	0.816405	0.942413	0.977168	1	0.055345	1
TMEM196	0	2	1	0	0	7.25731	31.0586	31.0586	0	0.03579	0.0266529	0.00984769	1	0.813668	0.942413	0.977168	1	0.0553491	1
MKNK2	1	2	0	1	1	2.37703	15.1677	15.1677	9.1183	0.291068	0.0595704	0.0995349	0.0991138	0.813668	0.942413	0.977168	1	0.0554304	1
SLC10A5	1	4	0	0	1	4.11294	0	0	6.8628	0.0246718	0.798025	0.0774229	0.127645	0.813668	0.942413	0.977168	1	0.0555106	1
ATG2A	0	0	0	1	0	0	4.4147	4.4147	0	0.00560991	0.235343	0.00991252	1	0.813668	0.942413	0.977168	1	0.0556485	1
SOCS1	1	0	0	0	1	0	0	0	18.6544	0.0737579	0.77746	0.194543	0.0509553	0.813668	0.942413	0.977168	1	0.0556508	1
CCDC39	0	3	0	0	2	3.36791	0	0	7.06958	0.0852803	0.669623	0.206735	0.0479758	0.813668	0.942413	0.977168	1	0.0556751	1
PRR15	1	0	1	0	0	0	224.963	224.963	0	0.543255	0.00298436	0.0100748	1	0.818476	0.942413	0.977168	1	0.0563959	1
ZNF222	1	1	1	0	2	0.775623	10.6651	10.6651	7.37984	0.793638	0.0884791	0.225032	0.0448307	0.912683	0.942413	0.977168	1	0.0564582	1
GTF2B	0	3	0	0	1	4.63083	0	0	9.39619	0.0367977	0.703337	0.104712	0.0964574	0.813668	0.942413	0.977168	1	0.0565127	1
TMEM185B	0	2	1	0	1	2.03807	25.3048	25.3048	6.16666	0.37538	0.0335326	0.0721307	0.140091	0.813668	0.942413	0.977168	1	0.0565341	1
LRIG1	0	0	0	0	2	0	0	0	4.63916	0.0426357	0.616247	0.113692	0.0900435	0.813668	0.942413	0.977168	1	0.0571414	1
ZNF214	0	0	0	0	2	0	0	0	7.52994	0.0994021	0.67109	0.235807	0.0434189	0.813668	0.942413	0.977168	1	0.0571471	1
OR56A4	3	4	0	0	1	3.60755	0	0	10.0796	0.0381601	0.821875	0.113503	0.090493	0.813668	0.942413	0.977168	1	0.0572971	1
KIF5B	0	4	1	0	1	3.5996	7.38389	7.38389	2.9684	0.0387349	0.133516	0.0405618	0.253722	0.813668	0.942413	0.977168	1	0.0573895	1
OSBPL5	0	0	0	1	1	0	10.4994	10.4994	4.96622	0.104135	0.0900743	0.0616298	0.168404	0.813668	0.942413	0.977168	1	0.0577886	1
ADAMTS12	2	10	1	0	0	2.99718	5.10238	5.10238	0	0.00552437	0.200833	0.0104396	1	0.813668	0.942413	0.977168	1	0.0580668	1
ANKRD54	0	2	0	0	1	5.82712	0	0	13.7026	0.0553989	0.78046	0.153287	0.0681506	0.813668	0.942413	0.977168	1	0.0580986	1
ME3	2	4	0	0	1	4.07527	0	0	6.30098	0.0253887	0.708127	0.0762648	0.137504	0.813668	0.942413	0.977168	1	0.0582815	1
MAGEC1	0	3	0	0	3	2.57238	0	0	6.68523	0.165669	0.768577	0.365661	0.0288085	0.813668	0.942413	0.977168	1	0.0584976	1
BSCL2	1	2	1	0	1	2.54321	13.2846	13.2846	8.8739	0.259405	0.0691416	0.104151	0.101574	0.813668	0.942413	0.977168	1	0.0587017	1
PLCH2	2	6	0	0	2	1.70922	0	0	10.7115	0.250499	0.571645	0.436516	0.0243095	0.813668	0.942413	0.977168	1	0.0588494	1
POC1B	0	0	1	0	1	0	16.9928	16.9928	7.26073	0.298411	0.052444	0.0876854	0.121476	0.813668	0.942413	0.977168	1	0.0590319	1
ZNF292	3	12	0	0	3	2.12953	0	0	2.46503	0.0316221	0.387471	0.0651175	0.164717	0.813668	0.942413	0.977168	1	0.0593693	1
FUBP1	0	10	0	0	1	2.3491	0	0	3.83109	0.0270827	0.33821	0.0517855	0.208184	0.813668	0.942413	0.977168	1	0.0596182	1
RGSL1	1	0	1	0	1	0	9.40302	9.40302	3.40496	0.0669959	0.101894	0.0472828	0.228437	0.813668	0.942413	0.977168	1	0.0597099	1
SIK3	0	7	0	0	1	3.21242	0	0	2.70409	0.0129941	0.620484	0.0398972	0.271942	0.813668	0.942413	0.977168	1	0.0599298	1
ATM	8	19	3	0	6	1.02781	1.44662	1.44662	6.2261	0.919473	0.556343	0.840609	0.0130003	0.967961	0.942413	0.977168	1	0.0602842	1
AGRN	3	12	0	0	0	2.89548	0	0	0	0.00341337	0.53195	0.0109572	1	0.813668	0.942413	0.977168	1	0.0604155	1
ZNF207	1	0	1	0	1	0	15.3543	15.3543	5.87175	0.211362	0.0587573	0.075417	0.146127	0.813668	0.942413	0.977168	1	0.0607006	1
HSF2	0	3	1	0	0	5.50141	18.7513	18.7513	0	0.022897	0.0469495	0.0110257	1	0.813668	0.942413	0.977168	1	0.0607242	1
DSCAM	0	0	0	0	0	0	0	0	0	0.00352576	0.455817	0.011032	1	0.813668	0.942413	0.977168	1	0.0607529	1
OR56B4	1	5	0	0	0	5.83207	0	0	0	0.00276746	0.840275	0.0111125	1	0.813668	0.942413	0.977168	1	0.0611151	1
GLYR1	0	0	0	1	1	0	13.8608	13.8608	6.66508	0.219258	0.0659398	0.0852148	0.130949	0.813668	0.942413	0.977168	1	0.0613236	1
NUP160	0	0	0	0	2	0	0	0	4.53775	0.0501207	0.518035	0.120279	0.0928884	0.813668	0.942413	0.977168	1	0.0613852	1
PJA2	1	0	1	0	1	0	14.2447	14.2447	4.14739	0.134711	0.0639264	0.0572669	0.195328	0.813668	0.942413	0.977168	1	0.061445	1
MLH1	1	3	0	0	2	3.00205	0	0	7.50777	0.113743	0.650889	0.25719	0.0436232	0.813668	0.942413	0.977168	1	0.0615961	1
LUC7L2	1	1	1	1	0	1.25788	24.8975	24.8975	0	0.826871	0.00280187	0.0113137	1	0.927307	0.942413	0.977168	1	0.0620186	1
BMPR1B	0	5	0	0	0	5.71217	0	0	0	0.00304986	0.687833	0.0113619	1	0.813668	0.942413	0.977168	1	0.0622346	1
TDRD7	0	7	0	0	0	4.17548	0	0	0	0.00315586	0.645048	0.0113665	1	0.813668	0.942413	0.977168	1	0.0622554	1
KIAA0430	1	10	0	0	2	2.1089	0	0	4.10435	0.0503698	0.452632	0.107653	0.106704	0.813668	0.942413	0.977168	1	0.0627944	1
MRPS18B	0	1	0	1	1	1.10642	13.4619	13.4619	15.2547	0.921679	0.0681395	0.188893	0.0616319	0.968563	0.942413	0.977168	1	0.0634846	1
DMD	3	2	2	1	1	0.481289	6.50201	6.50201	0.970213	0.256672	0.014215	0.0230719	0.513566	0.813668	0.942413	0.977168	1	0.0644052	1
ZNF644	2	5	1	0	3	1.72004	4.87628	4.87628	5.35178	0.285224	0.211056	0.267583	0.0451951	0.813668	0.942413	0.977168	1	0.065487	1
C6orf10	0	0	1	1	0	0	13.6224	13.6224	0	0.150044	0.00987662	0.0121331	1	0.813668	0.942413	0.977168	1	0.065662	1
ZNF585B	0	2	0	0	3	1.59113	0	0	8.80444	0.549321	0.685441	0.768921	0.015803	0.819745	0.942413	0.977168	1	0.0657423	1
PHYHIPL	0	4	0	0	0	7.32952	0	0	0	0.00310773	0.813933	0.0122578	1	0.813668	0.942413	0.977168	1	0.0662117	1
NKTR	0	5	1	0	3	1.72417	3.04586	3.04586	6.2877	0.284162	0.350078	0.375495	0.0327208	0.813668	0.942413	0.977168	1	0.0663379	1
SPRY2	1	1	0	0	2	0.822317	0	0	14.8783	0.841881	0.673366	0.897363	0.013748	0.933505	0.942413	0.977168	1	0.0665596	1
CXCR1	0	4	0	0	1	3.05787	0	0	13.2748	0.0656817	0.778133	0.176199	0.070197	0.813668	0.942413	0.977168	1	0.0666991	1
CSPP1	1	1	0	0	3	0.673893	0	0	8.71832	0.677478	0.546273	0.766081	0.0161577	0.858425	0.942413	0.977168	1	0.0667408	1
CHCHD5	0	2	1	0	0	5.44934	39.5897	39.5897	0	0.0631969	0.0203184	0.0125231	1	0.813668	0.942413	0.977168	1	0.0673767	1
BRCA1	7	16	0	0	3	1.08061	0	0	6.19854	0.789931	0.172883	0.373664	0.0336942	0.910402	0.942413	0.977168	1	0.0676708	1
MBD3L1	0	2	0	0	1	5.20677	0	0	13.9414	0.0690755	0.84884	0.188001	0.0670592	0.813668	0.942413	0.977168	1	0.0677444	1
PRPF8	5	15	0	0	2	1.82069	0	0	3.05581	0.0565787	0.265851	0.0808415	0.156248	0.813668	0.942413	0.977168	1	0.0678501	1
CCNJ	0	1	0	0	2	1.32875	0	0	14.8682	0.788209	0.756929	0.919181	0.0137645	0.909354	0.942413	0.977168	1	0.067941	1
ADCY7	0	3	1	1	0	1.59699	21.0361	21.0361	0	0.463973	0.00399332	0.0127168	1	0.813668	0.942413	0.977168	1	0.0682236	1
ZNF143	1	2	0	1	1	2.37661	17.647	17.647	5.82015	0.291154	0.0502482	0.0864035	0.147237	0.813668	0.942413	0.977168	1	0.0682452	1
FAM175B	1	3	0	0	1	4.33017	0	0	8.8144	0.0440405	0.744996	0.124519	0.102192	0.813668	0.942413	0.977168	1	0.0682584	1
KCNJ8	1	1	0	0	2	0.830845	0	0	14.4882	0.850367	0.662342	0.89343	0.0144092	0.936479	0.942413	0.977168	1	0.068907	1
DARS	0	0	0	0	2	0	0	0	12.1002	0.380323	0.771478	0.65272	0.0197339	0.813668	0.942413	0.977168	1	0.068938	1
TRAF7	1	6	0	0	0	4.60734	0	0	0	0.00367593	0.637277	0.0130096	1	0.813668	0.942413	0.977168	1	0.069498	1
ZNF438	0	6	0	0	1	3.21385	0	0	3.81087	0.0207014	0.673431	0.0624506	0.209064	0.813668	0.942413	0.977168	1	0.0697002	1
ZNF624	0	0	1	0	1	0	10.1381	10.1381	3.20996	0.0864684	0.0936809	0.0546272	0.23908	0.813668	0.942413	0.977168	1	0.0697181	1
EIF2A	0	2	0	0	2	2.23147	0	0	11.0888	0.323701	0.707175	0.571545	0.0229206	0.813668	0.942413	0.977168	1	0.0698911	1
ZNF254	0	5	0	0	1	3.7807	0	0	3.1153	0.0176658	0.667333	0.0542034	0.244612	0.813668	0.942413	0.977168	1	0.0705779	1
NANOS1	0	0	1	0	0	0	171.584	171.584	0	0.551779	0.00401386	0.0132973	1	0.82097	0.942413	0.977168	1	0.0707441	1
FOXJ3	0	0	0	0	2	0	0	0	8.83526	0.191689	0.708717	0.398272	0.0335254	0.813668	0.942413	0.977168	1	0.0709815	1
DUOX1	1	0	0	0	1	0	0	0	4.05852	0.0242242	0.56212	0.0673873	0.198777	0.813668	0.942413	0.977168	1	0.0711662	1
SYNRG	2	5	1	0	2	1.92199	6.13662	6.13662	5.22531	0.204368	0.163875	0.176887	0.0758975	0.813668	0.942413	0.977168	1	0.0712966	1
SUCLG2	0	3	0	0	1	4.79764	0	0	6.38554	0.0334141	0.755297	0.0989049	0.135924	0.813668	0.942413	0.977168	1	0.0713752	1
WWP1	2	5	1	0	0	4.04135	9.19878	9.19878	0	0.0133315	0.104401	0.0134527	1	0.813668	0.942413	0.977168	1	0.0714147	1
TMEM139	0	3	0	0	0	10.6685	0	0	0	0.00338326	0.871753	0.0134596	1	0.813668	0.942413	0.977168	1	0.0714446	1
GEM	0	1	2	0	0	1.2359	22.7759	22.7759	0	0.839595	0.0033811	0.0134677	1	0.933026	0.942413	0.977168	1	0.0714791	1
OR10J1	2	1	0	0	2	0.932184	0	0	14.7558	0.944039	0.803411	0.967155	0.0139506	0.977947	0.942413	0.979969	1	0.0715858	1
SMC3	1	0	0	0	2	0	0	0	5.87909	0.0974977	0.543906	0.211998	0.0637212	0.813668	0.942413	0.977168	1	0.071656	1
RLF	1	7	0	0	3	1.89686	0	0	4.99688	0.14671	0.467154	0.262658	0.0515801	0.813668	0.942413	0.977168	1	0.0718247	1
VAV3	0	0	0	0	2	0	0	0	7.95281	0.16964	0.606387	0.342071	0.0397819	0.813668	0.942413	0.977168	1	0.0720839	1
CIZ1	0	0	0	1	1	0	8.15112	8.15112	4.71353	0.104867	0.11958	0.0776993	0.175886	0.813668	0.942413	0.977168	1	0.072333	1
IL25	1	0	0	0	1	0	0	0	46.9298	0.370377	0.842095	0.656488	0.0208768	0.813668	0.942413	0.977168	1	0.0725009	1
EIF3D	1	4	0	0	1	3.76068	0	0	6.04911	0.0333937	0.7099	0.0966444	0.142436	0.813668	0.942413	0.977168	1	0.0727594	1
PRAM1	0	4	0	0	1	3.43141	0	0	8.23878	0.0453361	0.734248	0.126869	0.108578	0.813668	0.942413	0.977168	1	0.0728001	1
SLC22A10	0	5	0	0	0	5.45821	0	0	0	0.00372716	0.711638	0.0138265	1	0.813668	0.942413	0.977168	1	0.07302	1
REL	1	5	0	0	0	5.46009	0	0	0	0.00370321	0.729537	0.0138775	1	0.813668	0.942413	0.977168	1	0.0732382	1
ALKBH8	1	1	1	1	0	0.861327	22.2111	22.2111	0	0.879909	0.00355961	0.0140159	1	0.951333	0.942413	0.977168	1	0.0738298	1
TLE1	1	7	0	0	0	4.00881	0	0	0	0.00393023	0.670048	0.0141263	1	0.813668	0.942413	0.977168	1	0.0743001	1
ENGASE	0	2	1	1	0	1.45291	21.2796	21.2796	0	0.625577	0.0038983	0.0141474	1	0.838112	0.942413	0.977168	1	0.07439	1
SKIV2L	1	8	0	0	2	1.79086	0	0	6.50492	0.158141	0.417153	0.25908	0.0546155	0.813668	0.942413	0.977168	1	0.0744005	1
LATS2	4	8	0	0	3	0.840316	0	0	7.32675	0.644009	0.360608	0.598572	0.0237104	0.844501	0.942413	0.977168	1	0.0745817	1
H3F3B	2	3	0	0	1	2.36703	0	0	27.0813	0.200769	0.657285	0.398235	0.0356484	0.813668	0.942413	0.977168	1	0.0745989	1
RPL3L	2	3	0	1	0	4.59466	22.2849	22.2849	0	0.0374572	0.038649	0.014222	1	0.813668	0.942413	0.977168	1	0.0747078	1
LNX1	1	3	0	0	2	1.90489	0	0	10.2894	0.324786	0.636383	0.548673	0.0260187	0.813668	0.942413	0.977168	1	0.0749363	1
GPIHBP1	0	1	0	0	1	3.40382	0	0	39.3986	0.311293	0.824976	0.584225	0.0247715	0.813668	0.942413	0.977168	1	0.0757693	1
KANSL1	1	4	0	0	3	1.00515	0	0	7.99756	0.992176	0.437364	0.73943	0.0195881	0.996413	0.942413	0.977168	1	0.0758197	1
ADAM29	0	0	0	0	1	0	0	0	2.54568	0.0167571	0.618793	0.0509887	0.284171	0.813668	0.942413	0.977168	1	0.075843	1
MUC6	7	6	0	0	3	0.900411	0	0	7.76379	0.806152	0.409815	0.693673	0.0209076	0.91841	0.942413	0.977168	1	0.0759001	1
VDR	0	3	0	0	1	3.85251	0	0	10.3252	0.0601946	0.781335	0.164209	0.088525	0.813668	0.942413	0.977168	1	0.0760424	1
NYNRIN	2	1	0	0	2	0.231032	0	0	4.25511	0.0619871	0.514734	0.14387	0.101568	0.813668	0.942413	0.977168	1	0.0763639	1
KPNA1	0	0	0	1	1	0	14.2473	14.2473	5.44179	0.25979	0.0639331	0.0938847	0.15592	0.813668	0.942413	0.977168	1	0.0764731	1
DYNC1I1	1	3	0	1	1	2.53462	8.84083	8.84083	6.72079	0.171354	0.109172	0.112773	0.130001	0.813668	0.942413	0.977168	1	0.0765663	1
OGFRL1	0	1	0	0	2	1.29406	0	0	13.6169	0.806749	0.72664	0.912682	0.0160702	0.918692	0.942413	0.977168	1	0.0765932	1
SBK1	0	5	0	0	0	5.45597	0	0	0	0.00373389	0.867577	0.0147027	1	0.813668	0.942413	0.977168	1	0.0767441	1
CCDC43	0	3	0	0	0	10.1329	0	0	0	0.00394055	0.731616	0.0147247	1	0.813668	0.942413	0.977168	1	0.0768368	1
TNC	3	13	1	0	0	2.5758	3.82155	3.82155	0	0.00632847	0.274878	0.0147551	1	0.813668	0.942413	0.977168	1	0.0769652	1
NDUFA4L2	0	0	0	0	1	0	0	0	57.7374	0.611587	0.89608	0.871588	0.0170335	0.832544	0.942413	0.977168	1	0.077349	1
MUC17	4	13	0	0	6	0.975096	0	0	5.39764	0.936114	0.442249	0.743074	0.0199998	0.974559	0.942413	0.977168	1	0.0774126	1
RNASE10	1	2	0	0	1	3.81304	0	0	19.119	0.125171	0.808344	0.299347	0.049777	0.813668	0.942413	0.977168	1	0.0775778	1
ZSCAN10	2	0	0	0	1	0	0	0	6.62839	0.0398705	0.711116	0.113387	0.131581	0.813668	0.942413	0.977168	1	0.077658	1
ZBTB17	0	1	0	0	2	0.544391	0	0	11.8294	0.506661	0.656355	0.727958	0.0205187	0.814227	0.942413	0.977168	1	0.0777298	1
CCDC158	1	0	1	0	1	0	4.9254	4.9254	3.38642	0.051064	0.208805	0.0652443	0.229409	0.813668	0.942413	0.977168	1	0.0778595	1
PCDHGB2	1	5	1	0	1	2.5058	11.9601	11.9601	2.38972	0.0846453	0.0777997	0.0506997	0.297334	0.813668	0.942413	0.977168	1	0.0783094	1
C17orf50	0	1	1	0	0	5.86714	72.2726	72.2726	0	0.172306	0.0104022	0.0150851	1	0.813668	0.942413	0.977168	1	0.0783526	1
ANAPC2	1	0	0	0	1	0	0	0	7.32508	0.0462173	0.664918	0.125401	0.120534	0.813668	0.942413	0.977168	1	0.0784783	1
KRT37	0	0	0	0	1	0	0	0	15.1903	0.102468	0.703406	0.245741	0.0618774	0.813668	0.942413	0.977168	1	0.0788586	1
HNRNPH1	0	5	0	0	0	5.28249	0	0	0	0.00430163	0.656603	0.0152301	1	0.813668	0.942413	0.977168	1	0.0789603	1
UBAP1L	0	4	0	0	0	6.87522	0	0	0	0.00394404	0.814702	0.0152305	1	0.813668	0.942413	0.977168	1	0.0789618	1
SMDT1	0	0	0	0	1	0	0	0	52.2367	0.52392	0.909862	0.811021	0.0187945	0.816405	0.942413	0.977168	1	0.0790132	1
TPX2	0	0	0	0	2	0	0	0	7.88509	0.187918	0.645188	0.37882	0.0403329	0.813668	0.942413	0.977168	1	0.0791643	1
DMRT2	0	1	1	0	1	1.2364	18.5744	18.5744	8.01226	0.839302	0.0474525	0.13792	0.111315	0.932921	0.942413	0.977168	1	0.079472	1
PLEKHJ1	0	5	0	0	0	5.37285	0	0	0	0.00399402	0.809702	0.0153734	1	0.813668	0.942413	0.977168	1	0.0795591	1
GRID2	1	3	0	2	1	1.34907	9.31869	9.31869	3.27648	0.63133	0.0215497	0.0654011	0.23534	0.841025	0.942413	0.977168	1	0.0796347	1
DSEL	0	3	0	0	4	0.671659	0	0	5.79711	0.481001	0.432625	0.579131	0.0266353	0.813668	0.942413	0.977168	1	0.079776	1
SAMD12	0	3	0	0	0	9.97771	0	0	0	0.00412443	0.750081	0.0154801	1	0.813668	0.942413	0.977168	1	0.0800042	1
PRSS23	0	4	0	0	1	3.52383	0	0	6.34851	0.041552	0.664353	0.113345	0.136611	0.813668	0.942413	0.977168	1	0.0800215	1
GPRIN3	2	0	0	0	1	0	0	0	5.46082	0.0349187	0.694845	0.100501	0.155459	0.813668	0.942413	0.977168	1	0.0806026	1
AOC1	1	0	0	0	1	0	0	0	6.16694	0.0393986	0.698368	0.111566	0.140085	0.813668	0.942413	0.977168	1	0.0806233	1
ZNF442	0	2	1	0	2	1.26382	7.29821	7.29821	6.9109	0.754944	0.135262	0.314694	0.0497138	0.892643	0.942413	0.977168	1	0.0806893	1
TTYH3	0	1	0	1	1	1.05126	17.1814	17.1814	8.60102	0.960922	0.0517974	0.150845	0.104469	0.985811	0.942413	0.977168	1	0.081163	1
POLK	1	2	2	0	0	1.80023	18.542	18.542	0	0.456232	0.00519325	0.0158296	1	0.813668	0.942413	0.977168	1	0.081457	1
COL5A1	2	0	0	1	0	0	3.31903	3.31903	0	0.00743602	0.319607	0.0159671	1	0.813668	0.942413	0.977168	1	0.0820268	1
CYP4B1	0	1	0	0	2	1.1854	0	0	13.227	0.870052	0.769521	0.945095	0.016908	0.945976	0.942413	0.977168	1	0.0820787	1
PKD1	14	40	0	0	3	1.26129	0	0	3.71219	0.268421	0.159064	0.182132	0.0879468	0.813668	0.942413	0.977168	1	0.0822367	1
NPW	0	2	0	0	0	20.8654	0	0	0	0.00406201	0.927475	0.0160463	1	0.813668	0.945927	0.977168	1	0.0823539	1
FAT2	20	46	1	1	6	0.963999	0.908995	0.908995	5.76451	0.851267	0.892802	0.976357	0.0164639	0.936711	0.942413	0.984521	1	0.0824713	1
DDX18	0	4	0	0	1	4.01148	0	0	3.91729	0.0269385	0.673786	0.0786766	0.204516	0.813668	0.942413	0.977168	1	0.0825372	1
KIAA1161	1	1	1	0	1	0.489793	17.6409	17.6409	5.5112	0.427127	0.0502679	0.104905	0.154252	0.813668	0.942413	0.977168	1	0.0829132	1
PSORS1C1	0	1	0	0	1	3.5123	0	0	34.2765	0.301067	0.823285	0.571148	0.0283713	0.813668	0.942413	0.977168	1	0.0830059	1
NEFM	1	6	0	0	0	4.42092	0	0	0	0.00451646	0.689554	0.0162408	1	0.813668	0.942413	0.977168	1	0.0831566	1
CSNK1G3	0	0	1	0	1	0	11.7339	11.7339	7.11009	0.32689	0.0795104	0.13148	0.12374	0.813668	0.942413	0.977168	1	0.0832741	1
PRM3	0	0	0	0	1	0	0	0	50.7387	0.567179	0.91412	0.844083	0.019339	0.823447	0.942413	0.977168	1	0.083498	1
SPPL2C	2	6	0	0	1	2.30564	0	0	11.7581	0.0843744	0.697723	0.207961	0.0785607	0.813668	0.942413	0.977168	1	0.083555	1
CHD7	6	15	1	0	1	2.29784	1.98115	1.98115	0.901842	0.00950481	0.542102	0.0307438	0.532153	0.813668	0.942413	0.977168	1	0.0836491	1
ZNF480	0	0	0	0	2	0	0	0	5.86172	0.119947	0.573063	0.25586	0.0640057	0.813668	0.942413	0.977168	1	0.0837153	1
RSL1D1	0	3	0	0	1	4.36604	0	0	6.52915	0.0431499	0.754487	0.122896	0.133322	0.813668	0.942413	0.977168	1	0.0837492	1
KEL	1	0	0	0	1	0	0	0	5.05534	0.0405359	0.505186	0.099388	0.165915	0.813668	0.942413	0.977168	1	0.0841812	1
APEH	0	2	1	1	0	1.41756	19.7555	19.7555	0	0.647368	0.00455408	0.0164998	1	0.845981	0.942413	0.977168	1	0.0842216	1
TCEB3B	0	0	0	0	1	0	0	0	5.30591	0.037563	0.639592	0.103697	0.159294	0.813668	0.942413	0.977168	1	0.084298	1
ZNF836	0	1	0	0	3	0.359193	0	0	5.83333	0.229255	0.627287	0.433546	0.0381102	0.813668	0.942413	0.977168	1	0.084315	1
ARIH1	1	0	1	0	1	0	12.7641	12.7641	5.3961	0.264947	0.0723171	0.1054	0.157039	0.813668	0.942413	0.977168	1	0.0844353	1
SIAE	1	1	0	1	1	1.13143	16.9121	16.9121	8.2341	0.904749	0.052709	0.152378	0.108633	0.961584	0.942413	0.977168	1	0.0844411	1
BRD2	1	6	0	0	2	2.04228	0	0	5.93521	0.134676	0.526941	0.263716	0.0628151	0.813668	0.942413	0.977168	1	0.0844905	1
IRGM	0	0	0	0	1	0	0	0	37.2987	0.352382	0.832515	0.634732	0.0261308	0.813668	0.942413	0.977168	1	0.0845754	1
TRPV3	1	1	0	0	2	0.913934	0	0	12.751	0.928115	0.693179	0.921519	0.0180226	0.971219	0.942413	0.977168	1	0.0846662	1
ASCL5	0	0	1	0	0	0	136.504	136.504	0	0.554766	0.00515808	0.0167343	1	0.821335	0.942413	0.977168	1	0.0851827	1
CHD4	9	29	0	1	3	1.34862	0.527303	0.527303	4.95185	0.207689	0.480749	0.318953	0.0524744	0.813668	0.942413	0.977168	1	0.0851931	1
KCNQ2	1	0	0	0	1	0	0	0	7.55504	0.054251	0.666703	0.143536	0.117284	0.813668	0.942413	0.977168	1	0.0855919	1
HAND1	0	0	1	0	0	0	124.967	124.967	0	0.479507	0.0056837	0.0169057	1	0.813668	0.942413	0.977168	1	0.0858827	1
MARK2	1	1	1	1	0	0.686002	19.2881	19.2881	0	0.692133	0.00478238	0.0169128	1	0.864466	0.942413	0.977168	1	0.0859119	1
POU3F3	1	3	0	0	0	9.80591	0	0	0	0.00433152	0.892838	0.0169188	1	0.813668	0.942413	0.977168	1	0.0859363	1
TREML4	0	1	0	0	1	4.51075	0	0	27.1984	0.229899	0.84431	0.476924	0.0355002	0.813668	0.942413	0.977168	1	0.0859855	1
PPP2R2A	0	4	0	0	0	6.58158	0	0	0	0.00463548	0.719365	0.0169395	1	0.813668	0.942413	0.977168	1	0.0860204	1
SEC24A	1	0	0	1	1	0	7.78447	7.78447	3.27727	0.0908552	0.125846	0.0719939	0.235296	0.813668	0.942413	0.977168	1	0.0860223	1
LRRC42	1	1	1	0	1	1.50473	15.0527	15.0527	8.47622	0.704628	0.0600822	0.160053	0.105849	0.870387	0.942413	0.977168	1	0.0860289	1
SPRED2	0	4	1	0	0	3.6123	19.166	19.166	0	0.0382858	0.0458095	0.0169457	1	0.813668	0.942413	0.977168	1	0.0860459	1
COX7A2	0	0	1	0	0	0	145.412	145.412	0	0.661506	0.00481227	0.017034	1	0.852008	0.942413	0.977168	1	0.0864059	1
CHRNA4	1	0	0	0	1	0	0	0	11.8731	0.08526	0.777142	0.218825	0.0778576	0.813668	0.942413	0.977168	1	0.0864186	1
GTF2H5	0	0	0	0	1	0	0	0	51.1416	0.643183	0.882524	0.888527	0.0191895	0.844132	0.942413	0.977168	1	0.0864724	1
2024-03-10	1	3	0	1	1	2.13512	11.7054	11.7054	5.83076	0.253747	0.0797036	0.116011	0.147007	0.813668	0.942413	0.977168	1	0.0864888	1
IFI6	0	0	0	0	1	0	0	0	46.3814	0.527082	0.899555	0.812261	0.0211185	0.816405	0.942413	0.977168	1	0.0868931	1
SUPT5H	2	3	1	0	2	1.33468	5.46673	5.46673	7.34255	0.642877	0.186175	0.379748	0.0451921	0.844132	0.942413	0.977168	1	0.0869249	1
ELMSAN1	1	6	0	0	1	2.8667	0	0	4.28608	0.0342355	0.584126	0.0902895	0.190179	0.813668	0.942413	0.977168	1	0.0869636	1
IGSF9	2	0	0	0	1	0	0	0	3.19431	0.0260459	0.559579	0.0715715	0.239977	0.813668	0.942413	0.977168	1	0.0869815	1
COL24A1	1	1	2	0	1	0.403387	7.4685	7.4685	2.34579	0.296059	0.0337505	0.0572914	0.301264	0.813668	0.942413	0.977168	1	0.0873239	1
MSL2	0	3	0	0	2	2.29352	0	0	7.96551	0.216287	0.734532	0.438565	0.0396798	0.813668	0.942413	0.977168	1	0.0879011	1
RGL4	0	3	1	0	0	4.22432	22.1422	22.1422	0	0.0471449	0.0389529	0.0174105	1	0.813668	0.942413	0.977168	1	0.0879349	1
DOPEY1	0	6	1	0	4	1.3955	2.66096	2.66096	5.39714	0.46485	0.402961	0.551794	0.0315606	0.813668	0.942413	0.977168	1	0.0879529	1
MAMDC4	0	6	0	0	1	2.75753	0	0	4.93478	0.040663	0.566907	0.102931	0.1693	0.813668	0.942413	0.977168	1	0.0879989	1
TCERG1	1	2	2	0	1	1.12246	9.44982	9.44982	2.96463	0.875388	0.0209438	0.0691987	0.253965	0.948932	0.942413	0.977168	1	0.0885966	1
HIST1H2BB	0	3	0	0	0	9.66654	0	0	0	0.00452845	0.892909	0.0176145	1	0.813668	0.942413	0.977168	1	0.0887599	1
SRRM2	3	17	0	0	1	1.9969	0	0	0.998572	0.0222922	0.258076	0.0348599	0.506229	0.813668	0.942413	0.977168	1	0.0888916	1
SLC9A7	0	2	0	0	2	2.32972	0	0	9.03332	0.301255	0.72047	0.548751	0.0323246	0.813668	0.942413	0.977168	1	0.0892591	1
SALL4	0	0	0	0	1	0	0	0	2.60678	0.0216235	0.617877	0.0636417	0.279326	0.813668	0.942413	0.977168	1	0.0894148	1
EEF1D	1	0	0	0	1	0	0	0	6.71703	0.0508513	0.680951	0.137064	0.130065	0.813668	0.942413	0.977168	1	0.0896178	1
NLRP11	2	2	0	0	3	0.964092	0	0	7.95185	0.95947	0.654885	0.903908	0.0198372	0.985445	0.942413	0.977168	1	0.0900356	1
TPST1	0	3	0	0	1	3.54308	0	0	9.71445	0.0748707	0.724205	0.191678	0.0935847	0.813668	0.942413	0.977168	1	0.0900644	1
SLC39A5	2	5	0	0	0	5.10894	0	0	0	0.00492879	0.724332	0.0179413	1	0.813668	0.942413	0.977168	1	0.0900771	1
NOTCH4	7	13	2	0	2	0.658783	1.54573	1.54573	6.14807	0.166293	0.571869	0.301531	0.0595481	0.813668	0.942413	0.977168	1	0.0901345	1
EVPL	0	11	1	0	0	2.6248	5.11251	5.11251	0	0.0100795	0.200499	0.0179597	1	0.813668	0.942413	0.977168	1	0.0901509	1
PIN4	0	0	0	1	0	0	132.284	132.284	0	0.603082	0.00533915	0.0179723	1	0.829657	0.942413	0.977168	1	0.0902018	1
LCE2D	0	3	0	0	0	9.59516	0	0	0	0.0046284	0.896507	0.0179778	1	0.813668	0.942413	0.977168	1	0.0902237	1
NCOA6	2	0	0	0	0	0	0	0	0	0.00579229	0.499549	0.0180372	1	0.813668	0.942413	0.977168	1	0.0904623	1
SYNPO	1	0	0	0	1	0	0	0	4.62092	0.036122	0.657196	0.101362	0.178797	0.813668	0.942413	0.977168	1	0.0908076	1
FAT4	17	58	3	0	9	1.13624	1.37033	1.37033	4.45671	0.492822	0.611614	0.724987	0.0250178	0.813668	0.942413	0.977168	1	0.0908651	1
TCEA3	0	2	0	0	1	4.01312	0	0	14.1651	0.113809	0.792456	0.276333	0.0660684	0.813668	0.942413	0.977168	1	0.0913432	1
ZFP69B	0	4	0	0	1	4.09532	0	0	3.23278	0.025108	0.762139	0.0775088	0.237784	0.813668	0.942413	0.977168	1	0.0920366	1
SFTPB	4	0	0	1	0	0	2.91799	2.91799	0	0.00789503	0.365889	0.0184947	1	0.813668	0.942413	0.977168	1	0.0922935	1
IFNW1	0	0	1	0	0	0	114.331	114.331	0	0.483458	0.0062681	0.0185491	1	0.813668	0.942413	0.977168	1	0.0925105	1
TMEM132E	0	1	0	0	2	0.679915	0	0	11.5059	0.684907	0.715934	0.862607	0.021519	0.861915	0.942413	0.977168	1	0.0925638	1
AGAP2-AS1	0	0	0	0	1	0	0	0	33.2383	0.351665	0.851993	0.637029	0.0292324	0.813668	0.942413	0.977168	1	0.0928006	1
GPR75	0	2	0	0	2	1.29723	0	0	11.6043	0.729659	0.712137	0.879383	0.0212072	0.879311	0.942413	0.977168	1	0.0929095	1
ZNF585A	0	6	0	0	0	4.27673	0	0	0	0.00535339	0.665502	0.018653	1	0.813668	0.942413	0.977168	1	0.0929246	1
ZNF773	1	2	0	0	2	2.12935	0	0	9.31604	0.349463	0.731066	0.607592	0.0307193	0.813668	0.942413	0.977168	1	0.0929716	1
RPS6KA6	0	0	0	0	2	0	0	0	8.36673	0.272433	0.712096	0.512059	0.0366469	0.813668	0.942413	0.977168	1	0.0933716	1
RBM15	1	5	0	0	2	1.95341	0	0	6.57546	0.194667	0.54075	0.354	0.0537131	0.813668	0.942413	0.977168	1	0.0943602	1
FOXP2	0	1	0	0	2	0.950452	0	0	11.3326	0.959638	0.586916	0.861832	0.0220853	0.985445	0.942413	0.977168	1	0.0944369	1
CCL15	0	0	0	0	1	0	0	0	38.8351	0.473332	0.840642	0.757918	0.0251222	0.813668	0.942413	0.977168	1	0.0944638	1
FGD2	0	5	0	0	0	5.04503	0	0	0	0.0052544	0.72829	0.019043	1	0.813668	0.942413	0.977168	1	0.0944733	1
LIPE	1	2	0	0	2	1.03858	0	0	11.6791	0.958539	0.663878	0.908517	0.0209745	0.984884	0.942413	0.977168	1	0.0945235	1
PKN3	1	1	2	0	0	0.624605	17.5954	17.5954	0	0.615453	0.00579361	0.0190567	1	0.833812	0.942413	0.977168	1	0.0945277	1
G3BP1	1	1	0	1	1	1.94205	16.0665	16.0665	6.17378	0.553133	0.0558376	0.136179	0.139951	0.821131	0.942413	0.977168	1	0.0945344	1
PTGDS	0	0	0	0	1	0	0	0	39.5617	0.494194	0.833505	0.774407	0.0246718	0.813668	0.942413	0.977168	1	0.0947229	1
HSPB2	0	0	0	0	1	0	0	0	32.571	0.369881	0.77554	0.642569	0.0298139	0.813668	0.942413	0.977168	1	0.0949266	1
PCDHB8	3	0	1	0	0	0	20.6359	20.6359	0	0.0544728	0.0421223	0.0191631	1	0.813668	0.942413	0.977168	1	0.0949486	1
FAM46A	1	2	0	0	2	1.73814	0	0	10.2815	0.481385	0.734277	0.735927	0.0260524	0.813668	0.942413	0.977168	1	0.0949865	1
LRRC8D	2	0	0	0	1	0	0	0	2.79279	0.0255077	0.594298	0.0722019	0.265543	0.813668	0.942413	0.977168	1	0.0949868	1
GPR152	0	3	0	0	1	2.66629	0	0	16.8044	0.152105	0.756035	0.340973	0.0562587	0.813668	0.942413	0.977168	1	0.0950262	1
IKBKB	0	0	0	1	1	0	7.65336	7.65336	4.90875	0.156754	0.128289	0.112959	0.170049	0.813668	0.942413	0.977168	1	0.0951283	1
ZNF619	0	3	1	0	1	2.4063	11.8358	11.8358	3.94261	0.19371	0.0787415	0.0950819	0.203463	0.813668	0.942413	0.977168	1	0.0956697	1
SERPINB13	0	4	0	0	0	6.36686	0	0	0	0.00523777	0.772239	0.0193887	1	0.813668	0.942413	0.977168	1	0.0958397	1
APC	13	21	1	1	4	0.723374	0.89037	0.89037	4.64695	0.198795	0.869602	0.437891	0.0442943	0.813668	0.942413	0.977168	1	0.0958688	1
DDX6	0	1	0	0	2	1.80264	0	0	10.9071	0.594637	0.747477	0.823677	0.0235742	0.828117	0.942413	0.977168	1	0.0959534	1
PARD6A	1	0	0	0	1	0	0	0	17.1864	0.160682	0.740304	0.354326	0.0550751	0.813668	0.942413	0.977168	1	0.0963353	1
SBNO2	3	7	0	1	1	2.1687	6.80089	6.80089	3.27439	0.0834747	0.146188	0.0829786	0.235456	0.813668	0.942413	0.977168	1	0.0964269	1
S100A9	0	0	0	0	1	0	0	0	39.9951	0.522431	0.865133	0.803405	0.0244108	0.816405	0.942413	0.977168	1	0.0967179	1
NCR3	1	0	0	0	1	0	0	0	25.3484	0.267845	0.756482	0.516206	0.0379955	0.813668	0.942413	0.977168	1	0.0967246	1
FOXD4L1	0	1	0	0	1	14.4959	0	0	7.97976	0.0627019	0.905979	0.175634	0.111719	0.813668	0.942413	0.977168	1	0.096757	1
ACRBP	0	3	0	0	1	3.65681	0	0	8.01275	0.068985	0.701001	0.177086	0.111309	0.813668	0.942413	0.977168	1	0.0971088	1
EPS8L1	1	1	1	1	0	0.737204	18.0782	18.0782	0	0.751601	0.00547538	0.0197514	1	0.891309	0.942413	0.977168	1	0.0972665	1
PPP6R2	0	5	0	1	0	3.35808	12.4737	12.4737	0	0.0283759	0.0742341	0.0197732	1	0.813668	0.942413	0.977168	1	0.097352	1
DAB1	0	1	0	0	2	0.984542	0	0	11.5382	0.987691	0.716112	0.935925	0.0214158	0.995149	0.942413	0.977168	1	0.0984108	1
TNFRSF17	0	0	0	0	1	0	0	0	34.8139	0.428435	0.846645	0.717424	0.0279452	0.813668	0.942413	0.977168	1	0.0984304	1
NIPAL1	2	3	0	0	1	3.58048	0	0	8.49859	0.0726396	0.772249	0.191063	0.105599	0.813668	0.942413	0.977168	1	0.0989285	1
IKZF2	0	2	1	0	1	1.98034	13.2075	13.2075	5.7879	0.393067	0.0696162	0.136771	0.147939	0.813668	0.942413	0.977168	1	0.0991538	1
INCENP	1	3	0	0	2	1.62323	0	0	9.47668	0.4493	0.661461	0.680692	0.0298599	0.813668	0.942413	0.977168	1	0.0995108	1
SEC14L5	2	3	0	0	1	3.42654	0	0	9.19602	0.0813521	0.740291	0.206703	0.0983563	0.813668	0.942413	0.977168	1	0.0995307	1
LANCL2	0	3	1	0	0	4.44754	16.5977	16.5977	0	0.0410516	0.0538494	0.0203482	1	0.813668	0.942413	0.977168	1	0.0995997	1
RPL38	0	0	0	0	1	0	0	0	44.8654	0.735092	0.878955	0.933491	0.021817	0.882748	0.942413	0.977168	1	0.0996689	1
SELPLG	0	3	1	0	0	3.34479	31.6372	31.6372	0	0.0867919	0.0261078	0.0203713	1	0.813668	0.942413	0.977168	1	0.0996898	1
CACNA1H	8	9	1	1	1	1.4255	7.7057	7.7057	2.41081	0.348548	0.031502	0.0689714	0.295483	0.813668	0.942413	0.977168	1	0.0997231	1
LYZ	0	0	0	0	1	0	0	0	36.659	0.48808	0.829873	0.768492	0.026575	0.813668	0.942413	0.977168	1	0.0998896	1
NKX2-2	0	1	0	1	0	4.24146	68.9185	68.9185	0	0.245792	0.0109647	0.0204255	1	0.813668	0.942413	0.977168	1	0.0999007	1
C21orf62	0	0	0	0	1	0	0	0	21.4787	0.220704	0.809007	0.459063	0.044545	0.813668	0.942413	0.977168	1	0.0999917	1
LRIG3	0	8	0	0	0	3.32211	0	0	0	0.00680009	0.536129	0.0206729	1	0.813668	0.942413	0.977168	1	0.100862	1
LILRB2	1	3	0	1	1	1.85795	8.18347	8.18347	8.4052	0.342233	0.119018	0.194166	0.106651	0.813668	0.942413	0.977168	1	0.100998	1
RNASE3	1	0	0	0	1	0	0	0	24.4485	0.269522	0.802576	0.527089	0.0393406	0.813668	0.942413	0.977168	1	0.101106	1
PRDM15	0	4	2	0	0	1.72802	14.7164	14.7164	0	0.332347	0.00841397	0.0207882	1	0.813668	0.942413	0.977168	1	0.101309	1
TLR9	2	2	0	0	2	0.672185	0	0	10.1406	0.559408	0.690251	0.780306	0.0266642	0.823014	0.942413	0.977168	1	0.101378	1
MRPL19	0	2	0	1	0	4.76925	29.1074	29.1074	0	0.0818888	0.0286619	0.0208313	1	0.813668	0.942413	0.977168	1	0.101475	1
PHRF1	1	12	0	0	0	2.63264	0	0	0	0.00727871	0.495721	0.0208347	1	0.813668	0.942413	0.977168	1	0.101488	1
NFATC1	2	1	1	0	1	0.411244	12.1926	12.1926	4.74259	0.307838	0.0761136	0.119675	0.174992	0.813668	0.942413	0.977168	1	0.101904	1
RPH3AL	1	4	0	0	0	6.11906	0	0	0	0.00603746	0.680183	0.0210413	1	0.813668	0.942413	0.977168	1	0.102287	1
ISG15	0	0	0	0	1	0	0	0	28.2211	0.330308	0.88272	0.615943	0.0342565	0.813668	0.942413	0.977168	1	0.102514	1
SRPK1	1	2	0	0	2	2.28337	0	0	8.13768	0.31139	0.695913	0.553885	0.0383338	0.813668	0.942413	0.977168	1	0.103025	1
C6orf1	0	0	0	0	1	0	0	0	36.2825	0.507171	0.873851	0.792561	0.0268436	0.814268	0.942413	0.977168	1	0.103189	1
TMEM254	0	0	0	0	1	0	0	0	40.9201	0.64752	0.886044	0.891577	0.0238718	0.846061	0.942413	0.977168	1	0.103222	1
EEA1	1	0	0	0	2	0	0	0	4.98455	0.120772	0.596647	0.26193	0.0812743	0.813668	0.942413	0.977168	1	0.103239	1
S100A13	0	2	0	0	0	17.9621	0	0	0	0.00555586	0.924091	0.0212957	1	0.813668	0.944717	0.977168	1	0.103268	1
KIAA2018	1	13	0	0	1	2.22624	0	0	1.11927	0.0195421	0.416214	0.0447366	0.4772	0.813668	0.942413	0.977168	1	0.103471	1
ABCA2	3	9	1	1	0	1.92338	9.1693	9.1693	0	0.096966	0.0222282	0.0213762	1	0.813668	0.942413	0.977168	1	0.103578	1
LBH	0	0	1	0	0	0	100.794	100.794	0	0.507379	0.00720179	0.0215778	1	0.814268	0.942413	0.977168	1	0.104352	1
GJA4	2	0	0	0	1	0	0	0	13.9118	0.139058	0.77034	0.321196	0.0671925	0.813668	0.942413	0.977168	1	0.104368	1
BRCA2	10	30	4	0	4	1.15887	2.60489	2.60489	3.30722	0.525338	0.105851	0.245291	0.088039	0.816405	0.942413	0.977168	1	0.104419	1
SPINK13	0	0	0	0	1	0	0	0	39.057	0.61514	0.849829	0.865674	0.0249829	0.833812	0.942413	0.977168	1	0.104541	1
OR4P4	0	0	1	0	0	0	58.2144	58.2144	0	0.22264	0.0132239	0.021684	1	0.813668	0.942413	0.977168	1	0.104759	1
MGAT1	0	0	1	0	0	0	26.429	26.429	0	0.0841882	0.031937	0.0217635	1	0.813668	0.942413	0.977168	1	0.105064	1
OXSM	0	2	1	0	1	1.75864	14.7784	14.7784	5.29231	0.473051	0.061356	0.136837	0.15964	0.813668	0.942413	0.977168	1	0.105374	1
CHTF18	0	0	0	0	1	0	0	0	3.87847	0.0402103	0.590617	0.106262	0.206151	0.813668	0.942413	0.977168	1	0.105609	1
ACHE	1	0	0	0	1	0	0	0	8.02097	0.0791084	0.678588	0.197052	0.111207	0.813668	0.942413	0.977168	1	0.105638	1
AATK	1	4	1	0	1	1.60526	10.5754	10.5754	6.75587	0.396587	0.0893214	0.169826	0.129411	0.813668	0.942413	0.977168	1	0.105881	1
OR9A2	0	0	0	0	1	0	0	0	11.8888	0.122123	0.71472	0.283711	0.0777624	0.813668	0.942413	0.977168	1	0.106204	1
DDX23	0	0	0	0	1	0	0	0	4.5836	0.0506777	0.530312	0.122791	0.179998	0.813668	0.942413	0.977168	1	0.106357	1
PLCD3	0	0	0	0	1	0	0	0	6.51955	0.0636264	0.691182	0.166005	0.133493	0.813668	0.942413	0.977168	1	0.10658	1
MST1R	1	1	0	1	1	0.292673	5.70096	5.70096	4.68874	0.134187	0.17781	0.125481	0.176656	0.813668	0.942413	0.977168	1	0.106604	1
ODC1	0	5	0	0	0	4.86827	0	0	0	0.00612898	0.758895	0.022201	1	0.813668	0.942413	0.977168	1	0.106734	1
ZFP41	0	0	0	0	1	0	0	0	27.7937	0.349495	0.886767	0.639113	0.0347655	0.813668	0.942413	0.977168	1	0.106803	1
PHOX2A	0	1	0	0	1	5.92733	0	0	16.4371	0.170375	0.897962	0.387433	0.0574457	0.813668	0.942413	0.977168	1	0.106945	1
TRIM26	0	0	0	0	1	0	0	0	7.44393	0.0772892	0.627606	0.18755	0.118832	0.813668	0.942413	0.977168	1	0.107061	1
RGS1	0	3	0	0	0	8.77208	0	0	0	0.00602231	0.8072	0.022292	1	0.813668	0.942413	0.977168	1	0.10708	1
RAF1	0	14	0	0	0	2.28561	0	0	0	0.0132721	0.263487	0.0224155	1	0.813668	0.942413	0.977168	1	0.10755	1
CTCF	4	16	0	1	0	2.31844	2.42225	2.42225	0	0.00735317	0.443422	0.0224245	1	0.813668	0.942413	0.977168	1	0.107584	1
GDF5OS	1	0	0	0	1	0	0	0	21.0697	0.250841	0.778316	0.497427	0.0453715	0.813668	0.942413	0.977168	1	0.108132	1
RARRES3	0	3	0	0	0	8.7785	0	0	0	0.00600943	0.866858	0.0226248	1	0.813668	0.942413	0.977168	1	0.108344	1
C20orf141	0	0	0	0	1	0	0	0	31.779	0.447926	0.880268	0.741403	0.0305349	0.813668	0.942413	0.977168	1	0.108396	1
CYLC2	0	4	0	0	0	6.08782	0	0	0	0.0061725	0.798168	0.0227093	1	0.813668	0.942413	0.977168	1	0.108664	1
KRTAP10-2	0	0	0	0	1	0	0	0	26.497	0.341356	0.846524	0.62426	0.0364068	0.813668	0.942413	0.977168	1	0.108732	1
STRIP1	1	1	2	0	0	0.673426	16.3963	16.3963	0	0.676908	0.00671205	0.022747	1	0.858425	0.942413	0.977168	1	0.108806	1
OPLAH	0	4	0	0	2	1.55261	0	0	8.44434	0.429033	0.591821	0.630492	0.0361004	0.813668	0.942413	0.977168	1	0.108859	1
HOXC12	0	0	1	0	0	0	96.5212	96.5212	0	0.523225	0.00755432	0.0228945	1	0.816405	0.942413	0.977168	1	0.109364	1
NYAP1	1	1	1	0	1	0.688913	11.8777	11.8777	7.52165	0.695622	0.078406	0.194898	0.117745	0.866336	0.942413	0.977168	1	0.109567	1
DTNA	0	1	2	0	0	0.809413	16.9776	16.9776	0	0.828909	0.00624908	0.0229706	1	0.928279	0.942413	0.977168	1	0.109651	1
MSMB	0	2	0	0	0	17.2006	0	0	0	0.00608133	0.891043	0.0229867	1	0.813668	0.942413	0.977168	1	0.109712	1
HOXC9	0	0	1	0	0	0	84.6363	84.6363	0	0.419112	0.00873423	0.0229927	1	0.813668	0.942413	0.977168	1	0.109735	1
PIN1	0	1	0	0	1	3.6924	0	0	23.1456	0.285397	0.853988	0.555525	0.041466	0.813668	0.942413	0.977168	1	0.109896	1
TAF1L	1	10	0	0	3	1.23202	0	0	5.4434	0.562231	0.340625	0.52747	0.0437195	0.823262	0.942413	0.977168	1	0.109991	1
TSHZ1	1	9	0	0	0	3.09938	0	0	0	0.0066461	0.700808	0.0231194	1	0.813668	0.942413	0.977168	1	0.110212	1
IQUB	0	4	0	0	1	3.30091	0	0	4.84093	0.0514271	0.654693	0.134811	0.172033	0.813668	0.942413	0.977168	1	0.110485	1
RASSF9	1	2	1	0	1	1.68596	8.85699	8.85699	8.71966	0.50404	0.108949	0.225011	0.103191	0.813668	0.942413	0.977168	1	0.110587	1
AC011308.1	0	1	0	0	0	117.26	0	0	0	0.00609598	0.95185	0.0232204	1	0.813668	0.961045	0.977168	1	0.110592	1
CIB3	0	0	0	0	1	0	0	0	31.9237	0.475803	0.863161	0.764148	0.0304006	0.813668	0.942413	0.977168	1	0.110631	1
GSG2	1	0	0	0	1	0	0	0	3.34155	0.0350524	0.686226	0.100394	0.231793	0.813668	0.942413	0.977168	1	0.110781	1
RNASE12	0	1	0	0	1	3.03641	0	0	26.2385	0.351222	0.840175	0.634329	0.0367525	0.813668	0.942413	0.977168	1	0.110941	1
EXOSC4	0	2	0	0	1	3.32106	0	0	14.4231	0.16168	0.766853	0.358914	0.064961	0.813668	0.942413	0.977168	1	0.11095	1
LPCAT4	0	3	0	0	1	3.46697	0	0	7.33486	0.0791782	0.661557	0.193665	0.120392	0.813668	0.942413	0.977168	1	0.110951	1
NKPD1	1	3	0	0	1	3.55828	0	0	7.43354	0.07393	0.804242	0.196115	0.118979	0.813668	0.942413	0.977168	1	0.111018	1
GPR115	2	0	0	0	1	0	0	0	4.27857	0.0460278	0.632889	0.122561	0.19045	0.813668	0.942413	0.977168	1	0.111049	1
RRBP1	0	2	0	0	3	1.06462	0	0	6.97853	0.931762	0.633094	0.888745	0.0263129	0.973304	0.942413	0.977168	1	0.111213	1
C19orf77	0	0	0	0	1	0	0	0	37.2766	0.651182	0.895404	0.895094	0.0261459	0.847522	0.942413	0.977168	1	0.111279	1
PRRC2C	1	8	2	0	2	1.91085	4.46515	4.46515	1.7429	0.11953	0.0928561	0.0815746	0.287409	0.813668	0.942413	0.977168	1	0.111437	1
PPP6R1	0	3	1	0	1	1.94082	10.3006	10.3006	5.39711	0.312455	0.0920253	0.14965	0.157014	0.813668	0.942413	0.977168	1	0.111632	1
MTURN	0	0	0	0	1	0	0	0	36.9617	0.646653	0.905242	0.893919	0.0263629	0.845981	0.942413	0.977168	1	0.111891	1
LAMB1	0	4	2	0	2	1.13893	6.05662	6.05662	2.99303	0.807369	0.0513298	0.147615	0.160253	0.918956	0.942413	0.977168	1	0.112226	1
MDC1	6	2	0	0	2	0.346774	0	0	3.28837	0.0822635	0.431725	0.16585	0.142649	0.813668	0.942413	0.977168	1	0.112236	1
HBB	0	0	0	1	0	0	87.7457	87.7457	0	0.470201	0.0083928	0.023731	1	0.813668	0.942413	0.977168	1	0.112508	1
RPS28	0	0	0	1	0	0	103.384	103.384	0	0.651899	0.00700314	0.0237462	1	0.847786	0.942413	0.977168	1	0.112565	1
LAMTOR3	0	0	0	0	1	0	0	0	35.3265	0.617928	0.835405	0.864232	0.0275506	0.834459	0.942413	0.977168	1	0.112804	1
PTH	0	0	0	0	1	0	0	0	31.2501	0.475512	0.888163	0.76767	0.0310361	0.813668	0.942413	0.977168	1	0.112861	1
MAP3K12	1	0	0	0	1	0	0	0	5.10435	0.058609	0.591644	0.145734	0.164577	0.813668	0.942413	0.977168	1	0.113455	1
SHC1	1	1	0	1	1	0.907583	16.1659	16.1659	5.63125	0.922475	0.0554517	0.158587	0.151448	0.96882	0.942413	0.977168	1	0.113578	1
GGTLC2	0	0	0	1	0	0	91.4094	91.4094	0	0.518939	0.00802201	0.024056	1	0.816405	0.942413	0.977168	1	0.113722	1
MBD5	1	6	1	0	2	1.68774	5.60308	5.60308	4.12725	0.261628	0.181238	0.227252	0.105899	0.813668	0.942413	0.977168	1	0.113758	1
NR2C2	0	4	0	1	0	3.48817	14.5248	14.5248	0	0.0429642	0.0625616	0.0241901	1	0.813668	0.942413	0.977168	1	0.114221	1
NDC80	0	1	0	0	2	1.7853	0	0	9.51532	0.600181	0.717747	0.815956	0.0296585	0.828843	0.942413	0.977168	1	0.114258	1
TRAPPC2L	0	0	0	0	1	0	0	0	18.7469	0.241559	0.746182	0.478433	0.0507162	0.813668	0.942413	0.977168	1	0.114497	1
LPL	0	4	0	0	0	5.92862	0	0	0	0.00679867	0.756051	0.0243586	1	0.813668	0.942413	0.977168	1	0.114848	1
LRP5L	0	4	0	0	0	5.9529	0	0	0	0.00669826	0.795102	0.0244157	1	0.813668	0.942413	0.977168	1	0.11506	1
NEDD8-MDP1	0	0	0	0	1	0	0	0	27.9239	0.432983	0.786819	0.709143	0.0346089	0.813668	0.942413	0.977168	1	0.115531	1
TAS2R8	0	0	0	0	1	0	0	0	14.0551	0.164773	0.800882	0.36936	0.0665519	0.813668	0.942413	0.977168	1	0.115675	1
CCKAR	0	0	0	0	1	0	0	0	11.8638	0.134409	0.800583	0.316179	0.0779142	0.813668	0.942413	0.977168	1	0.115872	1
CHST3	0	0	0	0	1	0	0	0	9.10481	0.0993913	0.80115	0.249497	0.0992465	0.813668	0.942413	0.977168	1	0.116342	1
GATA3	1	7	0	0	1	2.17633	0	0	6.56813	0.0828773	0.571172	0.186791	0.132633	0.813668	0.942413	0.977168	1	0.116389	1
ARHGAP33	2	5	0	0	1	2.81016	0	0	4.71546	0.0556812	0.628688	0.141389	0.175826	0.813668	0.942413	0.977168	1	0.116705	1
USP33	0	5	0	0	0	4.62543	0	0	0	0.00762964	0.620127	0.0248807	1	0.813668	0.942413	0.977168	1	0.116781	1
C3orf36	0	0	0	0	1	0	0	0	29.9431	0.47595	0.90322	0.769965	0.0323483	0.813668	0.942413	0.977168	1	0.116879	1
RP11-144F15.1	1	0	0	0	1	0	0	0	37.6053	0.790538	0.950719	0.9635	0.0259231	0.910845	0.960172	0.978411	1	0.117137	1
PWP2	4	2	0	0	2	1.0114	0	0	9.65105	0.98751	0.590914	0.865314	0.0289672	0.99512	0.942413	0.977168	1	0.117464	1
OR8I2	0	2	1	0	0	2.83967	51.1647	51.1647	0	0.214182	0.0152653	0.0251123	1	0.813668	0.942413	0.977168	1	0.117636	1
NRTN	0	0	0	0	1	0	0	0	27.4612	0.42958	0.82332	0.714114	0.0351721	0.813668	0.942413	0.977168	1	0.117653	1
PRSS27	0	0	0	0	1	0	0	0	22.3433	0.313118	0.820235	0.586118	0.0428929	0.813668	0.942413	0.977168	1	0.117739	1
C16orf11	1	0	0	0	1	0	0	0	14.8868	0.180725	0.829067	0.399064	0.0630615	0.813668	0.942413	0.977168	1	0.117832	1
GFAP	0	2	0	0	1	2.55153	0	0	18.9541	0.258107	0.75686	0.502185	0.0501889	0.813668	0.942413	0.977168	1	0.117974	1
FRG1	0	1	0	0	1	7.97783	0	0	10.914	0.122483	0.878478	0.299818	0.0841403	0.813668	0.942413	0.977168	1	0.118057	1
POM121L12	1	0	1	0	0	0	53.6702	53.6702	0	0.245766	0.0144698	0.025235	1	0.813668	0.942413	0.977168	1	0.118088	1
CLPTM1L	1	0	0	0	1	0	0	0	8.08967	0.0979688	0.640354	0.228837	0.110364	0.813668	0.942413	0.977168	1	0.118163	1
RASSF7	1	5	0	0	0	4.6792	0	0	0	0.00722942	0.727086	0.0253729	1	0.813668	0.942413	0.977168	1	0.118595	1
ZNF280A	1	0	0	0	1	0	0	0	6.92378	0.0798766	0.700487	0.20089	0.126659	0.813668	0.942413	0.977168	1	0.118858	1
CRNN	2	1	1	0	1	0.873878	13.5651	13.5651	6.29282	0.891691	0.0675171	0.185675	0.137659	0.955552	0.942413	0.977168	1	0.119281	1
FAM193A	1	0	0	0	1	0	0	0	2.58628	0.0320654	0.648147	0.0910811	0.280933	0.813668	0.942413	0.977168	1	0.119383	1
ARHGAP6	1	5	0	0	0	4.64694	0	0	0	0.00744602	0.69515	0.025606	1	0.813668	0.942413	0.977168	1	0.11945	1
KAT6A	3	10	0	0	1	2.35801	0	0	1.34054	0.0258184	0.43619	0.0593695	0.43177	0.813668	0.942413	0.977168	1	0.119553	1
MUCL1	0	2	0	0	0	16.1709	0	0	0	0.00691615	0.861182	0.0256476	1	0.813668	0.942413	0.977168	1	0.119603	1
ITPK1	0	3	0	0	1	2.78732	0	0	11.0516	0.136659	0.733775	0.310953	0.083177	0.813668	0.942413	0.977168	1	0.120395	1
SPTAN1	4	9	0	0	2	1.91594	0	0	3.12341	0.0983559	0.389095	0.170408	0.152102	0.813668	0.942413	0.977168	1	0.120597	1
TXNIP	0	3	0	0	1	3.27806	0	0	7.30178	0.0913545	0.640494	0.214439	0.120873	0.813668	0.942413	0.977168	1	0.120599	1
GRM5	0	0	0	0	1	0	0	0	3.36137	0.0419863	0.619672	0.112489	0.230733	0.813668	0.942413	0.977168	1	0.120727	1
C4orf26	0	0	0	0	1	0	0	0	25.6005	0.408184	0.813641	0.691016	0.0376351	0.813668	0.942413	0.977168	1	0.120915	1
SFTA3	0	0	1	0	0	0	95.636	95.636	0	0.678635	0.00763152	0.0260713	1	0.858629	0.942413	0.977168	1	0.121151	1
PLD6	0	1	0	0	1	2.62058	0	0	25.8853	0.409364	0.866452	0.701399	0.0372359	0.813668	0.942413	0.977168	1	0.121319	1
KLF7	0	4	0	0	0	5.84045	0	0	0	0.0071793	0.81749	0.0261854	1	0.813668	0.942413	0.977168	1	0.121567	1
ROS1	0	1	0	0	2	0.263701	0	0	3.38905	0.0979779	0.433166	0.190726	0.137306	0.813668	0.942413	0.977168	1	0.121576	1
SCN3A	2	3	2	0	1	0.741032	7.81579	7.81579	2.11947	0.600199	0.0307658	0.0810815	0.323277	0.828843	0.942413	0.977168	1	0.121663	1
ROPN1B	0	0	0	0	1	0	0	0	28.4069	0.491337	0.824709	0.770139	0.0340399	0.813668	0.942413	0.977168	1	0.121676	1
MTOR	7	25	3	0	4	1.05592	1.33692	1.33692	5.54132	0.826277	0.640049	0.88499	0.0296635	0.927307	0.942413	0.977168	1	0.121809	1
B3GALT4	1	0	0	0	1	0	0	0	8.56564	0.106919	0.674892	0.250363	0.104857	0.813668	0.942413	0.977168	1	0.121811	1
ELTD1	0	1	1	0	1	1.02377	15.4929	15.4929	5.3611	0.981552	0.0581847	0.166262	0.157907	0.993005	0.942413	0.977168	1	0.121816	1
PTCH1	2	8	1	0	0	2.74694	6.40909	6.40909	0	0.0196661	0.156177	0.0262851	1	0.813668	0.942413	0.977168	1	0.12193	1
HIST1H4B	2	3	0	0	0	8.26651	0	0	0	0.00713104	0.854928	0.0263161	1	0.813668	0.942413	0.977168	1	0.122043	1
ASIP	0	0	1	0	0	0	88.8927	88.8927	0	0.588054	0.00827323	0.0263322	1	0.827027	0.942413	0.977168	1	0.122101	1
ZNF205	0	0	0	0	1	0	0	0	7.86278	0.0929878	0.754005	0.23262	0.113198	0.813668	0.942413	0.977168	1	0.122101	1
RAD21	1	1	1	0	1	1.31391	15.7417	15.7417	5.06899	0.796	0.0571341	0.15918	0.16554	0.913948	0.942413	0.977168	1	0.122168	1
DACT1	1	1	0	1	1	0.599573	18.0169	18.0169	3.66023	0.582495	0.0490904	0.122182	0.215858	0.826621	0.942413	0.977168	1	0.122253	1
ARHGAP29	2	5	0	1	1	2.43935	6.21732	6.21732	2.67137	0.092802	0.161522	0.0963332	0.274381	0.813668	0.942413	0.977168	1	0.122464	1
BAD	0	0	0	1	0	0	83.0186	83.0186	0	0.519906	0.0089226	0.0264836	1	0.816405	0.942413	0.977168	1	0.122652	1
SMIM17	0	0	1	0	0	0	81.4998	81.4998	0	0.505367	0.00910667	0.0265655	1	0.813757	0.942413	0.977168	1	0.122949	1
CNPY4	0	1	0	0	1	3.72838	0	0	19.3766	0.282447	0.789679	0.541262	0.0491469	0.813668	0.942413	0.977168	1	0.123079	1
C9orf172	0	1	0	0	2	0.491633	0	0	8.11518	0.430077	0.734011	0.692372	0.0385058	0.813668	0.942413	0.977168	1	0.123293	1
MAX	0	3	0	0	1	2.43027	0	0	12.7832	0.189306	0.602211	0.366736	0.072706	0.813668	0.942413	0.977168	1	0.123306	1
TAS2R14	0	5	0	0	0	4.61434	0	0	0	0.00770798	0.71624	0.0267198	1	0.813668	0.942413	0.977168	1	0.123508	1
TARM1	0	2	0	0	1	3.11229	0	0	13.2929	0.181874	0.718368	0.383542	0.070108	0.813668	0.942413	0.977168	1	0.124122	1
DRD4	0	2	0	0	1	3.74631	0	0	10.6194	0.129467	0.858788	0.311661	0.0862786	0.813668	0.942413	0.977168	1	0.124123	1
PLCZ1	0	3	1	0	0	4.11265	14.8526	14.8526	0	0.0506388	0.0610119	0.0268982	1	0.813668	0.942413	0.977168	1	0.124154	1
SLFN14	0	0	0	0	1	0	0	0	5.85506	0.0725164	0.681056	0.183833	0.146484	0.813668	0.942413	0.977168	1	0.124264	1
SULT1A1	0	0	0	0	1	0	0	0	22.1106	0.358839	0.740549	0.621741	0.0433254	0.813668	0.942413	0.977168	1	0.124295	1
HEXIM2	0	0	0	0	1	0	0	0	17.3134	0.247004	0.782581	0.492857	0.0546924	0.813668	0.942413	0.977168	1	0.124361	1
ABCB8	0	4	0	0	1	2.57946	0	0	8.30944	0.110874	0.644485	0.250689	0.107751	0.813668	0.942413	0.977168	1	0.124565	1
KRT23	1	0	0	0	1	0	0	0	11.9463	0.163062	0.686404	0.349095	0.0774164	0.813668	0.942413	0.977168	1	0.124615	1
TMEM239	0	0	0	0	1	0	0	0	21.6425	0.329968	0.867342	0.613669	0.0442222	0.813668	0.942413	0.977168	1	0.125019	1
C19orf38	0	0	0	0	1	0	0	0	26.303	0.453071	0.848599	0.741133	0.0366656	0.813668	0.942413	0.977168	1	0.12515	1
LIF	0	0	0	0	1	0	0	0	20.09	0.301064	0.83307	0.573122	0.0474822	0.813668	0.942413	0.977168	1	0.125291	1
SEMA7A	0	0	0	0	1	0	0	0	9.11647	0.118791	0.692882	0.274645	0.0991318	0.813668	0.942413	0.977168	1	0.125338	1
PRSS35	1	0	0	0	1	0	0	0	8.37962	0.106972	0.707144	0.25472	0.106943	0.813668	0.942413	0.977168	1	0.125389	1
LILRB1	0	0	0	0	1	0	0	0	4.5379	0.0596543	0.612405	0.150119	0.18149	0.813668	0.942413	0.977168	1	0.125407	1
WDR6	2	8	0	0	1	2.27087	0	0	3.55412	0.0529567	0.526828	0.123383	0.220915	0.813668	0.942413	0.977168	1	0.125449	1
ZNF518B	1	5	0	0	3	1.73673	0	0	4.80636	0.277776	0.629092	0.491046	0.0555089	0.813668	0.942413	0.977168	1	0.12545	1
KLHL29	0	0	1	0	0	0	13.5337	13.5337	0	0.0518863	0.0677334	0.0272798	1	0.813668	0.942413	0.977168	1	0.125531	1
TRIOBP	2	4	0	0	3	0.894571	0	0	5.72082	0.828751	0.400645	0.688545	0.0396252	0.928213	0.942413	0.977168	1	0.125545	1
C4orf21	4	6	0	0	3	1.68256	0	0	4.38094	0.262737	0.490621	0.4161	0.0658395	0.813668	0.942413	0.977168	1	0.125949	1
USH2A	3	19	0	0	1	1.86926	0	0	0.57714	0.0298856	0.244449	0.0429276	0.642317	0.813668	0.942413	0.977168	1	0.126586	1
NAT14	1	0	0	0	1	0	0	0	23.9919	0.39557	0.878238	0.689003	0.0400602	0.813668	0.942413	0.977168	1	0.126688	1
XIRP2	5	13	2	0	3	1.42947	3.80736	3.80736	2.64623	0.27234	0.125165	0.185735	0.149096	0.813668	0.942413	0.977168	1	0.127013	1
MRAS	0	0	0	1	0	0	66.8792	66.8792	0	0.389082	0.0113361	0.0277124	1	0.813668	0.942413	0.977168	1	0.127085	1
MRPS24	0	1	0	0	1	3.34597	0	0	20.2304	0.317012	0.804842	0.587624	0.0471676	0.813668	0.942413	0.977168	1	0.127101	1
FASTK	1	0	0	0	1	0	0	0	7.44842	0.10007	0.646621	0.23365	0.118768	0.813668	0.942413	0.977168	1	0.127221	1
KCNJ10	0	0	0	0	1	0	0	0	11.9027	0.159263	0.780532	0.357549	0.0776785	0.813668	0.942413	0.977168	1	0.127306	1
VPS51	0	0	0	0	1	0	0	0	5.98607	0.0749431	0.731683	0.193559	0.143726	0.813668	0.942413	0.977168	1	0.12747	1
MFSD6	2	2	0	0	2	1.16496	0	0	9.39029	0.836621	0.725028	0.919868	0.0303175	0.931427	0.942413	0.977168	1	0.127715	1
LDLRAD2	0	0	1	0	0	0	73.0993	73.0993	0	0.455476	0.010272	0.0279078	1	0.813668	0.942413	0.977168	1	0.127786	1
THNSL1	2	5	0	0	1	2.77839	0	0	4.17679	0.058075	0.604307	0.143737	0.194213	0.813668	0.942413	0.977168	1	0.127813	1
IRF7	0	0	0	0	1	0	0	0	8.22064	0.105776	0.742926	0.256614	0.108792	0.813668	0.942413	0.977168	1	0.127821	1
H1FNT	1	0	0	0	1	0	0	0	16.4262	0.238025	0.818891	0.485827	0.0574818	0.813668	0.942413	0.977168	1	0.127851	1
SRP72	0	2	0	1	1	2.18014	9.44459	9.44459	5.04809	0.336382	0.101422	0.168465	0.166115	0.813668	0.942413	0.977168	1	0.12806	1
TMEM55A	0	2	0	1	0	5.13249	18.8973	18.8973	0	0.0710352	0.0465421	0.0280345	1	0.813668	0.942413	0.977168	1	0.128239	1
GPANK1	2	0	0	0	1	0	0	0	9.36817	0.12844	0.684061	0.290486	0.0967187	0.813668	0.942413	0.977168	1	0.128456	1
KLHL25	1	7	0	0	0	3.52827	0	0	0	0.00788117	0.787414	0.028136	1	0.813668	0.942413	0.977168	1	0.128601	1
NFIL3	1	2	1	0	1	1.58311	13.0386	13.0386	4.92602	0.553217	0.0706086	0.166145	0.169551	0.821131	0.942413	0.977168	1	0.128723	1
NCKAP5L	1	4	0	0	2	1.72694	0	0	6.7623	0.332476	0.614768	0.548181	0.0514284	0.813668	0.942413	0.977168	1	0.128802	1
AMIGO2	0	0	0	0	1	0	0	0	5.89735	0.0739079	0.760975	0.193692	0.145582	0.813668	0.942413	0.977168	1	0.128823	1
ACAP3	1	4	0	0	1	2.77978	0	0	6.60325	0.0882117	0.681493	0.21382	0.132018	0.813668	0.942413	0.977168	1	0.12893	1
ZNF813	1	2	2	0	0	1.0574	15.4632	15.4632	0	0.939066	0.00758264	0.0283005	1	0.975922	0.942413	0.977168	1	0.129188	1
KLK14	0	0	0	0	1	0	0	0	22.0538	0.371337	0.814018	0.652469	0.0434324	0.813668	0.942413	0.977168	1	0.129323	1
SLC1A2	1	3	0	0	1	3.07524	0	0	8.10416	0.107126	0.736595	0.257346	0.110188	0.813668	0.942413	0.977168	1	0.129388	1
TTLL13	0	3	0	0	1	3.13965	0	0	7.40873	0.101857	0.665704	0.237861	0.119331	0.813668	0.942413	0.977168	1	0.129486	1
PHLDB2	0	0	0	0	1	0	0	0	2.3034	0.0347791	0.578345	0.0930911	0.305156	0.813668	0.942413	0.977168	1	0.129569	1
PELI3	0	0	0	0	1	0	0	0	10.6205	0.144311	0.763246	0.3296	0.0862701	0.813668	0.942413	0.977168	1	0.129666	1
THAP11	2	0	0	0	1	0	0	0	18.2401	0.281045	0.827081	0.546321	0.0520542	0.813668	0.942413	0.977168	1	0.129679	1
DEFB129	0	0	0	0	1	0	0	0	22.9567	0.388779	0.872186	0.680994	0.0417934	0.813668	0.942413	0.977168	1	0.12976	1
TG	12	33	3	2	2	1.29761	2.33966	2.33966	2.9038	0.246339	0.105099	0.171521	0.166214	0.813668	0.942413	0.977168	1	0.129932	1
WDR87	1	2	1	0	2	0.359597	2.78585	2.78585	2.79666	0.096942	0.384198	0.164036	0.173821	0.813668	0.942413	0.977168	1	0.129945	1
ZNF76	0	3	0	0	1	3.07675	0	0	7.96486	0.107148	0.723427	0.255743	0.111906	0.813668	0.942413	0.977168	1	0.130322	1
TAAR1	0	0	0	0	1	0	0	0	12.7427	0.178236	0.809536	0.392768	0.0729209	0.813668	0.942413	0.977168	1	0.1304	1
CCP110	0	1	0	0	2	0.621471	0	0	8.38083	0.611524	0.629527	0.783761	0.0365466	0.832544	0.942413	0.977168	1	0.13041	1
TOPAZ1	0	6	0	0	1	2.7207	0	0	2.7593	0.0430655	0.555442	0.106912	0.267923	0.813668	0.942413	0.977168	1	0.130411	1
UNC5B	0	1	1	0	1	0.493817	9.44985	9.44985	5.58773	0.433313	0.101358	0.188046	0.152452	0.813668	0.942413	0.977168	1	0.130496	1
TAF9	1	0	0	0	1	0	0	0	12.1164	0.17498	0.731994	0.376351	0.0764103	0.813668	0.942413	0.977168	1	0.130812	1
THAP4	0	4	1	0	0	3.17197	15.8687	15.8687	0	0.058458	0.0566381	0.0287708	1	0.813668	0.942413	0.977168	1	0.130861	1
C1orf123	0	0	0	0	1	0	0	0	26.397	0.510964	0.83167	0.787795	0.0365398	0.815289	0.942413	0.977168	1	0.130914	1
NOD1	3	0	0	0	1	0	0	0	3.61289	0.0476813	0.716119	0.132153	0.218085	0.813668	0.942413	0.977168	1	0.131038	1
SIX3	0	3	0	0	0	8.00592	0	0	0	0.00786059	0.870682	0.0288229	1	0.813668	0.942413	0.977168	1	0.131046	1
GPR146	2	3	0	0	1	2.40465	0	0	13.4917	0.193583	0.811686	0.417032	0.0691446	0.813668	0.942413	0.977168	1	0.13109	1
IRX1	0	0	1	0	0	0	56.0601	56.0601	0	0.317108	0.0137899	0.0288685	1	0.813668	0.942413	0.977168	1	0.131207	1
FPGS	0	3	0	0	1	3.02557	0	0	8.03328	0.111718	0.696479	0.260631	0.111055	0.813668	0.942413	0.977168	1	0.131477	1
SULT1A2	0	0	0	0	1	0	0	0	18.3905	0.307362	0.733626	0.560934	0.0516498	0.813668	0.942413	0.977168	1	0.131575	1
TMEM54	0	0	0	0	1	0	0	0	23.6957	0.422827	0.8632	0.71466	0.0405413	0.813668	0.942413	0.977168	1	0.131579	1
MPZ	0	0	0	0	1	0	0	0	21.2564	0.36253	0.820875	0.644084	0.0449904	0.813668	0.942413	0.977168	1	0.131594	1
EIF3F	0	2	0	0	1	4.39351	0	0	7.37699	0.0958519	0.808793	0.242439	0.119785	0.813668	0.942413	0.977168	1	0.131816	1
MDP1	0	0	0	0	1	0	0	0	24.2542	0.449769	0.820658	0.732617	0.0396437	0.813668	0.942413	0.977168	1	0.131828	1
FAM231B	0	1	0	0	0	93.6556	0	0	0	0.00780984	0.974352	0.0290477	1	0.813668	0.978722	0.977168	1	0.131842	1
KRTAP4-3	0	0	0	0	1	0	0	0	23.1945	0.408835	0.880638	0.703088	0.0413821	0.813668	0.942413	0.977168	1	0.13201	1
OR2K2	2	0	0	0	1	0	0	0	11.7022	0.163116	0.825025	0.369193	0.0789072	0.813668	0.942413	0.977168	1	0.13214	1
CD302	0	1	0	0	1	4.29281	0	0	16.0899	0.242607	0.860743	0.497396	0.0586146	0.813668	0.942413	0.977168	1	0.13222	1
CACNA2D4	0	0	0	0	1	0	0	0	4.58076	0.0675678	0.576857	0.162035	0.18009	0.813668	0.942413	0.977168	1	0.132313	1
COQ10B	0	1	0	0	1	4.96216	0	0	14.0546	0.207165	0.81589	0.439023	0.066554	0.813668	0.942413	0.977168	1	0.132447	1
ZNF93	0	2	1	0	1	1.80148	18.0525	18.0525	2.8276	0.455923	0.0489967	0.111227	0.263113	0.813668	0.942413	0.977168	1	0.132611	1
TMEM100	0	0	0	0	1	0	0	0	22.0157	0.378693	0.894816	0.672921	0.0435043	0.813668	0.942413	0.977168	1	0.132645	1
NDUFB9	0	2	0	1	0	5.76647	14.72	14.72	0	0.0565529	0.0616297	0.0293674	1	0.813668	0.942413	0.977168	1	0.132972	1
TAAR2	0	0	0	0	1	0	0	0	13.1455	0.195018	0.773592	0.41471	0.0708402	0.813668	0.942413	0.977168	1	0.13301	1
NDUFA6	0	0	0	0	1	0	0	0	21.3479	0.373252	0.821775	0.656044	0.0448059	0.813668	0.942413	0.977168	1	0.133068	1
INADL	2	0	0	0	1	0	0	0	1.84099	0.0325447	0.510434	0.082907	0.355201	0.813668	0.942413	0.977168	1	0.133258	1
KHNYN	1	0	0	0	1	0	0	0	7.26084	0.103216	0.66967	0.242758	0.121474	0.813668	0.942413	0.977168	1	0.1334	1
SPRN	0	0	0	0	1	0	0	0	31.2703	0.754179	0.958788	0.950887	0.0310167	0.892351	0.966235	0.977168	1	0.133416	1
OR51E1	0	0	0	0	1	0	0	0	9.45199	0.13105	0.778328	0.307731	0.095941	0.813668	0.942413	0.977168	1	0.133524	1
POGK	1	0	0	0	1	0	0	0	3.65357	0.0520506	0.645057	0.136909	0.216168	0.813668	0.942413	0.977168	1	0.133775	1
AQP8	0	0	0	0	1	0	0	0	20.9758	0.36801	0.82486	0.650881	0.0455656	0.813668	0.942413	0.977168	1	0.133995	1
C8A	0	4	1	0	0	3.61047	10.4579	10.4579	0	0.0383502	0.0904749	0.0296593	1	0.813668	0.942413	0.977168	1	0.134	1
RBBP5	1	3	0	0	1	3.30106	0	0	6.14263	0.0896125	0.643237	0.211563	0.140564	0.813668	0.942413	0.977168	1	0.134277	1
KCNJ9	0	0	0	0	1	0	0	0	17.2632	0.274291	0.864824	0.542342	0.054843	0.813668	0.942413	0.977168	1	0.134297	1
WEE2	1	0	0	0	1	0	0	0	8.07698	0.116298	0.688437	0.269476	0.110519	0.813668	0.942413	0.977168	1	0.134432	1
EPHA5	0	3	0	0	2	1.50491	0	0	7.63501	0.519128	0.595343	0.70313	0.04247	0.816405	0.942413	0.977168	1	0.134712	1
CHGA	0	2	0	0	1	2.42808	0	0	16.311	0.28094	0.693909	0.516375	0.0578647	0.813668	0.942413	0.977168	1	0.134775	1
CBX1	0	0	0	0	1	0	0	0	23.2573	0.448297	0.78936	0.724041	0.0412748	0.813668	0.942413	0.977168	1	0.134792	1
LENG1	0	0	0	0	1	0	0	0	14.9391	0.238555	0.7589	0.476705	0.0628544	0.813668	0.942413	0.977168	1	0.135067	1
MPHOSPH9	0	5	0	1	0	3.40259	7.38924	7.38924	0	0.0269418	0.133408	0.0300434	1	0.813668	0.942413	0.977168	1	0.135349	1
DNAH7	1	11	0	0	3	1.6989	0	0	2.46267	0.138536	0.293176	0.182256	0.164935	0.813668	0.942413	0.977168	1	0.135409	1
AL583828.1	0	1	0	0	0	90.4464	0	0	0	0.00811639	0.978333	0.0300713	1	0.813668	0.982039	0.977168	1	0.135447	1
ATXN3L	0	2	0	0	1	3.08963	0	0	12.2329	0.184282	0.778566	0.397638	0.0757363	0.813668	0.942413	0.977168	1	0.135602	1
IQSEC3	0	5	0	0	1	2.64745	0	0	4.80164	0.0697201	0.66086	0.1741	0.173203	0.813668	0.942413	0.977168	1	0.135738	1
OR8B8	0	0	0	0	1	0	0	0	11.6738	0.168388	0.85868	0.381325	0.0790843	0.813668	0.942413	0.977168	1	0.135746	1
PSG6	1	5	0	0	0	4.41876	0	0	0	0.00921896	0.662055	0.030374	1	0.813668	0.942413	0.977168	1	0.136506	1
SPATA2L	0	0	0	0	1	0	0	0	15.3092	0.244854	0.824151	0.496341	0.0614255	0.813668	0.942413	0.977168	1	0.136904	1
NR4A2	1	5	0	0	0	4.47875	0	0	0	0.00870838	0.764075	0.030501	1	0.813668	0.942413	0.977168	1	0.136949	1
DTX3	0	0	1	0	0	0	47.2957	47.2957	0	0.270214	0.0166623	0.030551	1	0.813668	0.942413	0.977168	1	0.137124	1
PRSS36	0	5	0	0	0	4.43176	0	0	0	0.00914628	0.684394	0.0305822	1	0.813668	0.942413	0.977168	1	0.137233	1
COX7A2L	0	0	0	0	1	0	0	0	24.5663	0.5046	0.826506	0.781521	0.0391591	0.813668	0.942413	0.977168	1	0.137308	1
HLA-G	0	2	0	0	1	3.36899	0	0	10.6226	0.157504	0.790202	0.355006	0.0862548	0.813668	0.942413	0.977168	1	0.137368	1
SMAD5	0	3	0	1	0	3.40367	19.8905	19.8905	0	0.083009	0.0439391	0.0306455	1	0.813668	0.942413	0.977168	1	0.137453	1
TMEM252	0	0	0	0	1	0	0	0	23.2906	0.461405	0.828267	0.74482	0.0412183	0.813668	0.942413	0.977168	1	0.137644	1
UBASH3A	1	0	0	0	1	0	0	0	6.91784	0.103565	0.661276	0.242234	0.126755	0.813668	0.942413	0.977168	1	0.137658	1
IMPAD1	0	2	0	0	1	4.13873	0	0	7.71448	0.107376	0.829255	0.267047	0.115131	0.813668	0.942413	0.977168	1	0.137801	1
NOTCH3	7	12	0	0	1	0.567822	0	0	1.18612	0.064859	0.128571	0.0666079	0.462503	0.813668	0.942413	0.977168	1	0.138013	1
PCNT	1	2	0	0	2	0.333653	0	0	2.25919	0.0713675	0.386362	0.139542	0.221158	0.813668	0.942413	0.977168	1	0.138203	1
RIMKLA	0	2	0	0	1	2.98878	0	0	12.5898	0.195574	0.806561	0.419575	0.0737427	0.813668	0.942413	0.977168	1	0.138481	1
ATRX	2	10	2	0	4	1.23892	2.41088	2.41088	3.92967	0.551232	0.284032	0.490802	0.0630569	0.820675	0.942413	0.977168	1	0.138508	1
ATRNL1	1	0	0	0	1	0	0	0	3.29544	0.0546851	0.541451	0.132107	0.234296	0.813668	0.942413	0.977168	1	0.13852	1
DNAJB9	0	3	0	0	0	7.71525	0	0	0	0.00875019	0.78908	0.0309733	1	0.813668	0.942413	0.977168	1	0.138594	1
NCOA3	0	6	1	0	1	2.4198	4.52655	4.52655	2.24424	0.0700526	0.229026	0.0997779	0.31076	0.813668	0.942413	0.977168	1	0.138711	1
BRINP1	0	3	0	0	2	1.45051	0	0	7.84838	0.555436	0.664679	0.763497	0.0406363	0.821624	0.942413	0.977168	1	0.138776	1
HBD	0	0	0	0	1	0	0	0	22.8524	0.447992	0.866049	0.739346	0.0419764	0.813668	0.942413	0.977168	1	0.138809	1
LAMA2	4	2	2	0	1	0.345175	3.66948	3.66948	1.06398	0.0812808	0.134163	0.0634753	0.490075	0.813668	0.942413	0.977168	1	0.139061	1
KIAA1210	1	6	0	0	1	2.69982	0	0	2.60319	0.0443082	0.576179	0.111675	0.279607	0.813668	0.942413	0.977168	1	0.139467	1
RGMB	0	0	1	0	0	0	26.8194	26.8194	0	0.133772	0.0314161	0.0312444	1	0.813668	0.942413	0.977168	1	0.139535	1
USP16	1	5	0	0	0	4.3972	0	0	0	0.00941108	0.681005	0.0313128	1	0.813668	0.942413	0.977168	1	0.139772	1
ADM5	0	0	0	0	1	0	0	0	23.3122	0.470077	0.872712	0.760599	0.0411815	0.813668	0.942413	0.977168	1	0.139806	1
ACTG1	4	4	0	0	1	2.45847	0	0	8.20112	0.126899	0.69529	0.287744	0.109024	0.813668	0.942413	0.977168	1	0.139973	1
C3AR1	0	0	0	0	1	0	0	0	7.11419	0.105507	0.725345	0.254138	0.123677	0.813668	0.942413	0.977168	1	0.140181	1
MCC	1	3	0	0	2	1.76436	0	0	6.59126	0.380655	0.592947	0.587726	0.0535141	0.813668	0.942413	0.977168	1	0.140252	1
XKR6	2	0	0	0	1	0	0	0	6.6693	0.103684	0.647177	0.240389	0.130877	0.813668	0.942413	0.977168	1	0.140286	1
FUT3	0	0	0	0	1	0	0	0	17.2508	0.304834	0.805839	0.573338	0.0548803	0.813668	0.942413	0.977168	1	0.140298	1
GPR87	0	0	0	0	1	0	0	0	10.6974	0.169813	0.727024	0.367209	0.0857017	0.813668	0.942413	0.977168	1	0.140317	1
ZFAND5	0	1	1	0	0	4.59069	41.6671	41.6671	0	0.225542	0.0191909	0.0314905	1	0.813668	0.942413	0.977168	1	0.140387	1
TM4SF4	0	0	0	0	1	0	0	0	20.637	0.400893	0.801221	0.680967	0.0462802	0.813668	0.942413	0.977168	1	0.140473	1
RTEL1	2	3	0	0	2	1.04228	0	0	7.96498	0.945068	0.501324	0.79526	0.039684	0.978398	0.942413	0.977168	1	0.140624	1
TXNDC8	0	0	0	0	1	0	0	0	27.1211	0.640473	0.884868	0.887348	0.0355979	0.843887	0.942413	0.977168	1	0.140723	1
PREX1	0	7	0	0	0	3.37998	0	0	0	0.00996621	0.625167	0.0316296	1	0.813668	0.942413	0.977168	1	0.140867	1
PFKP	1	0	0	0	1	0	0	0	4.84987	0.0760275	0.630958	0.185444	0.171768	0.813668	0.942413	0.977168	1	0.14164	1
BATF2	0	0	0	0	1	0	0	0	18.1942	0.332093	0.838614	0.6121	0.052179	0.813668	0.942413	0.977168	1	0.141934	1
CAV1	0	0	0	0	1	0	0	0	18.3282	0.334476	0.850256	0.616706	0.0518165	0.813668	0.942413	0.977168	1	0.141992	1
ARID1B	13	23	3	0	3	1.12953	2.30172	2.30172	4.08773	0.628165	0.212165	0.429373	0.0744963	0.839066	0.942413	0.977168	1	0.142099	1
HADHA	0	2	0	1	1	1.95372	12.2366	12.2366	3.65783	0.401619	0.0758515	0.14857	0.21597	0.813668	0.942413	0.977168	1	0.142443	1
ACADS	0	4	0	0	0	5.46538	0	0	0	0.00912557	0.78922	0.0321413	1	0.813668	0.942413	0.977168	1	0.142631	1
OR5P3	0	3	0	0	1	2.83703	0	0	8.70841	0.130902	0.821887	0.311171	0.10331	0.813668	0.942413	0.977168	1	0.142651	1
ADAMTS16	0	6	1	0	0	3.03555	6.81891	6.81891	0	0.0267437	0.145875	0.0322041	1	0.813668	0.942413	0.977168	1	0.142847	1
GPR97	1	0	0	0	1	0	0	0	11.7317	0.194882	0.748141	0.410379	0.0787238	0.813668	0.942413	0.977168	1	0.143198	1
PDGFRA	6	17	0	2	2	1.42476	2.1741	2.1741	4.35082	0.225102	0.336996	0.328088	0.0984978	0.813668	0.942413	0.977168	1	0.143231	1
NEUROD6	0	0	0	0	1	0	0	0	13.8112	0.239526	0.757394	0.477785	0.0676499	0.813668	0.942413	0.977168	1	0.143252	1
KLK5	1	0	0	0	1	0	0	0	17.1245	0.312446	0.826445	0.586315	0.0552633	0.813668	0.942413	0.977168	1	0.143525	1
PASD1	1	4	0	0	0	5.38512	0	0	0	0.00959217	0.710721	0.0324306	1	0.813668	0.942413	0.977168	1	0.143624	1
DAOA	0	0	0	0	1	0	0	0	24.1734	0.546645	0.833395	0.815703	0.0397711	0.819222	0.942413	0.977168	1	0.143661	1
OR9K2	1	0	0	0	1	0	0	0	9.89631	0.153245	0.829668	0.352607	0.0920188	0.813668	0.942413	0.977168	1	0.143678	1
PPFIA2	0	0	0	0	1	0	0	0	3.5362	0.0632255	0.522468	0.146413	0.221792	0.813668	0.942413	0.977168	1	0.143771	1
TRIM56	0	5	0	0	1	2.71483	0	0	4.2057	0.0636267	0.733006	0.168191	0.19313	0.813668	0.942413	0.977168	1	0.143802	1
ZNF33B	2	0	0	0	1	0	0	0	3.25233	0.0528105	0.632382	0.137459	0.236684	0.813668	0.942413	0.977168	1	0.143979	1
ARL4D	0	0	0	0	1	0	0	0	17.1844	0.319998	0.800806	0.591012	0.0550812	0.813668	0.942413	0.977168	1	0.144046	1
ZNF578	1	2	0	0	2	1.21666	0	0	8.27489	0.792524	0.654613	0.873285	0.0373097	0.912017	0.942413	0.977168	1	0.144142	1
RNF216	1	6	0	0	0	3.71444	0	0	0	0.0105194	0.599922	0.0325829	1	0.813668	0.942413	0.977168	1	0.144146	1
OR2J1	0	0	0	0	1	0	0	0	9.31806	0.14731	0.780142	0.336923	0.0971898	0.813668	0.942413	0.977168	1	0.144702	1
OR8J1	0	0	0	0	1	0	0	0	9.33073	0.151675	0.73794	0.338839	0.0970703	0.813668	0.942413	0.977168	1	0.1452	1
SYT4	0	4	0	0	0	5.41205	0	0	0	0.00945282	0.76972	0.0329142	1	0.813668	0.942413	0.977168	1	0.145278	1
WSCD2	0	0	0	0	1	0	0	0	7.2978	0.117161	0.69733	0.272313	0.120932	0.813668	0.942413	0.977168	1	0.145337	1
CCDC168	7	5	0	0	3	0.704587	0	0	4.40781	0.434955	0.376236	0.505909	0.0651146	0.813668	0.942413	0.977168	1	0.145373	1
TEDDM1	0	0	0	0	1	0	0	0	14.2583	0.250838	0.806556	0.502173	0.0656638	0.813668	0.942413	0.977168	1	0.145484	1
EXOSC5	0	1	0	0	1	2.917	0	0	18.8662	0.366293	0.857901	0.65417	0.0504113	0.813668	0.942413	0.977168	1	0.145495	1
SCAMP5	0	1	0	0	1	2.44674	0	0	20.9295	0.43919	0.823328	0.7229	0.0456621	0.813668	0.942413	0.977168	1	0.145602	1
TAS2R7	0	0	0	0	1	0	0	0	10.0734	0.162373	0.799676	0.365159	0.0905434	0.813668	0.942413	0.977168	1	0.145785	1
SAMD11	1	3	1	0	0	3.52512	16.9241	16.9241	0	0.0757398	0.0526671	0.0330944	1	0.813668	0.942413	0.977168	1	0.145893	1
DET1	2	4	0	0	1	2.66297	0	0	6.29264	0.100339	0.70655	0.240512	0.137662	0.813668	0.942413	0.977168	1	0.145944	1
BCKDK	0	0	0	0	1	0	0	0	9.87552	0.163185	0.745425	0.359269	0.0921951	0.813668	0.942413	0.977168	1	0.14599	1
TMEM134	0	0	0	0	1	0	0	0	23.7944	0.549602	0.845805	0.8205	0.0403798	0.819745	0.942413	0.977168	1	0.14602	1
NAA20	0	0	0	0	1	0	0	0	21.2109	0.454867	0.813453	0.735726	0.0450827	0.813668	0.942413	0.977168	1	0.146146	1
SLC5A2	2	3	1	0	0	3.20887	20.6307	20.6307	0	0.0961415	0.0421461	0.0331951	1	0.813668	0.942413	0.977168	1	0.146236	1
HN1L	0	1	0	0	1	2.94669	0	0	18.5019	0.362437	0.838243	0.646688	0.0513544	0.813668	0.942413	0.977168	1	0.146288	1
C15orf38	0	0	0	0	1	0	0	0	19.6535	0.400571	0.822228	0.685007	0.048487	0.813668	0.942413	0.977168	1	0.1463	1
HEPHL1	1	7	0	0	0	3.27252	0	0	0	0.0117239	0.525593	0.0333715	1	0.813668	0.942413	0.977168	1	0.146836	1
MLLT6	3	2	0	0	2	1.08013	0	0	8.29865	0.916098	0.654704	0.899521	0.0371364	0.966709	0.942413	0.977168	1	0.14695	1
SDCBP2	0	0	0	0	1	0	0	0	20.7111	0.434524	0.858294	0.7253	0.0461219	0.813668	0.942413	0.977168	1	0.147111	1
IGSF9B	2	4	2	0	0	1.40631	13.0196	13.0196	0	0.533816	0.0108236	0.0334549	1	0.817263	0.942413	0.977168	1	0.14712	1
MYO5B	3	0	0	0	0	0	0	0	0	0.0114894	0.508414	0.0334674	1	0.813668	0.942413	0.977168	1	0.147162	1
SLK	0	3	0	0	2	1.91053	0	0	5.90731	0.323043	0.593576	0.529642	0.0632632	0.813668	0.942413	0.977168	1	0.147296	1
PNPLA6	1	1	0	0	2	0.400706	0	0	5.66475	0.291958	0.586432	0.497464	0.0673689	0.813668	0.942413	0.977168	1	0.147319	1
TMEM60	0	0	0	0	1	0	0	0	19.9242	0.414602	0.827753	0.70029	0.0478588	0.813668	0.942413	0.977168	1	0.147324	1
ERBB2IP	0	2	0	1	2	1.23642	5.71053	5.71053	4.78626	0.776549	0.177529	0.389722	0.0861432	0.903679	0.942413	0.977168	1	0.147517	1
MRPL51	0	0	0	0	1	0	0	0	20.6749	0.458432	0.766477	0.727122	0.046199	0.813668	0.942413	0.977168	1	0.147586	1
CHRNB3	0	0	0	0	1	0	0	0	9.65992	0.163165	0.732037	0.357167	0.0940647	0.813668	0.942413	0.977168	1	0.147602	1
UGT8	0	0	0	0	1	0	0	0	7.21723	0.114759	0.756067	0.275131	0.122121	0.813668	0.942413	0.977168	1	0.14761	1
CHST15	1	0	0	0	1	0	0	0	6.71702	0.10785	0.725815	0.258638	0.130065	0.813668	0.942413	0.977168	1	0.147747	1
JAK1	1	9	0	0	2	0.884815	0	0	5.15547	0.736053	0.208	0.434784	0.0774009	0.883226	0.942413	0.977168	1	0.147791	1
CDIP1	0	0	0	0	1	0	0	0	17.5862	0.342704	0.839794	0.624782	0.0538884	0.813668	0.942413	0.977168	1	0.147845	1
FOSL1	0	0	0	0	1	0	0	0	18.578	0.378368	0.806824	0.65862	0.0511544	0.813668	0.942413	0.977168	1	0.147922	1
HCAR2	0	0	0	0	1	0	0	0	13.629	0.239952	0.845152	0.492044	0.068494	0.813668	0.942413	0.977168	1	0.147959	1
OR10A6	0	0	0	0	1	0	0	0	9.1142	0.159127	0.671843	0.340002	0.0991541	0.813668	0.942413	0.977168	1	0.147994	1
FAM21C	0	0	1	0	0	0	71.4336	71.4336	0	0.630734	0.0105377	0.0337362	1	0.840618	0.942413	0.977168	1	0.148074	1
ZFYVE27	1	2	0	0	1	3.47662	0	0	8.99555	0.148563	0.76457	0.33627	0.100334	0.813668	0.942413	0.977168	1	0.148085	1
B3GNT4	0	0	0	0	1	0	0	0	14.06	0.25259	0.833133	0.508496	0.06653	0.813668	0.942413	0.977168	1	0.148393	1
RNPEPL1	1	4	0	0	0	5.36146	0	0	0	0.00974492	0.777362	0.0339273	1	0.813668	0.942413	0.977168	1	0.148722	1
AC002472.13	0	1	0	0	1	3.03469	0	0	17.6047	0.351431	0.816909	0.63041	0.0538347	0.813668	0.942413	0.977168	1	0.148758	1
FRYL	2	5	2	1	0	1.16299	7.49156	7.49156	0	0.754234	0.00948725	0.0339466	1	0.892351	0.942413	0.977168	1	0.148787	1
KIAA0355	0	4	1	0	1	1.9549	9.03179	9.03179	3.23021	0.242437	0.106624	0.142843	0.237929	0.813668	0.942413	0.977168	1	0.148922	1
OCRL	0	2	0	0	2	1.69914	0	0	7.03276	0.498357	0.622444	0.702685	0.0483709	0.813668	0.942413	0.977168	1	0.148932	1
ZNF780A	1	3	0	0	2	1.53261	0	0	6.66181	0.50146	0.521455	0.646361	0.0526387	0.813668	0.942413	0.977168	1	0.149047	1
CDKN1A	3	2	0	0	1	0.803379	0	0	22.2256	0.754227	0.545989	0.795044	0.0431107	0.892351	0.942413	0.977168	1	0.149896	1
FCF1	0	0	0	0	1	0	0	0	21.289	0.491318	0.80202	0.764855	0.0449244	0.813668	0.942413	0.977168	1	0.150185	1
PLGRKT	0	0	0	0	1	0	0	0	23.5846	0.578314	0.86221	0.844097	0.0407247	0.826621	0.942413	0.977168	1	0.150235	1
HSD11B2	1	0	0	0	1	0	0	0	11.5234	0.200897	0.81409	0.429545	0.0800362	0.813668	0.942413	0.977168	1	0.150247	1
KCNA4	1	5	0	0	1	2.48983	0	0	5.24671	0.0865825	0.717616	0.214746	0.16081	0.813668	0.942413	0.977168	1	0.150767	1
RUNDC3A	0	0	0	0	1	0	0	0	15.3507	0.298849	0.800811	0.564922	0.0612691	0.813668	0.942413	0.977168	1	0.151032	1
MAP1S	1	1	0	0	2	0.452104	0	0	6.46162	0.370476	0.717692	0.628401	0.0551806	0.813668	0.942413	0.977168	1	0.151245	1
UBE3B	1	2	0	0	2	1.02086	0	0	7.74264	0.977317	0.554557	0.839294	0.0415299	0.991279	0.942413	0.977168	1	0.151851	1
HAGH	0	3	0	0	0	7.40468	0	0	0	0.00985294	0.828436	0.0348877	1	0.813668	0.942413	0.977168	1	0.151958	1
NFX1	0	0	0	0	1	0	0	0	3.03847	0.0586678	0.540804	0.139978	0.249294	0.813668	0.942413	0.977168	1	0.151984	1
MAST4	1	1	1	0	1	0.215108	3.22281	3.22281	1.37924	0.0475094	0.329786	0.0823965	0.424695	0.813668	0.942413	0.977168	1	0.152312	1
FAM111A	0	4	0	0	1	2.95101	0	0	4.41722	0.0734582	0.727175	0.188866	0.185553	0.813668	0.942413	0.977168	1	0.152483	1
OR2B2	0	0	0	0	1	0	0	0	10.3972	0.184895	0.77118	0.398401	0.0879648	0.813668	0.942413	0.977168	1	0.152486	1
HOXB7	0	3	0	0	0	7.402	0	0	0	0.00986322	0.841634	0.0350511	1	0.813668	0.942413	0.977168	1	0.152506	1
TRPM7	1	0	0	0	1	0	0	0	1.74987	0.0385751	0.507197	0.0955018	0.367058	0.813668	0.942413	0.977168	1	0.152518	1
ZSWIM5	0	0	0	0	1	0	0	0	3.40814	0.0629713	0.583768	0.153741	0.228272	0.813668	0.942413	0.977168	1	0.152652	1
C9orf41	1	2	0	0	1	3.84439	0	0	7.2224	0.123269	0.736491	0.287578	0.122044	0.813668	0.942413	0.977168	1	0.15266	1
GJA1	1	3	1	0	1	2.1345	8.44265	8.44265	3.44846	0.253908	0.114944	0.15539	0.226191	0.813668	0.942413	0.977168	1	0.15283	1
RXRA	2	0	1	0	0	0	23.3107	23.3107	0	0.13097	0.0367449	0.0351783	1	0.813668	0.942413	0.977168	1	0.152932	1
TNFRSF14	3	4	0	0	1	1.26117	0	0	21.1836	0.66712	0.579558	0.779799	0.0451383	0.854165	0.942413	0.977168	1	0.153	1
SNTA1	0	2	0	0	1	3.02237	0	0	10.5548	0.191705	0.764121	0.40709	0.0867618	0.813668	0.942413	0.977168	1	0.153405	1
ISL2	0	0	1	0	0	0	54.8949	54.8949	0	0.421854	0.0141158	0.0353585	1	0.813668	0.942413	0.977168	1	0.153534	1
DNAJC5	0	3	0	0	0	7.37711	0	0	0	0.00995946	0.844909	0.0353868	1	0.813668	0.942413	0.977168	1	0.153629	1
GPS2	1	5	0	0	1	1.6638	0	0	10.8943	0.314172	0.406841	0.420592	0.0842794	0.813668	0.942413	0.977168	1	0.153831	1
LY75	1	3	0	1	2	1.25795	4.84427	4.84427	4.96161	0.71032	0.212633	0.433796	0.0818161	0.872618	0.942413	0.977168	1	0.153978	1
STARD9	5	6	2	0	3	0.676435	3.85178	3.85178	2.13839	0.344271	0.122477	0.178519	0.198849	0.813668	0.942413	0.977168	1	0.154001	1
CLDN20	0	0	0	0	1	0	0	0	14.6422	0.283823	0.863744	0.554958	0.0640495	0.813668	0.942413	0.977168	1	0.154156	1
OR4D6	1	0	0	0	1	0	0	0	10.182	0.180685	0.812237	0.397087	0.0896615	0.813668	0.942413	0.977168	1	0.154352	1
CPSF6	1	5	0	0	0	4.2087	0	0	0	0.0113097	0.629978	0.0356346	1	0.813668	0.942413	0.977168	1	0.154456	1
HTR1E	0	0	0	0	1	0	0	0	6.51567	0.108616	0.793999	0.267097	0.133562	0.813668	0.942413	0.977168	1	0.154588	1
MAFB	0	0	0	0	1	0	0	0	16.8296	0.348442	0.865084	0.635185	0.0561791	0.813668	0.942413	0.977168	1	0.154621	1
PTPN2	0	3	0	0	0	7.23486	0	0	0	0.0105338	0.733017	0.0356851	1	0.813668	0.942413	0.977168	1	0.154624	1
LILRB5	0	3	0	0	1	2.40127	0	0	9.87689	0.194651	0.649313	0.387219	0.0921835	0.813668	0.942413	0.977168	1	0.154658	1
ZNF814	1	2	1	0	2	1.11608	6.35515	6.35515	4.38029	0.88139	0.157688	0.36582	0.0975801	0.951758	0.942413	0.977168	1	0.154663	1
NOG	0	0	0	0	1	0	0	0	21.0148	0.496051	0.887156	0.785293	0.0454848	0.813668	0.942413	0.977168	1	0.154737	1
DCDC2C	0	2	0	0	0	13.5446	0	0	0	0.00999445	0.86966	0.0357208	1	0.813668	0.942413	0.977168	1	0.154743	1
BICC1	0	1	0	0	2	0.582506	0	0	6.88917	0.559634	0.565663	0.717222	0.0499591	0.823157	0.942413	0.977168	1	0.155113	1
GPR176	0	0	0	0	1	0	0	0	7.18934	0.124262	0.753332	0.292486	0.122538	0.813668	0.942413	0.977168	1	0.155143	1
BARX2	0	0	0	0	1	0	0	0	13.9133	0.275635	0.793658	0.533683	0.067186	0.813668	0.942413	0.977168	1	0.155194	1
JMY	1	3	1	0	1	2.22563	8.17511	8.17511	3.20353	0.231269	0.119154	0.149834	0.239448	0.813668	0.942413	0.977168	1	0.155265	1
DBI	0	0	1	0	0	0	62.7094	62.7094	0	0.548374	0.0121754	0.0358979	1	0.819726	0.942413	0.977168	1	0.155333	1
COMT	0	1	0	0	1	1.89245	0	0	22.1441	0.567336	0.832689	0.830148	0.0432626	0.8236	0.942413	0.977168	1	0.155388	1
IL15RA	0	3	0	0	0	7.32382	0	0	0	0.0101697	0.832793	0.0359307	1	0.813668	0.942413	0.977168	1	0.155442	1
GLIS1	2	0	1	0	0	0	16.6796	16.6796	0	0.0908897	0.0535199	0.0359809	1	0.813668	0.942413	0.977168	1	0.155609	1
THRB	1	0	0	0	1	0	0	0	7.73812	0.138349	0.723017	0.313712	0.114818	0.813668	0.942413	0.977168	1	0.155739	1
AKR7A3	0	0	0	0	1	0	0	0	15.6957	0.330505	0.785721	0.600505	0.0600009	0.813668	0.942413	0.977168	1	0.155775	1
MYSM1	0	2	0	1	1	1.9303	10.5765	10.5765	3.78345	0.409361	0.0893381	0.1715	0.210268	0.813668	0.942413	0.977168	1	0.155875	1
ZNF862	1	3	0	0	2	0.959113	0	0	7.80125	0.944	0.614612	0.879085	0.0410311	0.977947	0.942413	0.977168	1	0.155904	1
WFIKKN2	1	3	0	0	1	1.90273	0	0	15.3141	0.325564	0.760643	0.587916	0.0614068	0.813668	0.942413	0.977168	1	0.156012	1
OIT3	0	0	0	0	1	0	0	0	6.7691	0.122503	0.681546	0.279638	0.12919	0.813668	0.942413	0.977168	1	0.156093	1
ZNF469	7	10	1	0	3	1.15782	3.81674	3.81674	4.22227	0.67859	0.275042	0.514289	0.070347	0.858629	0.942413	0.977168	1	0.156266	1
RAB3GAP2	0	2	0	0	3	1.304	0	0	5.36519	0.724668	0.579417	0.804656	0.044975	0.877294	0.942413	0.977168	1	0.156302	1
PHOSPHO2	0	0	0	0	1	0	0	0	15.2676	0.315377	0.829312	0.590396	0.0615828	0.813668	0.942413	0.977168	1	0.156862	1
KLF9	0	0	0	0	1	0	0	0	17.0074	0.369216	0.839799	0.654829	0.0556233	0.813668	0.942413	0.977168	1	0.157079	1
GABARAPL2	0	0	0	0	1	0	0	0	23.5011	0.644036	0.897859	0.891394	0.0408637	0.844501	0.942413	0.977168	1	0.157085	1
BTBD7	0	2	0	0	2	0.648161	0	0	6.28466	0.522223	0.471175	0.632589	0.0575839	0.816405	0.942413	0.977168	1	0.157089	1
TLE6	1	0	0	0	1	0	0	0	12.4801	0.249702	0.749421	0.490326	0.074344	0.813668	0.942413	0.977168	1	0.157175	1
THTPA	0	0	0	0	1	0	0	0	15.9145	0.354528	0.737841	0.616302	0.0592234	0.813668	0.942413	0.977168	1	0.15733	1
PRR22	0	0	1	0	0	0	43.6119	43.6119	0	0.31185	0.0182386	0.0365044	1	0.813668	0.942413	0.977168	1	0.157346	1
FAM57A	0	0	0	0	1	0	0	0	15.2183	0.322984	0.783591	0.591157	0.0617703	0.813668	0.942413	0.977168	1	0.157384	1
GABRR1	0	0	0	0	1	0	0	0	7.75406	0.140011	0.738517	0.318812	0.114609	0.813668	0.942413	0.977168	1	0.157459	1
CLDN10	0	0	0	0	1	0	0	0	17.6381	0.393921	0.832507	0.680066	0.0537382	0.813668	0.942413	0.977168	1	0.157482	1
NCOR1	8	27	2	0	3	1.36788	1.12674	1.12674	3.83232	0.199588	0.871	0.439109	0.0833155	0.813668	0.942413	0.977168	1	0.157611	1
MEIOB	0	0	0	0	1	0	0	0	17.399	0.394928	0.789668	0.672256	0.0544376	0.813668	0.942413	0.977168	1	0.157649	1
CDR2L	1	0	0	1	0	0	23.9608	23.9608	0	0.142614	0.0356386	0.0366333	1	0.813668	0.942413	0.977168	1	0.157772	1
ZFYVE21	0	0	0	1	0	0	51.1438	51.1438	0	0.398946	0.0152722	0.036634	1	0.813668	0.942413	0.977168	1	0.157775	1
CCDC160	0	1	0	0	1	3.55877	0	0	14.6404	0.296874	0.869323	0.572431	0.0640566	0.813668	0.942413	0.977168	1	0.157887	1
ZFP2	2	1	0	0	2	0.734061	0	0	7.55088	0.747982	0.633906	0.848671	0.0432273	0.889653	0.942413	0.977168	1	0.157946	1
ZBTB12	0	0	0	0	1	0	0	0	7.38299	0.128091	0.822538	0.306608	0.119698	0.813668	0.942413	0.977168	1	0.157995	1
BAX	0	0	0	0	1	0	0	0	18.2381	0.43237	0.77324	0.705096	0.0520596	0.813668	0.942413	0.977168	1	0.158016	1
RNF219	0	2	0	0	2	1.489	0	0	7.28266	0.604338	0.68357	0.80362	0.0457817	0.830248	0.942413	0.977168	1	0.158294	1
OR1S2	0	0	0	0	1	0	0	0	9.36752	0.169706	0.83494	0.381373	0.0967248	0.813668	0.942413	0.977168	1	0.158614	1
EXD3	2	0	0	0	1	0	0	0	5.41914	0.097442	0.705727	0.236341	0.156473	0.813668	0.942413	0.977168	1	0.15892	1
SFRP5	0	0	0	0	1	0	0	0	17.913	0.407245	0.859898	0.698473	0.052956	0.813668	0.942413	0.977168	1	0.158944	1
EBF1	0	3	0	0	1	3.1218	0	0	5.79387	0.103323	0.740087	0.250453	0.147808	0.813668	0.942413	0.977168	1	0.159046	1
ARFGAP1	1	0	0	0	1	0	0	0	12.1717	0.252538	0.715705	0.486807	0.0760884	0.813668	0.942413	0.977168	1	0.159116	1
FBXL19	0	0	0	0	1	0	0	0	6.59371	0.12242	0.687868	0.28044	0.132185	0.813668	0.942413	0.977168	1	0.159213	1
PRDM4	1	0	0	0	1	0	0	0	4.12013	0.0737585	0.706346	0.188821	0.196373	0.813668	0.942413	0.977168	1	0.159245	1
ATXN7L3	0	2	0	0	1	2.82855	0	0	10.6626	0.215671	0.707437	0.432093	0.0859578	0.813668	0.942413	0.977168	1	0.15945	1
TAGLN	0	1	0	0	1	2.66269	0	0	17.5002	0.402691	0.820401	0.686394	0.0541395	0.813668	0.942413	0.977168	1	0.159514	1
DCLRE1A	1	0	0	0	1	0	0	0	3.24537	0.0617539	0.634839	0.156774	0.237074	0.813668	0.942413	0.977168	1	0.159534	1
GNAI1	0	2	0	0	1	3.77986	0	0	7.07112	0.127332	0.768331	0.299002	0.124339	0.813668	0.942413	0.977168	1	0.159568	1
PAPOLB	1	0	1	0	0	0	11.3271	11.3271	0	0.061538	0.0826977	0.0371885	1	0.813668	0.942413	0.977168	1	0.159604	1
ZC3H13	1	3	2	0	2	0.868365	3.32897	3.32897	4.18392	0.809605	0.160862	0.357828	0.103946	0.919697	0.942413	0.977168	1	0.159625	1
TMEM107	0	0	1	0	0	0	58.7251	58.7251	0	0.519505	0.0130962	0.0372345	1	0.816405	0.942413	0.977168	1	0.159755	1
UROC1	0	0	0	0	1	0	0	0	8.11832	0.15384	0.712221	0.338504	0.110017	0.813668	0.942413	0.977168	1	0.159777	1
RTN4R	0	3	0	0	1	2.11697	0	0	12.835	0.258839	0.817999	0.514295	0.0724334	0.813668	0.942413	0.977168	1	0.159813	1
KSR1	0	0	0	0	1	0	0	0	4.49556	0.0825409	0.677485	0.203845	0.182895	0.813668	0.942413	0.977168	1	0.159913	1
PLEKHM2	0	0	0	0	1	0	0	0	3.67266	0.0690068	0.650942	0.173513	0.215281	0.813668	0.942413	0.977168	1	0.160149	1
ERC1	1	0	0	0	1	0	0	0	3.29513	0.0656917	0.586754	0.159523	0.234313	0.813668	0.942413	0.977168	1	0.160228	1
MAGEB3	0	2	0	0	1	3.29989	0	0	8.90018	0.163577	0.824246	0.369382	0.101304	0.813668	0.942413	0.977168	1	0.160364	1
ZAR1	0	3	0	0	0	7.18292	0	0	0	0.0107543	0.804766	0.0374325	1	0.813668	0.942413	0.977168	1	0.160406	1
C6orf48	1	2	0	0	0	13.2061	0	0	0	0.0105208	0.88521	0.03751	1	0.813668	0.942413	0.977168	1	0.160661	1
ZNF646	3	9	0	0	2	1.63949	0	0	4.10529	0.201478	0.515341	0.352509	0.106671	0.813668	0.942413	0.977168	1	0.160964	1
ZDHHC5	0	4	0	0	1	2.9285	0	0	3.93394	0.0752373	0.653635	0.184616	0.203822	0.813668	0.942413	0.977168	1	0.161051	1
FAM189A1	1	3	0	1	0	2.93454	21.7763	21.7763	0	0.120325	0.0396761	0.0376386	1	0.813668	0.942413	0.977168	1	0.161083	1
NPR1	2	0	0	0	1	0	0	0	4.23832	0.0812866	0.637366	0.19658	0.191921	0.813668	0.942413	0.977168	1	0.161375	1
SYT9	0	0	0	0	1	0	0	0	8.27644	0.161914	0.695606	0.348944	0.108136	0.813668	0.942413	0.977168	1	0.161393	1
OR6M1	0	0	0	0	1	0	0	0	9.92336	0.189248	0.814024	0.411142	0.0917903	0.813668	0.942413	0.977168	1	0.161412	1
SI	1	0	1	0	0	0	3.89982	3.89982	0	0.0221316	0.269065	0.03779	1	0.813668	0.942413	0.977168	1	0.161579	1
MTMR6	0	4	0	0	0	5.11432	0	0	0	0.0115715	0.686514	0.0377981	1	0.813668	0.942413	0.977168	1	0.161606	1
RFX6	0	0	0	0	1	0	0	0	5.04921	0.0993685	0.618256	0.228119	0.166084	0.813668	0.942413	0.977168	1	0.161896	1
ZNF264	1	2	0	0	2	1.19674	0	0	7.51159	0.809184	0.639102	0.869392	0.043588	0.919697	0.942413	0.977168	1	0.161923	1
ZXDC	0	1	0	1	1	0.619055	11.7877	11.7877	3.91309	0.608375	0.0791024	0.185142	0.204691	0.831378	0.942413	0.977168	1	0.161929	1
FXR2	0	0	0	0	1	0	0	0	4.91559	0.100092	0.580617	0.223211	0.169852	0.813668	0.942413	0.977168	1	0.161981	1
CCR1	0	0	0	0	1	0	0	0	9.0477	0.175473	0.754054	0.380697	0.0998122	0.813668	0.942413	0.977168	1	0.162261	1
GPR119	0	0	0	0	1	0	0	0	12.5133	0.257789	0.81615	0.513298	0.0741609	0.813668	0.942413	0.977168	1	0.162484	1
TNFRSF4	1	1	0	0	1	2.67515	0	0	17.1938	0.400679	0.8602	0.691505	0.0550527	0.813668	0.942413	0.977168	1	0.162493	1
SON	4	13	0	0	1	2.01421	0	0	1.19155	0.0379914	0.43659	0.0825435	0.461347	0.813668	0.942413	0.977168	1	0.162532	1
NOD2	1	7	0	0	0	3.26138	0	0	0	0.0119339	0.660752	0.038106	1	0.813668	0.942413	0.977168	1	0.162613	1
HIST1H1C	0	0	0	0	1	0	0	0	18.2792	0.435725	0.916129	0.733989	0.0519486	0.813668	0.942413	0.977168	1	0.16269	1
ZNF710	1	4	0	0	1	2.53738	0	0	6.23583	0.116208	0.742055	0.274976	0.138747	0.813668	0.942413	0.977168	1	0.162763	1
VLDLR	2	0	0	0	1	0	0	0	3.35899	0.071527	0.545954	0.165418	0.23086	0.813668	0.942413	0.977168	1	0.162882	1
MTNR1B	1	0	1	0	0	0	29.7313	29.7313	0	0.197413	0.0279801	0.0382068	1	0.813668	0.942413	0.977168	1	0.162942	1
DPM2	0	0	1	0	0	0	55.3916	55.3916	0	0.491983	0.0139751	0.0382934	1	0.813668	0.942413	0.977168	1	0.163225	1
HSP90AA1	1	4	0	0	1	3.13273	0	0	3.02646	0.0606805	0.639132	0.153155	0.250042	0.813668	0.942413	0.977168	1	0.16323	1
EIF1	0	0	1	0	0	0	59.1612	59.1612	0	0.556477	0.012989	0.0382952	1	0.82198	0.942413	0.977168	1	0.16323	1
RCVRN	1	3	0	0	0	7.13374	0	0	0	0.0109457	0.831007	0.0383412	1	0.813668	0.942413	0.977168	1	0.163381	1
TMPRSS12	0	0	0	0	1	0	0	0	12.8222	0.277456	0.757186	0.528952	0.0725003	0.813668	0.942413	0.977168	1	0.163407	1
TPT1	0	1	0	0	1	3.03996	0	0	15.5504	0.350792	0.83888	0.633619	0.0605287	0.813668	0.942413	0.977168	1	0.163416	1
LY75-CD302	1	3	0	1	2	1.26035	4.85354	4.85354	4.68956	0.708094	0.212189	0.432696	0.0886777	0.871996	0.942413	0.977168	1	0.163476	1
ADORA3	0	0	0	0	1	0	0	0	12.6313	0.269102	0.777533	0.52206	0.0735179	0.813668	0.942413	0.977168	1	0.16351	1
DSTN	0	0	0	0	1	0	0	0	19.2201	0.48578	0.882278	0.775825	0.0495278	0.813668	0.942413	0.977168	1	0.163654	1
C3orf83	0	1	0	0	1	2.77893	0	0	16.3492	0.385267	0.814761	0.667116	0.057737	0.813668	0.942413	0.977168	1	0.163954	1
CEP63	0	3	1	0	0	3.56647	14.0434	14.0434	0	0.0736082	0.064977	0.0385188	1	0.813668	0.942413	0.977168	1	0.16396	1
MRPL28	0	3	0	0	0	7.09461	0	0	0	0.0111435	0.798063	0.0385444	1	0.813668	0.942413	0.977168	1	0.164043	1
FAN1	0	3	0	0	2	1.14772	0	0	7.09876	0.821397	0.54412	0.809663	0.0476661	0.925208	0.942413	0.977168	1	0.164203	1
TSC2	3	0	0	0	0	0	0	0	0	0.0132569	0.525962	0.0385945	1	0.813668	0.942413	0.977168	1	0.164206	1
ETHE1	0	0	0	0	1	0	0	0	17.92	0.44183	0.847567	0.730444	0.0529364	0.813668	0.942413	0.977168	1	0.164442	1
IFNA16	1	1	0	0	1	2.04804	0	0	19.6999	0.524989	0.83858	0.80008	0.0483783	0.816405	0.942413	0.977168	1	0.16457	1
FADD	0	1	0	0	1	2.70553	0	0	16.8319	0.396103	0.877975	0.689333	0.0561717	0.813668	0.942413	0.977168	1	0.164617	1
LRP2	2	10	2	1	2	1.16046	4.48196	4.48196	1.49229	0.676833	0.0400654	0.117113	0.330779	0.858425	0.942413	0.977168	1	0.164674	1
ZNF256	0	0	0	0	1	0	0	0	2.75928	0.0560014	0.634878	0.1446	0.267925	0.813668	0.942413	0.977168	1	0.164686	1
R3HCC1	0	0	0	0	1	0	0	0	9.81758	0.197201	0.773589	0.418102	0.0926902	0.813668	0.942413	0.977168	1	0.164725	1
ZSCAN5B	1	5	0	0	0	4.15973	0	0	0	0.011875	0.691663	0.0387596	1	0.813668	0.942413	0.977168	1	0.164743	1
CPT1C	0	0	0	0	1	0	0	0	7.04596	0.139306	0.700197	0.311935	0.124729	0.813668	0.942413	0.977168	1	0.165223	1
FBLN1	0	0	0	0	1	0	0	0	5.26411	0.103981	0.660857	0.242963	0.160362	0.813668	0.942413	0.977168	1	0.1654	1
ADCYAP1	0	0	0	0	1	0	0	0	21.2382	0.603048	0.897494	0.866337	0.0450273	0.829657	0.942413	0.977168	1	0.165552	1
ERI2	0	0	0	0	1	0	0	0	6.5845	0.128104	0.716909	0.294774	0.132346	0.813668	0.942413	0.977168	1	0.165563	1
CTU2	0	0	0	0	1	0	0	0	9.23289	0.192259	0.707949	0.398991	0.0980009	0.813668	0.942413	0.977168	1	0.165853	1
NTN4	0	0	0	0	1	0	0	0	6.06966	0.122428	0.655648	0.275401	0.14202	0.813668	0.942413	0.977168	1	0.165888	1
PPP1R15B	1	0	0	0	1	0	0	0	4.56696	0.0882444	0.690987	0.216678	0.180538	0.813668	0.942413	0.977168	1	0.165909	1
TRAF4	1	3	0	0	1	2.48364	0	0	8.68878	0.179737	0.70983	0.378313	0.10352	0.813668	0.942413	0.977168	1	0.166052	1
SHANK2	5	5	1	0	2	1.04817	5.22059	5.22059	4.61767	0.920965	0.195715	0.432153	0.0906353	0.968352	0.942413	0.977168	1	0.166069	1
OR6C68	0	0	0	0	1	0	0	0	10.9477	0.223582	0.838115	0.467149	0.0839018	0.813668	0.942413	0.977168	1	0.166154	1
OSBPL10	0	0	0	0	1	0	0	0	3.98013	0.0808793	0.627115	0.194523	0.201922	0.813668	0.942413	0.977168	1	0.166426	1
C1orf204	0	0	0	0	1	0	0	0	19.2151	0.510369	0.862505	0.793286	0.0495401	0.815289	0.942413	0.977168	1	0.166494	1
RNFT1	0	3	0	0	0	7.03371	0	0	0	0.0114227	0.791788	0.0393123	1	0.813668	0.942413	0.977168	1	0.166536	1
ITGB2	2	3	0	0	1	2.28544	0	0	10.0423	0.217569	0.704805	0.434005	0.0907994	0.813668	0.942413	0.977168	1	0.166843	1
KLF6	0	0	0	0	1	0	0	0	11.5254	0.247441	0.778645	0.492774	0.0800235	0.813668	0.942413	0.977168	1	0.166928	1
MXD1	0	0	0	0	1	0	0	0	18.0054	0.465361	0.82825	0.748366	0.0526981	0.813668	0.942413	0.977168	1	0.16694	1
NCOA7	0	0	0	0	1	0	0	0	3.81284	0.0816437	0.575267	0.188786	0.208977	0.813668	0.942413	0.977168	1	0.166988	1
TMEM223	0	3	0	0	0	7.0311	0	0	0	0.0114348	0.799475	0.0394575	1	0.813668	0.942413	0.977168	1	0.167005	1
MS4A14	0	0	0	0	1	0	0	0	4.48054	0.0888904	0.667665	0.215217	0.183399	0.813668	0.942413	0.977168	1	0.167047	1
TRPC5	0	2	0	0	2	1.31676	0	0	7.2387	0.715393	0.671824	0.854493	0.0462219	0.874582	0.942413	0.977168	1	0.167131	1
UBE2V2	3	0	0	0	1	0	0	0	20.0168	0.552625	0.889352	0.83031	0.0476477	0.821131	0.942413	0.977168	1	0.167344	1
SEC24C	0	5	0	0	1	2.69587	0	0	3.01758	0.0652765	0.601774	0.157978	0.250597	0.813668	0.942413	0.977168	1	0.167429	1
GPR151	0	0	0	0	1	0	0	0	7.35198	0.146517	0.734578	0.329538	0.120144	0.813668	0.942413	0.977168	1	0.16744	1
MESP2	1	0	0	0	1	0	0	0	14.798	0.343195	0.842785	0.625824	0.0634168	0.813668	0.942413	0.977168	1	0.167749	1
PCSK1N	0	2	0	0	0	12.8527	0	0	0	0.0111404	0.921566	0.039698	1	0.813668	0.943686	0.977168	1	0.167782	1
FKBP15	2	0	0	0	1	0	0	0	3.11745	0.0680931	0.573578	0.162597	0.244483	0.813668	0.942413	0.977168	1	0.167957	1
PIGC	1	2	1	0	0	2.62374	35.1504	35.1504	0	0.245812	0.0231989	0.0398482	1	0.813668	0.942413	0.977168	1	0.168266	1
TMEM214	0	1	1	0	1	0.909606	9.99762	9.99762	5.21269	0.9243	0.0951577	0.246758	0.161695	0.969762	0.942413	0.977168	1	0.168431	1
AARD	0	2	0	0	0	12.7907	0	0	0	0.0112525	0.899681	0.039923	1	0.813668	0.942413	0.977168	1	0.168507	1
ZNF730	1	3	0	0	1	3.78152	0	0	3.25593	0.0631015	0.757914	0.169153	0.236483	0.813668	0.942413	0.977168	1	0.168761	1
DYNAP	0	1	0	0	1	2.13619	0	0	18.643	0.503573	0.848176	0.78485	0.050985	0.813668	0.942413	0.977168	1	0.168805	1
NR2F2	0	0	1	0	0	0	29.2993	29.2993	0	0.206578	0.0284517	0.0400778	1	0.813668	0.942413	0.977168	1	0.169005	1
PNPO	0	0	0	0	1	0	0	0	15.7643	0.390521	0.803722	0.670814	0.0597551	0.813668	0.942413	0.977168	1	0.169027	1
TM7SF2	0	0	0	0	1	0	0	0	11.556	0.259296	0.749055	0.503274	0.079828	0.813668	0.942413	0.977168	1	0.169319	1
ZDHHC23	0	0	0	0	1	0	0	0	9.6722	0.207601	0.737231	0.427744	0.0939562	0.813668	0.942413	0.977168	1	0.169364	1
CAMLG	0	0	0	0	1	0	0	0	13.4927	0.316615	0.78275	0.583339	0.0691396	0.813668	0.942413	0.977168	1	0.169822	1
GJB2	0	1	0	0	1	1.54552	0	0	21.4686	0.687546	0.852785	0.906429	0.044565	0.862537	0.942413	0.977168	1	0.170024	1
PI4KA	4	7	1	0	1	2.2226	3.73405	3.73405	2.01924	0.0746992	0.281744	0.120929	0.334084	0.813668	0.942413	0.977168	1	0.170043	1
PCDHGA10	1	4	1	0	1	1.89455	9.72446	9.72446	2.51417	0.262857	0.0981289	0.141203	0.286736	0.813668	0.942413	0.977168	1	0.170322	1
HIVEP2	2	11	0	0	2	1.65062	0	0	3.04119	0.159267	0.412676	0.257695	0.157167	0.813668	0.942413	0.977168	1	0.170365	1
OR2D3	1	0	0	0	1	0	0	0	10.2609	0.21954	0.79459	0.455223	0.0890323	0.813668	0.942413	0.977168	1	0.170456	1
COA6	0	0	0	0	1	0	0	0	19.0588	0.530823	0.880813	0.812536	0.0499266	0.816733	0.942413	0.977168	1	0.170577	1
FBXW12	0	0	0	0	1	0	0	0	11.2176	0.257107	0.722717	0.494557	0.0820441	0.813668	0.942413	0.977168	1	0.170603	1
TMEM59L	0	0	1	0	0	0	51.5176	51.5176	0	0.48046	0.015149	0.0405799	1	0.813668	0.942413	0.977168	1	0.170618	1
PITX3	0	0	0	0	1	0	0	0	17.5942	0.462094	0.877547	0.754122	0.0538653	0.813668	0.942413	0.977168	1	0.170749	1
ZC3HAV1L	0	0	1	0	0	0	47.3936	47.3936	0	0.418894	0.0166239	0.0406625	1	0.813668	0.942413	0.977168	1	0.170882	1
ZNF497	0	0	0	0	1	0	0	0	6.63903	0.133445	0.756723	0.309546	0.131398	0.813668	0.942413	0.977168	1	0.170918	1
SDC2	0	0	0	0	1	0	0	0	15.6029	0.393661	0.804035	0.674146	0.0603367	0.813668	0.942413	0.977168	1	0.170925	1
ZFAND4	1	5	0	0	0	4.10298	0	0	0	0.0125726	0.689191	0.0407126	1	0.813668	0.942413	0.977168	1	0.171042	1
PURB	1	0	0	0	1	0	0	0	13.5147	0.312644	0.848764	0.589962	0.0690347	0.813668	0.942413	0.977168	1	0.171091	1
LUM	0	0	0	0	1	0	0	0	8.16429	0.166485	0.803013	0.372491	0.109463	0.813668	0.942413	0.977168	1	0.171239	1
P2RX2	0	0	1	0	0	0	32.0859	32.0859	0	0.238692	0.0256995	0.0408088	1	0.813668	0.942413	0.977168	1	0.17135	1
GPR156	0	0	0	0	1	0	0	0	4.89455	0.0993821	0.700862	0.239532	0.170461	0.813668	0.942413	0.977168	1	0.171421	1
ZNF800	0	0	0	0	1	0	0	0	6.2448	0.133597	0.658222	0.295152	0.138574	0.813668	0.942413	0.977168	1	0.171644	1
HIST1H4L	1	0	0	0	1	0	0	0	16.6497	0.424585	0.895324	0.720807	0.0567524	0.813668	0.942413	0.977168	1	0.171666	1
DEDD2	0	0	0	0	1	0	0	0	11.5326	0.256757	0.814301	0.511591	0.0799779	0.813668	0.942413	0.977168	1	0.171693	1
SLCO5A1	1	2	1	0	1	1.03557	11.055	11.055	4.57062	0.961698	0.0849858	0.226818	0.180419	0.985986	0.942413	0.977168	1	0.171714	1
C1orf52	1	0	0	0	1	0	0	0	18.0937	0.492916	0.87329	0.780577	0.0524539	0.813668	0.942413	0.977168	1	0.171784	1
NEK1	0	1	2	0	0	0.740564	12.2315	12.2315	0	0.755448	0.0123416	0.0409474	1	0.892809	0.942413	0.977168	1	0.171794	1
MYOM1	3	0	0	0	0	0	0	0	0	0.0148329	0.486942	0.0410155	1	0.813668	0.942413	0.977168	1	0.172011	1
GLDN	0	0	0	0	1	0	0	0	10.8813	0.248257	0.745528	0.487559	0.0843725	0.813668	0.942413	0.977168	1	0.172397	1
RSL24D1	0	0	0	0	1	0	0	0	19.7486	0.597091	0.854119	0.855091	0.0482644	0.828117	0.942413	0.977168	1	0.172825	1
CCDC27	2	0	0	0	1	0	0	0	8.66076	0.192798	0.70199	0.398595	0.103821	0.813668	0.942413	0.977168	1	0.173182	1
SEC31A	0	0	0	0	1	0	0	0	2.61806	0.0623198	0.552446	0.148624	0.27845	0.813668	0.942413	0.977168	1	0.173188	1
FSCB	0	0	0	0	1	0	0	0	2.96708	0.0620744	0.697549	0.163185	0.253807	0.813668	0.942413	0.977168	1	0.173293	1
B4GALT2	1	0	1	0	0	0	21.1683	21.1683	0	0.143635	0.0409581	0.0414708	1	0.813668	0.942413	0.977168	1	0.173463	1
OR2B6	0	0	0	0	1	0	0	0	9.26994	0.205264	0.741206	0.424975	0.0976464	0.813668	0.942413	0.977168	1	0.173547	1
F7	0	2	0	0	1	2.41558	0	0	11.832	0.283412	0.741449	0.531897	0.0781074	0.813668	0.942413	0.977168	1	0.173699	1
NXPE1	0	5	0	0	0	4.1297	0	0	0	0.0122912	0.771161	0.0415714	1	0.813668	0.942413	0.977168	1	0.173783	1
C8orf33	0	0	0	0	1	0	0	0	14.0027	0.348175	0.796094	0.623084	0.0667846	0.813668	0.942413	0.977168	1	0.173913	1
C4orf40	0	1	0	0	1	2.98425	0	0	14.5671	0.357662	0.874027	0.646737	0.0643588	0.813668	0.942413	0.977168	1	0.173948	1
KRT17	1	1	0	0	1	0.978266	0	0	21.8242	0.982616	0.748	0.949499	0.0438698	0.993589	0.942413	0.977168	1	0.174047	1
CCDC174	0	4	0	0	0	4.96007	0	0	0	0.0128998	0.688364	0.0416659	1	0.813668	0.942413	0.977168	1	0.174083	1
ANGPTL7	0	0	0	0	1	0	0	0	9.60331	0.213011	0.764031	0.440598	0.0945683	0.813668	0.942413	0.977168	1	0.174085	1
KCNQ3	0	0	0	0	1	0	0	0	4.22278	0.0925135	0.626356	0.216647	0.192495	0.813668	0.942413	0.977168	1	0.174203	1
PTPRK	2	1	0	0	1	0.231178	0	0	1.94221	0.0621301	0.374155	0.121633	0.342895	0.813668	0.942413	0.977168	1	0.174215	1
CDC42EP3	0	2	0	0	1	3.52862	0	0	7.13984	0.144664	0.847461	0.33859	0.123286	0.813668	0.942413	0.977168	1	0.174329	1
PID1	1	0	1	0	0	0	33.7177	33.7177	0	0.263509	0.024304	0.0417454	1	0.813668	0.942413	0.977168	1	0.174336	1
FBRSL1	0	0	0	0	1	0	0	0	4.62179	0.0950412	0.722211	0.233523	0.178769	0.813668	0.942413	0.977168	1	0.17434	1
SH3GL3	1	3	0	0	0	6.80306	0	0	0	0.0125411	0.73785	0.0417607	1	0.813668	0.942413	0.977168	1	0.174384	1
C2	0	0	1	0	0	0	5.2831	5.2831	0	0.0326015	0.193403	0.0417955	1	0.813668	0.942413	0.977168	1	0.174495	1
DDX53	0	0	0	0	1	0	0	0	5.3036	0.113522	0.673835	0.262338	0.159353	0.813668	0.942413	0.977168	1	0.174523	1
PIWIL4	0	0	0	0	1	0	0	0	4.78762	0.104814	0.64042	0.241481	0.173624	0.813668	0.942413	0.977168	1	0.174912	1
NDUFS7	1	1	0	0	1	1.16686	0	0	21.8135	0.881689	0.792712	0.955308	0.0438904	0.951862	0.942413	0.977532	1	0.174918	1
HYLS1	1	0	0	0	1	0	0	0	8.86784	0.208247	0.662237	0.412554	0.101637	0.813668	0.942413	0.977168	1	0.174923	1
PBX4	0	0	0	0	1	0	0	0	12.5059	0.299821	0.797103	0.565464	0.074202	0.813668	0.942413	0.977168	1	0.175012	1
SLC35G1	0	0	0	0	1	0	0	0	9.21799	0.203121	0.778623	0.428003	0.0981442	0.813668	0.942413	0.977168	1	0.175163	1
NOV	0	0	1	0	0	0	32.8053	32.8053	0	0.256148	0.0250696	0.0420147	1	0.813668	0.942413	0.977168	1	0.17519	1
GGN	0	0	0	0	1	0	0	0	6.12057	0.12439	0.804432	0.298092	0.141001	0.813668	0.942413	0.977168	1	0.175243	1
WDR86	1	0	0	1	0	0	28.1122	28.1122	0	0.208713	0.0297918	0.042037	1	0.813668	0.942413	0.977168	1	0.175261	1
CTSD	0	0	0	0	1	0	0	0	10.638	0.241574	0.80123	0.488287	0.0861405	0.813668	0.942413	0.977168	1	0.175338	1
G3BP2	2	4	0	0	0	4.94678	0	0	0	0.0129428	0.700597	0.0420942	1	0.813668	0.942413	0.977168	1	0.175442	1
CHMP4C	0	0	0	0	1	0	0	0	15.5513	0.42779	0.754054	0.695513	0.0605254	0.813668	0.942413	0.977168	1	0.175448	1
MYBBP1A	2	3	0	0	2	1.22102	0	0	6.80563	0.745338	0.60307	0.827298	0.0509195	0.888192	0.942413	0.977168	1	0.175542	1
PPIL6	0	0	0	0	1	0	0	0	14.955	0.392479	0.79806	0.671621	0.0627915	0.813668	0.942413	0.977168	1	0.175689	1
EMC3	0	0	0	0	1	0	0	0	15.8359	0.432646	0.787874	0.709085	0.0595004	0.813668	0.942413	0.977168	1	0.175748	1
PPP4C	0	0	0	0	1	0	0	0	11.9094	0.287679	0.772664	0.545324	0.0776378	0.813668	0.942413	0.977168	1	0.176213	1
CEACAM5	1	4	0	0	1	2.31936	0	0	6.65225	0.15106	0.663271	0.322855	0.13117	0.813668	0.942413	0.977168	1	0.176248	1
GABRA1	1	0	0	0	1	0	0	0	8.09201	0.179812	0.731795	0.384019	0.110336	0.813668	0.942413	0.977168	1	0.176318	1
DPYSL2	0	0	0	0	1	0	0	0	5.9478	0.126443	0.728197	0.293322	0.144521	0.813668	0.942413	0.977168	1	0.176382	1
GNE	0	0	0	0	1	0	0	0	4.16259	0.0924621	0.634387	0.217691	0.19475	0.813668	0.942413	0.977168	1	0.176395	1
MBNL3	0	0	0	0	1	0	0	0	11.3265	0.272833	0.750758	0.521563	0.081318	0.813668	0.942413	0.977168	1	0.176449	1
OR10J3	0	0	0	0	1	0	0	0	7.79615	0.164481	0.835093	0.372535	0.114059	0.813668	0.942413	0.977168	1	0.176697	1
ELOVL2	0	0	0	0	1	0	0	0	15.5423	0.422594	0.798642	0.701996	0.0605584	0.813668	0.942413	0.977168	1	0.176763	1
METAP1	0	2	0	0	1	3.87693	0	0	5.69934	0.121436	0.734102	0.283899	0.149902	0.813668	0.942413	0.977168	1	0.176906	1
EME1	0	0	0	0	1	0	0	0	6.98517	0.154804	0.707255	0.339288	0.125682	0.813668	0.942413	0.977168	1	0.177175	1
PROSER1	0	0	0	0	1	0	0	0	2.9948	0.0645737	0.708853	0.169526	0.252035	0.813668	0.942413	0.977168	1	0.177441	1
TAF5	1	5	0	0	0	4.00703	0	0	0	0.0138657	0.631944	0.0427495	1	0.813668	0.942413	0.977168	1	0.177513	1
UBTF	0	0	0	0	1	0	0	0	4.81778	0.11056	0.614158	0.247525	0.17272	0.813668	0.942413	0.977168	1	0.177523	1
TMEM63B	1	0	0	0	1	0	0	0	4.64791	0.102096	0.667092	0.240311	0.177939	0.813668	0.942413	0.977168	1	0.177548	1
NLRP2	2	2	0	0	2	0.674056	0	0	5.94653	0.56233	0.50891	0.682918	0.0626347	0.823262	0.942413	0.977168	1	0.177591	1
LRTM2	0	1	0	0	1	1.27899	0	0	21.1421	0.815043	0.813012	0.946026	0.0452229	0.922193	0.942413	0.977168	1	0.177616	1
PSMC4	0	0	0	0	1	0	0	0	8.12942	0.182884	0.737613	0.389881	0.109882	0.813668	0.942413	0.977168	1	0.177801	1
SPC24	0	0	0	0	1	0	0	0	18.0462	0.542036	0.846989	0.815119	0.0525849	0.818476	0.942413	0.977168	1	0.17787	1
CNGA4	0	0	1	0	0	0	12.1901	12.1901	0	0.0790725	0.0761761	0.0428823	1	0.813668	0.942413	0.977168	1	0.177931	1
MAGEF1	1	0	0	0	1	0	0	0	11.7116	0.279782	0.823297	0.54408	0.0788491	0.813668	0.942413	0.977168	1	0.177988	1
SIRPB2	0	0	0	1	0	0	34.8419	34.8419	0	0.286799	0.0234361	0.0429005	1	0.813668	0.942413	0.977168	1	0.177989	1
CDK13	2	4	0	0	2	2.09046	0	0	3.84537	0.201811	0.553113	0.368323	0.116482	0.813668	0.942413	0.977168	1	0.177997	1
PELP1	1	1	0	0	2	0.524302	0	0	6.06707	0.477716	0.65875	0.706438	0.0607605	0.813668	0.942413	0.977168	1	0.178061	1
ACTR1A	0	0	0	0	1	0	0	0	11.0449	0.273267	0.722903	0.51578	0.0832232	0.813668	0.942413	0.977168	1	0.178065	1
NOP9	0	0	0	0	1	0	0	0	5.6013	0.125759	0.662546	0.282367	0.152138	0.813668	0.942413	0.977168	1	0.178172	1
SH3BGRL	0	0	0	0	1	0	0	0	19.3666	0.623435	0.866935	0.874127	0.0491711	0.837319	0.942413	0.977168	1	0.178244	1
CLK2	1	4	0	0	1	2.14965	0	0	6.86612	0.187157	0.519604	0.337042	0.127591	0.813668	0.942413	0.977168	1	0.178313	1
NLRP5	3	3	1	1	0	1.00451	12.3023	12.3023	0	0.993987	0.0121569	0.0430304	1	0.997374	0.942413	0.977168	1	0.178398	1
N4BP2L1	1	0	0	0	1	0	0	0	15.1903	0.414768	0.80579	0.695915	0.0618775	0.813668	0.942413	0.977168	1	0.178495	1
FAM154B	2	0	0	0	1	0	0	0	10.6907	0.249174	0.824529	0.502498	0.0857509	0.813668	0.942413	0.977168	1	0.178584	1
ERMARD	1	1	0	1	1	0.632892	6.28658	6.28658	6.60587	0.626148	0.159595	0.326511	0.131972	0.83839	0.942413	0.977168	1	0.178586	1
EXOC3L2	0	0	0	1	0	0	31.688	31.688	0	0.253215	0.0260609	0.0430941	1	0.813668	0.942413	0.977168	1	0.178598	1
ZBTB34	0	0	1	0	0	0	13.0872	13.0872	0	0.0861326	0.0703356	0.0431163	1	0.813668	0.942413	0.977168	1	0.178668	1
SOX18	1	0	0	0	1	0	0	0	15.0448	0.39707	0.885403	0.691503	0.0624394	0.813668	0.942413	0.977168	1	0.178859	1
SLC30A4	0	0	0	0	1	0	0	0	12.0909	0.300826	0.785123	0.564427	0.0765591	0.813668	0.942413	0.977168	1	0.178969	1
PLEKHH1	2	0	0	1	0	0	6.61999	6.61999	0	0.0421531	0.150668	0.0433416	1	0.813668	0.942413	0.977168	1	0.179376	1
SLC16A9	2	0	0	0	1	0	0	0	6.01332	0.130697	0.742897	0.302864	0.143166	0.813668	0.942413	0.977168	1	0.179432	1
AGAP6	0	0	1	0	0	0	52.2108	52.2108	0	0.558257	0.0149253	0.0433626	1	0.822649	0.942413	0.977168	1	0.179441	1
OR10W1	1	0	0	0	1	0	0	0	9.00354	0.201486	0.831366	0.432568	0.100254	0.813668	0.942413	0.977168	1	0.179454	1
PKD2L1	0	0	0	0	1	0	0	0	7.35216	0.168604	0.702992	0.361079	0.120142	0.813668	0.942413	0.977168	1	0.179498	1
BSN	7	9	0	0	3	0.818327	0	0	3.95229	0.572786	0.339894	0.549223	0.0790089	0.825159	0.942413	0.977168	1	0.179538	1
MARS	0	5	0	1	0	3.1338	6.59034	6.59034	0	0.0371273	0.151503	0.043442	1	0.813668	0.942413	0.977168	1	0.17969	1
CMA1	0	1	0	0	1	2.07142	0	0	17.1516	0.519206	0.807162	0.78828	0.0551809	0.816405	0.942413	0.977168	1	0.179866	1
TCEAL3	0	0	0	0	1	0	0	0	18.3669	0.571588	0.9026	0.845798	0.0517131	0.824969	0.942413	0.977168	1	0.18062	1
ATP1A1	1	0	0	1	0	0	6.29547	6.29547	0	0.0406192	0.159345	0.0437716	1	0.813668	0.942413	0.977168	1	0.180723	1
HIST1H3B	0	1	0	0	1	0.700437	0	0	18.8302	0.709408	0.700172	0.866906	0.0505031	0.872326	0.942413	0.977168	1	0.180753	1
PARD3	1	4	0	0	2	1.73871	0	0	4.65451	0.326937	0.500756	0.488696	0.0896242	0.813668	0.942413	0.977168	1	0.180809	1
BEND6	0	1	0	0	1	2.77559	0	0	14.1345	0.385748	0.791178	0.662485	0.0662021	0.813668	0.942413	0.977168	1	0.180993	1
SETD9	0	0	0	0	1	0	0	0	15.1942	0.428803	0.804289	0.709285	0.0618624	0.813668	0.942413	0.977168	1	0.181056	1
KCTD12	0	1	0	0	1	2.23611	0	0	16.4362	0.48107	0.839739	0.764187	0.0574484	0.813668	0.942413	0.977168	1	0.181129	1
CEP350	2	9	0	0	2	1.84145	0	0	2.16568	0.120022	0.361416	0.189861	0.231339	0.813668	0.942413	0.977168	1	0.181194	1
FKBP11	0	0	0	0	1	0	0	0	16.4717	0.493984	0.801313	0.7669	0.0573317	0.813668	0.942413	0.977168	1	0.181336	1
CCDC79	1	0	0	0	1	0	0	0	8.07735	0.194297	0.687937	0.39796	0.110515	0.813668	0.942413	0.977168	1	0.181376	1
KLF11	1	0	1	0	0	0	17.1141	17.1141	0	0.120041	0.0520105	0.0439989	1	0.813668	0.942413	0.977168	1	0.181433	1
LIPT1	0	0	0	0	1	0	0	0	8.95789	0.206513	0.806105	0.43719	0.100715	0.813668	0.942413	0.977168	1	0.181536	1
LRP11	1	0	0	0	1	0	0	0	11.07	0.281025	0.744824	0.530842	0.0830497	0.813668	0.942413	0.977168	1	0.181706	1
FSIP2	5	7	2	0	2	0.511102	2.7503	2.7503	0.755332	0.0733734	0.225913	0.0825339	0.534486	0.813668	0.942413	0.977168	1	0.18179	1
MMP26	1	1	0	0	1	2.31659	0	0	15.865	0.464162	0.809401	0.742744	0.0593976	0.813668	0.942413	0.977168	1	0.181803	1
KIF23	0	0	0	0	1	0	0	0	3.31573	0.0850349	0.541026	0.189556	0.233188	0.813668	0.942413	0.977168	1	0.182068	1
DDX49	1	0	0	0	1	0	0	0	8.7903	0.212952	0.718505	0.431978	0.102444	0.813668	0.942413	0.977168	1	0.182228	1
ATP5G3	0	0	1	0	0	0	49.4388	49.4388	0	0.523311	0.0158598	0.0442545	1	0.816405	0.942413	0.977168	1	0.182231	1
RNF20	0	4	1	0	1	2.39661	4.36451	4.36451	2.92604	0.137688	0.238284	0.1726	0.256476	0.813668	0.942413	0.977168	1	0.182272	1
GPX5	0	1	0	0	1	2.04473	0	0	16.9586	0.525906	0.810947	0.794442	0.0557746	0.816405	0.942413	0.977168	1	0.182403	1
ZNF80	0	0	0	0	1	0	0	0	10.982	0.275099	0.777884	0.530056	0.0836614	0.813668	0.942413	0.977168	1	0.182514	1
MB	0	2	0	0	0	12.0764	0	0	0	0.0126711	0.898617	0.0443468	1	0.813668	0.942413	0.977168	1	0.182519	1
SORCS1	1	5	0	0	1	2.80536	0	0	2.03675	0.05621	0.552524	0.133656	0.332145	0.813668	0.942413	0.977168	1	0.182663	1
XKR4	0	0	0	0	1	0	0	0	4.904	0.112244	0.681339	0.26109	0.170187	0.813668	0.942413	0.977168	1	0.18279	1
AIM2	0	0	0	0	1	0	0	0	9.32198	0.223295	0.774147	0.45751	0.0971528	0.813668	0.942413	0.977168	1	0.182835	1
SWSAP1	0	0	1	0	0	0	43.5403	43.5403	0	0.423295	0.0182721	0.0444556	1	0.813668	0.942413	0.977168	1	0.182858	1
PCYOX1	0	0	0	0	1	0	0	0	6.73501	0.154675	0.729584	0.342654	0.129761	0.813668	0.942413	0.977168	1	0.182881	1
PSMC3IP	0	0	0	0	1	0	0	0	16.2408	0.489524	0.810357	0.76536	0.0581008	0.813668	0.942413	0.977168	1	0.182896	1
CLCN5	0	1	1	0	1	0.749081	9.37733	9.37733	4.64319	0.764909	0.102237	0.249752	0.178089	0.897273	0.942413	0.977168	1	0.182927	1
FBXO22	1	2	0	0	1	3.2127	0	0	7.51227	0.17161	0.780666	0.3774	0.117875	0.813668	0.942413	0.977168	1	0.182952	1
HENMT1	0	0	0	0	1	0	0	0	9.02083	0.215762	0.764297	0.444735	0.100081	0.813668	0.942413	0.977168	1	0.183025	1
PODXL2	0	0	0	0	1	0	0	0	8.71152	0.204743	0.783062	0.431165	0.103277	0.813668	0.942413	0.977168	1	0.183088	1
GABRA4	1	0	0	0	1	0	0	0	7.35363	0.173469	0.715273	0.371051	0.120121	0.813668	0.942413	0.977168	1	0.183217	1
SLC25A31	0	0	0	0	1	0	0	0	12.1222	0.322193	0.754519	0.583735	0.0763761	0.813668	0.942413	0.977168	1	0.183255	1
OLIG2	0	0	0	0	1	0	0	0	15.5806	0.442106	0.908171	0.739332	0.0604181	0.813668	0.942413	0.977168	1	0.183522	1
SLC7A5	0	0	0	1	0	0	31.2137	31.2137	0	0.261238	0.0265047	0.044708	1	0.813668	0.942413	0.977168	1	0.183643	1
PPP2CA	0	3	0	0	0	6.67101	0	0	0	0.0132908	0.779143	0.0447453	1	0.813668	0.942413	0.977168	1	0.183759	1
AFF2	0	0	0	0	1	0	0	0	2.65487	0.0634396	0.656908	0.162499	0.275628	0.813668	0.942413	0.977168	1	0.183895	1
OTOP2	0	0	0	1	0	0	18.3035	18.3035	0	0.133078	0.0482425	0.0448126	1	0.813668	0.942413	0.977168	1	0.183968	1
GBP1	0	0	0	0	1	0	0	0	5.61099	0.134238	0.652222	0.295178	0.151914	0.813668	0.942413	0.977168	1	0.184057	1
FLVCR2	0	0	0	0	1	0	0	0	7.14922	0.165571	0.75181	0.364171	0.123144	0.813668	0.942413	0.977168	1	0.184069	1
SLAMF9	0	1	0	0	1	2.3706	0	0	15.2568	0.453536	0.788354	0.728008	0.0616237	0.813668	0.942413	0.977168	1	0.184123	1
BMI1	0	0	0	0	1	0	0	0	14.5211	0.417994	0.788348	0.695088	0.0645501	0.813668	0.942413	0.977168	1	0.18414	1
EN2	1	1	0	0	1	2.72727	0	0	14.2185	0.392761	0.85031	0.68163	0.0658362	0.813668	0.942413	0.977168	1	0.184164	1
DHTKD1	0	1	0	0	2	0.75849	0	0	6.7132	0.775235	0.642748	0.862836	0.0520145	0.902889	0.942413	0.977168	1	0.184177	1
LAP3	2	4	0	0	0	4.88856	0	0	0	0.0134961	0.756699	0.0449155	1	0.813668	0.942413	0.977168	1	0.184287	1
LDOC1	0	0	0	0	1	0	0	0	17.2468	0.538949	0.881971	0.818964	0.0548923	0.817822	0.942413	0.977168	1	0.184409	1
MFSD12	0	2	0	0	1	2.49879	0	0	10.4343	0.267525	0.747541	0.512728	0.0876789	0.813668	0.942413	0.977168	1	0.184411	1
LHFPL2	0	0	0	0	1	0	0	0	12.578	0.329415	0.850997	0.61077	0.0738069	0.813668	0.942413	0.977168	1	0.184794	1
LACTB	0	0	0	0	1	0	0	0	8.71146	0.210198	0.764922	0.436539	0.103278	0.813668	0.942413	0.977168	1	0.184812	1
OR1E2	0	0	0	0	1	0	0	0	11.4181	0.289167	0.839858	0.558845	0.0807168	0.813668	0.942413	0.977168	1	0.184885	1
PSG4	1	2	0	0	1	1.78296	0	0	14.3537	0.46304	0.662623	0.693215	0.0652553	0.813668	0.942413	0.977168	1	0.18528	1
DAP	0	0	0	0	1	0	0	0	13.5876	0.372061	0.845178	0.658847	0.0686888	0.813668	0.942413	0.977168	1	0.18534	1
GNPTG	0	1	0	0	1	1.9505	0	0	16.6934	0.550868	0.764422	0.799858	0.0566122	0.820588	0.942413	0.977168	1	0.185422	1
VEPH1	0	1	0	1	1	0.793018	10.1748	10.1748	4.24323	0.812029	0.0933024	0.23636	0.19174	0.920665	0.942413	0.977168	1	0.18554	1
OR6C2	0	4	0	0	0	4.92978	0	0	0	0.0131823	0.842637	0.0453442	1	0.813668	0.942413	0.977168	1	0.185615	1
SPRYD3	0	2	0	0	1	2.47233	0	0	10.3813	0.272435	0.730671	0.515208	0.0880877	0.813668	0.942413	0.977168	1	0.185737	1
PSMA7	0	1	0	0	1	2.62329	0	0	14.1794	0.408929	0.798797	0.68802	0.0660057	0.813668	0.942413	0.977168	1	0.185829	1
PDCD4	1	2	1	0	0	3.49885	20.7544	20.7544	0	0.14683	0.0418767	0.0454462	1	0.813668	0.942413	0.977168	1	0.185931	1
GGA1	1	0	0	0	1	0	0	0	6.56311	0.153669	0.740307	0.342556	0.132721	0.813668	0.942413	0.977168	1	0.185987	1
CDK5RAP1	0	4	0	0	0	4.8686	0	0	0	0.0137767	0.745198	0.0454952	1	0.813668	0.942413	0.977168	1	0.186082	1
CLDN2	0	0	0	0	1	0	0	0	13.3192	0.365055	0.840837	0.650395	0.0699791	0.813668	0.942413	0.977168	1	0.18614	1
PHC3	0	3	0	0	2	1.60871	0	0	5.49067	0.457477	0.576668	0.646581	0.0705667	0.813668	0.942413	0.977168	1	0.18649	1
SERPINB12	0	2	0	0	1	2.51738	0	0	10.1396	0.26415	0.743559	0.507369	0.0900043	0.813668	0.942413	0.977168	1	0.186608	1
CORIN	0	0	0	1	0	0	7.14725	7.14725	0	0.0485118	0.138445	0.0457242	1	0.813668	0.942413	0.977168	1	0.186789	1
CCDC68	0	1	0	0	1	3.60693	0	0	11.2064	0.292641	0.803467	0.556977	0.0821199	0.813668	0.942413	0.977168	1	0.186834	1
MAGEB4	0	2	0	0	1	2.9551	0	0	8.34167	0.199567	0.807942	0.426022	0.107378	0.813668	0.942413	0.977168	1	0.186855	1
CA6	0	1	0	0	1	2.61626	0	0	14.21	0.410059	0.829786	0.695745	0.0658731	0.813668	0.942413	0.977168	1	0.187118	1
WDR25	1	0	0	1	0	0	18.6218	18.6218	0	0.140118	0.0473019	0.0459358	1	0.813668	0.942413	0.977168	1	0.187441	1
KIAA1462	1	0	0	0	0	0	0	0	0	0.0152155	0.591674	0.0459743	1	0.813668	0.942413	0.977168	1	0.18756	1
KIAA0232	2	0	0	0	0	0	0	0	0	0.0162352	0.523148	0.0460029	1	0.813668	0.942413	0.977168	1	0.187648	1
BCDIN3D	0	1	0	0	1	1.51594	0	0	18.0584	0.699906	0.733456	0.875687	0.0525512	0.867771	0.942413	0.977168	1	0.187696	1
IER5L	0	0	0	0	1	0	0	0	14.2738	0.411257	0.858992	0.702415	0.0655972	0.813668	0.942413	0.977168	1	0.187875	1
PIGF	0	0	0	0	1	0	0	0	18.5605	0.661263	0.895921	0.900746	0.0512003	0.852007	0.942413	0.977168	1	0.188004	1
HK1	1	1	0	1	1	0.484362	8.50416	8.50416	3.40474	0.419042	0.114016	0.202419	0.228449	0.813668	0.942413	0.977168	1	0.188385	1
MET	7	12	0	1	2	0.771681	0.771456	0.771456	5.72732	0.410849	0.788816	0.698042	0.0662724	0.813668	0.942413	0.977168	1	0.188442	1
STX5	0	2	1	0	0	3.31638	22.0466	22.0466	0	0.162097	0.0391425	0.0462727	1	0.813668	0.942413	0.977168	1	0.188478	1
ZFX	2	0	1	0	0	0	14.6393	14.6393	0	0.106548	0.0619746	0.0462901	1	0.813668	0.942413	0.977168	1	0.188532	1
ACP1	0	0	0	0	1	0	0	0	16.7147	0.545219	0.852908	0.81866	0.056544	0.819119	0.942413	0.977168	1	0.188532	1
PLCB1	2	6	0	0	0	3.37424	0	0	0	0.0164035	0.552698	0.0462976	1	0.813668	0.942413	0.977168	1	0.188555	1
BOLL	0	0	0	0	1	0	0	0	14.6464	0.444683	0.799727	0.723226	0.0640321	0.813668	0.942413	0.977168	1	0.188592	1
NET1	0	0	0	0	1	0	0	0	5.23585	0.133126	0.621707	0.287589	0.161092	0.813668	0.942413	0.977168	1	0.188649	1
CD53	0	0	0	0	1	0	0	0	14.2428	0.420605	0.824483	0.705598	0.0657307	0.813668	0.942413	0.977168	1	0.188806	1
C14orf105	0	0	0	0	1	0	0	0	12.4577	0.357057	0.753969	0.623311	0.0744683	0.813668	0.942413	0.977168	1	0.188921	1
KCNMB2	0	0	0	0	1	0	0	0	12.983	0.367742	0.811458	0.648037	0.0716648	0.813668	0.942413	0.977168	1	0.188996	1
PQLC1	0	0	0	0	1	0	0	0	12.9687	0.359822	0.85923	0.647379	0.0717387	0.813668	0.942413	0.977168	1	0.188998	1
ZCCHC17	1	0	0	0	1	0	0	0	14.2353	0.425619	0.804871	0.706341	0.0657631	0.813668	0.942413	0.977168	1	0.189026	1
FAM83H	0	1	0	0	1	0.247896	0	0	3.21306	0.0799319	0.638964	0.194818	0.238903	0.813668	0.942413	0.977168	1	0.189307	1
CLSTN1	0	1	1	0	1	0.606168	10.0051	10.0051	3.58122	0.591424	0.0950776	0.211948	0.219601	0.827954	0.942413	0.977168	1	0.189311	1
PSG9	0	2	0	0	1	1.89465	0	0	13.393	0.421552	0.698972	0.670675	0.0696195	0.813668	0.942413	0.977168	1	0.189765	1
MEN1	2	7	0	0	1	1.6948	0	0	6.95437	0.224881	0.486337	0.370168	0.126171	0.813668	0.942413	0.977168	1	0.189803	1
OR1J2	0	2	0	0	1	2.13487	0	0	12.3315	0.348159	0.791794	0.621377	0.0751747	0.813668	0.942413	0.977168	1	0.189826	1
DOCK7	2	0	0	0	0	0	0	0	0	0.0190482	0.412388	0.0467249	1	0.813668	0.942413	0.977168	1	0.189866	1
NUP210L	1	0	1	0	0	0	4.84143	4.84143	0	0.034159	0.21277	0.0467612	1	0.813668	0.942413	0.977168	1	0.189977	1
OR52R1	0	0	1	0	0	0	17.0948	17.0948	0	0.129692	0.0520926	0.0468294	1	0.813668	0.942413	0.977168	1	0.190186	1
KIF24	2	2	0	0	2	0.731046	0	0	6.01492	0.649579	0.556983	0.761168	0.0615609	0.846976	0.942413	0.977168	1	0.190274	1
NAA15	0	1	0	0	2	1.28456	0	0	6.71218	0.811961	0.696819	0.900677	0.0520268	0.920665	0.942413	0.977168	1	0.190277	1
CNTRL	4	0	1	0	0	0	3.2409	3.2409	0	0.02417	0.327648	0.0468832	1	0.813668	0.942413	0.977168	1	0.19035	1
ZNF726	3	2	1	0	1	1.60106	10.6331	10.6331	3.25577	0.543851	0.0887288	0.198253	0.236492	0.81856	0.942413	0.977168	1	0.190357	1
NOVA2	0	0	0	0	1	0	0	0	11.3083	0.302303	0.840194	0.575757	0.0814387	0.813668	0.942413	0.977168	1	0.190368	1
ELAVL2	3	0	0	0	1	0	0	0	6.87316	0.168736	0.74269	0.367955	0.127477	0.813668	0.942413	0.977168	1	0.190419	1
CCDC153	0	0	0	1	0	0	44.6471	44.6471	0	0.484863	0.0177677	0.04692	1	0.813668	0.942413	0.977168	1	0.190463	1
TMC7	0	0	0	0	1	0	0	0	5.77784	0.142212	0.699578	0.316817	0.148159	0.813668	0.942413	0.977168	1	0.190522	1
OPN3	0	2	0	0	1	3.04836	0	0	7.56863	0.188787	0.756727	0.401285	0.117097	0.813668	0.942413	0.977168	1	0.190675	1
C21orf58	0	0	0	0	1	0	0	0	12.5361	0.359553	0.791912	0.634975	0.0740361	0.813668	0.942413	0.977168	1	0.190741	1
RNF182	0	0	0	0	1	0	0	0	10.5769	0.27869	0.830956	0.543791	0.0865957	0.813668	0.942413	0.977168	1	0.190982	1
RNF126	0	0	0	1	0	0	30.9342	30.9342	0	0.27919	0.026773	0.0472534	1	0.813668	0.942413	0.977168	1	0.191482	1
ELAVL3	0	1	0	1	0	1.66666	51.6593	51.6593	0	0.640755	0.0151027	0.0472707	1	0.844085	0.942413	0.977168	1	0.191534	1
LUC7L	0	3	1	0	0	3.40765	12.4524	12.4524	0	0.0827616	0.0743763	0.0472837	1	0.813668	0.942413	0.977168	1	0.191574	1
ABCF3	2	3	0	1	1	1.5774	7.15516	7.15516	4.59749	0.47454	0.138199	0.263357	0.179549	0.813668	0.942413	0.977168	1	0.19158	1
PMFBP1	0	0	0	0	1	0	0	0	4.24318	0.11051	0.611263	0.246937	0.191742	0.813668	0.942413	0.977168	1	0.191771	1
SSH2	1	2	2	0	0	0.837875	11.3796	11.3796	0	0.801808	0.0143069	0.0473888	1	0.916144	0.942413	0.977168	1	0.191895	1
DAPP1	0	0	0	0	1	0	0	0	13.6891	0.417894	0.789613	0.695293	0.0682132	0.813668	0.942413	0.977168	1	0.192015	1
CD34	1	2	0	1	0	3.42935	20.3826	20.3826	0	0.152348	0.0427357	0.0475397	1	0.813668	0.942413	0.977168	1	0.192355	1
NTN1	0	0	0	0	1	0	0	0	6.38944	0.154242	0.790481	0.350177	0.135852	0.813668	0.942413	0.977168	1	0.192454	1
GLRA3	0	0	0	0	1	0	0	0	8.64698	0.241734	0.659226	0.458028	0.10397	0.813668	0.942413	0.977168	1	0.192603	1
OR10A5	0	0	0	0	1	0	0	0	8.71898	0.220068	0.836953	0.461743	0.103198	0.813668	0.942413	0.977168	1	0.192693	1
CCND1	0	4	0	0	1	1.55048	0	0	12.6508	0.43039	0.629802	0.649924	0.0734127	0.813668	0.942413	0.977168	1	0.192881	1
NOX1	0	0	0	0	1	0	0	0	8.27403	0.222424	0.698486	0.441319	0.108164	0.813668	0.942413	0.977168	1	0.192948	1
SIAH2	0	2	0	0	1	2.72871	0	0	8.97299	0.229726	0.830375	0.474767	0.100562	0.813668	0.942413	0.977168	1	0.192975	1
SKA1	0	1	0	0	1	2.62353	0	0	13.2667	0.40889	0.767453	0.68018	0.0702368	0.813668	0.942413	0.977168	1	0.193067	1
EP400	3	11	1	1	0	1.91522	4.94954	4.94954	0	0.0718669	0.0760263	0.0477988	1	0.813668	0.942413	0.977168	1	0.193143	1
KIAA0947	0	4	2	0	1	0.941625	7.561	7.561	1.13342	0.907894	0.0329576	0.10091	0.474012	0.963172	0.942413	0.977168	1	0.193245	1
SLC30A1	0	0	0	0	1	0	0	0	5.92968	0.146332	0.742408	0.330332	0.1449	0.813668	0.942413	0.977168	1	0.193345	1
IL1B	1	0	0	0	1	0	0	0	12.884	0.389478	0.776199	0.66343	0.072177	0.813668	0.942413	0.977168	1	0.193403	1
NR6A1	1	0	0	0	1	0	0	0	8.29417	0.222474	0.708794	0.443671	0.107929	0.813668	0.942413	0.977168	1	0.193405	1
CDK9	0	0	0	0	1	0	0	0	7.20863	0.182205	0.75878	0.392234	0.12225	0.813668	0.942413	0.977168	1	0.193604	1
OR1S1	1	0	0	0	1	0	0	0	7.75378	0.192481	0.843191	0.41961	0.114612	0.813668	0.942413	0.977168	1	0.194035	1
KRT14	0	2	0	0	1	1.66978	0	0	14.943	0.511539	0.75074	0.765759	0.0628389	0.815289	0.942413	0.977168	1	0.194117	1
OR5AC2	0	0	0	0	1	0	0	0	6.87535	0.172528	0.768007	0.377972	0.127441	0.813668	0.942413	0.977168	1	0.194268	1
SPTLC1	0	3	0	0	0	6.43832	0	0	0	0.0147049	0.745621	0.0482369	1	0.813668	0.942413	0.977168	1	0.194473	1
HOXD10	0	0	0	0	1	0	0	0	10.3849	0.285659	0.799183	0.547774	0.0880604	0.813668	0.942413	0.977168	1	0.194474	1
NDUFA11	0	3	0	0	0	6.53873	0	0	0	0.0140716	0.858067	0.0482405	1	0.813668	0.942413	0.977168	1	0.194484	1
MARVELD1	0	2	0	0	0	11.543	0	0	0	0.0139081	0.911293	0.0482496	1	0.813668	0.942413	0.977168	1	0.194512	1
PCNXL3	2	1	0	0	1	0.233047	0	0	2.03135	0.0639738	0.496523	0.145067	0.332741	0.813668	0.942413	0.977168	1	0.194573	1
RALYL	0	2	1	0	0	3.06634	23.5377	23.5377	0	0.186805	0.0363699	0.0482772	1	0.813668	0.942413	0.977168	1	0.194596	1
C18orf25	1	0	0	0	1	0	0	0	8.51413	0.228932	0.735489	0.458489	0.105426	0.813668	0.942413	0.977168	1	0.194776	1
PON3	0	0	0	1	0	0	32.5344	32.5344	0	0.310933	0.0253033	0.0484524	1	0.813668	0.942413	0.977168	1	0.195126	1
MYF6	0	0	0	0	1	0	0	0	12.5765	0.372163	0.836635	0.657529	0.0738153	0.813668	0.942413	0.977168	1	0.195378	1
CD1A	0	0	0	0	1	0	0	0	7.29295	0.188237	0.758289	0.401709	0.121002	0.813668	0.942413	0.977168	1	0.195596	1
KLK2	0	0	0	1	0	0	32.4282	32.4282	0	0.311001	0.0253961	0.0486134	1	0.813668	0.942413	0.977168	1	0.195613	1
RNF43	2	4	0	0	1	0.579737	0	0	5.8483	0.260921	0.316804	0.331579	0.146629	0.813668	0.942413	0.977168	1	0.195631	1
TGFB2	2	0	0	0	1	0	0	0	7.08901	0.184974	0.730677	0.391946	0.124064	0.813668	0.942413	0.977168	1	0.195652	1
MMP10	0	4	0	0	0	4.74685	0	0	0	0.0150609	0.720591	0.0486293	1	0.813668	0.942413	0.977168	1	0.195661	1
ADAM21	0	0	0	0	1	0	0	0	6.04264	0.150822	0.765899	0.341242	0.142567	0.813668	0.942413	0.977168	1	0.195724	1
NDUFS1	0	1	1	0	1	1.02008	10.3054	10.3054	3.99495	0.98438	0.091978	0.241785	0.20132	0.993928	0.942413	0.977168	1	0.195803	1
TRIM31	0	2	0	0	1	2.07119	0	0	11.8615	0.365739	0.729591	0.624824	0.0779277	0.813668	0.942413	0.977168	1	0.195848	1
PODN	0	3	0	0	1	2.2719	0	0	8.02045	0.220992	0.701845	0.438151	0.111214	0.813668	0.942413	0.977168	1	0.195961	1
B3GNT9	0	0	0	0	1	0	0	0	8.5322	0.219123	0.862454	0.463113	0.105226	0.813668	0.942413	0.977168	1	0.19597	1
FAM76B	0	0	0	0	1	0	0	0	12.7992	0.393508	0.792577	0.671458	0.0726217	0.813668	0.942413	0.977168	1	0.196064	1
TMEM110	0	1	0	0	1	2.82574	0	0	12.6255	0.378636	0.830226	0.663044	0.0735491	0.813668	0.942413	0.977168	1	0.196075	1
COQ5	0	1	0	0	1	2.52338	0	0	13.4814	0.425567	0.801458	0.705019	0.0691937	0.813668	0.942413	0.977168	1	0.196126	1
RPS4X	0	0	0	1	0	0	37.1518	37.1518	0	0.383022	0.0218133	0.0488032	1	0.813668	0.942413	0.977168	1	0.196187	1
PHIP	0	6	0	0	1	2.54003	0	0	1.49811	0.0574566	0.449985	0.120712	0.404339	0.813668	0.942413	0.977168	1	0.196203	1
NCAPD3	2	1	0	0	2	0.389725	0	0	3.9856	0.274926	0.494177	0.439725	0.111028	0.813668	0.942413	0.977168	1	0.196244	1
MECOM	1	8	0	0	0	2.80934	0	0	0	0.0175115	0.552181	0.0488253	1	0.813668	0.942413	0.977168	1	0.196254	1
OSGIN2	0	0	0	0	1	0	0	0	5.11513	0.135007	0.657452	0.297416	0.164286	0.813668	0.942413	0.977168	1	0.196362	1
SCAND3	3	3	0	0	2	0.747028	0	0	5.46788	0.610133	0.48141	0.68896	0.0710022	0.831766	0.942413	0.977168	1	0.196532	1
RPS6KA1	1	0	0	0	1	0	0	0	5.76498	0.147766	0.725607	0.330339	0.148442	0.813668	0.942413	0.977168	1	0.19689	1
SLC25A51	0	0	0	0	1	0	0	0	9.62703	0.266431	0.784102	0.519714	0.0943567	0.813668	0.942413	0.977168	1	0.196897	1
PPP2R4	1	0	0	0	1	0	0	0	12.1609	0.368207	0.790378	0.64414	0.0761515	0.813668	0.942413	0.977168	1	0.196938	1
EXOC8	0	0	1	0	0	0	8.68571	8.68571	0	0.0645	0.111387	0.0491188	1	0.813668	0.942413	0.977168	1	0.197139	1
RBM12B	0	0	0	0	1	0	0	0	1.51685	0.0467658	0.610729	0.122423	0.401305	0.813668	0.942413	0.977168	1	0.197169	1
TNNT1	0	0	1	0	0	0	39.594	39.594	0	0.429882	0.0203159	0.0492247	1	0.813668	0.942413	0.977168	1	0.197458	1
VGF	0	0	0	0	1	0	0	0	8.93234	0.238692	0.824597	0.487583	0.100975	0.813668	0.942413	0.977168	1	0.197485	1
TBL1XR1	1	6	1	0	1	1.84462	3.05605	3.05605	4.88207	0.194002	0.348779	0.288288	0.170824	0.813668	0.942413	0.977168	1	0.197523	1
EGFL7	0	0	1	0	0	0	32.8075	32.8075	0	0.322501	0.0250677	0.0492555	1	0.813668	0.942413	0.977168	1	0.197551	1
C14orf80	1	3	1	0	0	3.24443	13.2245	13.2245	0	0.0936325	0.0694945	0.0493193	1	0.813668	0.942413	0.977168	1	0.197743	1
TMPRSS3	1	0	0	0	1	0	0	0	7.72654	0.211625	0.716465	0.429618	0.114971	0.813668	0.942413	0.977168	1	0.197967	1
HNRNPA0	0	1	1	0	0	1.65959	49.4576	49.4576	0	0.643327	0.0158531	0.0494105	1	0.844132	0.942413	0.977168	1	0.198017	1
MGA	8	23	1	0	4	0.953841	0.563386	0.563386	4.00396	0.851576	0.532116	0.816211	0.0607025	0.936714	0.942413	0.977168	1	0.198425	1
TRPM3	1	2	0	0	2	0.56237	0	0	4.56398	0.384633	0.478636	0.537798	0.0921396	0.813668	0.942413	0.977168	1	0.198444	1
C15orf38-AP3S2	0	0	0	0	1	0	0	0	10.7921	0.317552	0.777203	0.583306	0.0850122	0.813668	0.942413	0.977168	1	0.198551	1
ERMAP	2	0	0	0	1	0	0	0	7.12905	0.190176	0.740455	0.401764	0.12345	0.813668	0.942413	0.977168	1	0.19858	1
C6orf89	0	0	0	0	1	0	0	0	11.0606	0.326152	0.793876	0.597031	0.0831147	0.813668	0.942413	0.977168	1	0.198653	1
COL14A1	1	4	1	0	2	1.45268	3.37619	3.37619	4.24967	0.49787	0.313932	0.487762	0.101747	0.813668	0.942413	0.977168	1	0.198672	1
BHMT2	1	0	0	0	1	0	0	0	9.96294	0.288224	0.759932	0.543348	0.0914581	0.813668	0.942413	0.977168	1	0.198868	1
TP53	0	6	0	0	1	1.72846	0	0	6.76904	0.242449	0.473742	0.384954	0.129191	0.813668	0.942413	0.977168	1	0.198985	1
ASIC2	0	2	0	0	1	2.96463	0	0	7.43654	0.198426	0.772589	0.418924	0.118936	0.813668	0.942413	0.977168	1	0.199263	1
VPS35	0	0	0	0	1	0	0	0	4.88822	0.137957	0.605085	0.292173	0.170645	0.813668	0.942413	0.977168	1	0.199361	1
LEKR1	0	2	0	0	1	3.51167	0	0	5.75362	0.145954	0.793097	0.335338	0.148693	0.813668	0.942413	0.977168	1	0.199374	1
SULT4A1	0	0	0	1	0	0	38.6718	38.6718	0	0.422726	0.0208577	0.0498652	1	0.813668	0.942413	0.977168	1	0.199383	1
BIN1	0	0	0	0	1	0	0	0	7.342	0.199375	0.733218	0.414621	0.120289	0.813668	0.942413	0.977168	1	0.19941	1
USP15	0	1	0	0	2	0.967567	0	0	6.35987	0.973881	0.617652	0.88247	0.0565437	0.989963	0.942413	0.977168	1	0.199481	1
CCAR1	0	3	1	0	1	2.26888	6.10762	6.10762	2.76056	0.22166	0.164823	0.186493	0.267833	0.813668	0.942413	0.977168	1	0.199634	1
ZNF184	0	5	0	0	1	2.7437	0	0	2.04725	0.0612082	0.613227	0.15114	0.330992	0.813668	0.942413	0.977168	1	0.199865	1
TRAM1L1	0	0	0	0	1	0	0	0	5.96471	0.153379	0.779129	0.34732	0.144169	0.813668	0.942413	0.977168	1	0.200005	1
COMMD3-BMI1	0	0	0	0	1	0	0	0	10.8953	0.335864	0.734261	0.594497	0.0842728	0.813668	0.942413	0.977168	1	0.200086	1
GALNT2	0	0	0	0	1	0	0	0	5.77849	0.160248	0.654169	0.338285	0.148145	0.813668	0.942413	0.977168	1	0.200132	1
SEMA4A	0	0	0	0	1	0	0	0	5.96756	0.158501	0.723353	0.348066	0.14411	0.813668	0.942413	0.977168	1	0.200265	1
FIBCD1	0	1	0	0	1	0.888935	0	0	18.0285	0.905664	0.774116	0.953056	0.0526339	0.96223	0.942413	0.977168	1	0.200275	1
ABHD2	0	0	1	0	0	0	24.3838	24.3838	0	0.220381	0.0349568	0.0501664	1	0.813668	0.942413	0.977168	1	0.200285	1
FTO	0	0	0	0	1	0	0	0	7.38955	0.205566	0.711219	0.419632	0.119605	0.813668	0.942413	0.977168	1	0.200355	1
ITPKA	1	0	0	0	1	0	0	0	11.3203	0.337198	0.830982	0.616897	0.081359	0.813668	0.942413	0.977168	1	0.200356	1
SLC25A46	0	0	0	0	1	0	0	0	9.18683	0.26275	0.758505	0.50985	0.0984452	0.813668	0.942413	0.977168	1	0.200362	1
PRKAB2	0	1	0	0	1	2.2824	0	0	13.8385	0.471256	0.787191	0.743448	0.0675254	0.813668	0.942413	0.977168	1	0.20039	1
FOXO1	2	3	0	0	1	0.452215	0	0	3.94194	0.135344	0.433394	0.246769	0.20349	0.813668	0.942413	0.977168	1	0.20043	1
CCDC8	0	0	0	0	1	0	0	0	7.56233	0.201636	0.802151	0.429125	0.117183	0.813668	0.942413	0.977168	1	0.200644	1
CYP4Z1	0	0	0	1	0	0	35.952	35.952	0	0.381935	0.0226286	0.0502961	1	0.813668	0.942413	0.977168	1	0.200673	1
NAP1L4	1	0	0	0	1	0	0	0	8.19167	0.243216	0.662546	0.460889	0.109136	0.813668	0.942413	0.977168	1	0.200683	1
HMX3	0	0	0	0	1	0	0	0	13.2468	0.422094	0.872322	0.715302	0.0703352	0.813668	0.942413	0.977168	1	0.200717	1
SYNPO2	1	3	0	0	2	0.934051	0	0	5.91627	0.908259	0.507503	0.798321	0.0631187	0.963354	0.942413	0.977168	1	0.200951	1
PEX5	1	3	0	0	1	2.91398	0	0	4.55638	0.122427	0.687574	0.2787	0.180884	0.813668	0.942413	0.977168	1	0.20102	1
KLHL9	4	2	0	0	2	0.820751	0	0	6.15106	0.778172	0.614697	0.847723	0.059504	0.904741	0.942413	0.977168	1	0.201111	1
PLA2G6	0	0	0	1	0	0	13.9137	13.9137	0	0.111909	0.0656582	0.0504524	1	0.813668	0.942413	0.977168	1	0.20114	1
UGT3A1	0	3	0	0	1	2.64814	0	0	5.70792	0.154612	0.707249	0.337305	0.14971	0.813668	0.942413	0.977168	1	0.201276	1
GNA11	0	2	0	0	1	0.618875	0	0	12.01	0.475649	0.557971	0.656255	0.0770366	0.813668	0.942413	0.977168	1	0.201448	1
COLGALT2	0	0	0	0	1	0	0	0	6.63675	0.182185	0.714351	0.384665	0.131437	0.813668	0.942413	0.977168	1	0.201459	1
ATF5	0	0	0	0	1	0	0	0	12.5592	0.395984	0.844027	0.684254	0.0739097	0.813668	0.942413	0.977168	1	0.2015	1
HDGFL1	0	0	0	0	1	0	0	0	10.7831	0.315717	0.861672	0.595534	0.0850771	0.813668	0.942413	0.977168	1	0.201778	1
DUT	0	0	0	1	0	0	40.0332	40.0332	0	0.460175	0.0200672	0.0506744	1	0.813668	0.942413	0.977168	1	0.201802	1
USP10	1	0	0	0	1	0	0	0	4.27686	0.115991	0.669139	0.266085	0.190513	0.813668	0.942413	0.977168	1	0.201856	1
RASAL2	0	4	0	0	2	1.58613	0	0	4.85477	0.408295	0.570311	0.601378	0.0844128	0.813668	0.942413	0.977168	1	0.20207	1
SSTR2	0	0	1	0	0	0	18.3565	18.3565	0	0.156792	0.0480857	0.0508234	1	0.813668	0.942413	0.977168	1	0.202247	1
CRTAC1	0	5	0	0	0	3.87482	0	0	0	0.0159812	0.70905	0.0508802	1	0.813668	0.942413	0.977168	1	0.202416	1
SLCO4C1	0	3	0	0	1	2.97989	0	0	4.30184	0.116013	0.695618	0.268369	0.18961	0.813668	0.942413	0.977168	1	0.202432	1
FUT10	0	0	0	0	1	0	0	0	5.90755	0.165791	0.669819	0.350263	0.145366	0.813668	0.942413	0.977168	1	0.202524	1
RPL23A	0	0	0	0	1	0	0	0	15.7816	0.592294	0.866041	0.854221	0.0596933	0.828117	0.942413	0.977168	1	0.202746	1
EGFL6	0	0	0	0	1	0	0	0	8.08518	0.238031	0.695246	0.462305	0.110419	0.813668	0.942413	0.977168	1	0.202913	1
DSCR3	0	0	0	0	1	0	0	0	10.6772	0.321879	0.810477	0.595082	0.0858503	0.813668	0.942413	0.977168	1	0.203034	1
TMEFF2	0	0	0	0	1	0	0	0	10.7954	0.344108	0.728489	0.602227	0.0849881	0.813668	0.942413	0.977168	1	0.203314	1
AHI1	0	0	0	0	1	0	0	0	2.74419	0.0827185	0.571842	0.190272	0.269012	0.813668	0.942413	0.977168	1	0.203324	1
ZNF69	1	2	0	0	2	1.2315	0	0	6.14275	0.780405	0.636962	0.859667	0.0596265	0.905635	0.942413	0.977168	1	0.203542	1
TK2	1	1	0	0	1	2.55336	0	0	12.6751	0.420368	0.800114	0.699657	0.0732821	0.813668	0.942413	0.977168	1	0.203582	1
TTLL2	0	6	0	0	0	3.40215	0	0	0	0.0159548	0.728679	0.0512963	1	0.813668	0.942413	0.977168	1	0.203653	1
IFI35	0	0	1	0	0	0	33.1348	33.1348	0	0.348251	0.0247908	0.0513193	1	0.813668	0.942413	0.977168	1	0.203722	1
VSTM2A	0	3	0	0	0	6.33014	0	0	0	0.0154297	0.797816	0.0513954	1	0.813668	0.942413	0.977168	1	0.203947	1
AGMAT	0	0	0	0	1	0	0	0	10.7031	0.321925	0.839545	0.600012	0.0856602	0.813668	0.942413	0.977168	1	0.203953	1
ZSCAN5C	0	2	0	0	1	2.09296	0	0	11.2374	0.35959	0.765307	0.627919	0.0819114	0.813668	0.942413	0.977168	1	0.204061	1
OAS2	1	0	0	0	1	0	0	0	6.2757	0.173382	0.726242	0.372817	0.137984	0.813668	0.942413	0.977168	1	0.204088	1
AOC3	1	0	1	0	0	0	9.80545	9.80545	0	0.0775143	0.0972213	0.0514469	1	0.813668	0.942413	0.977168	1	0.204101	1
RPL19	0	0	0	1	0	0	38.8779	38.8779	0	0.449647	0.0207342	0.0514493	1	0.813668	0.942413	0.977168	1	0.204108	1
ALPPL2	0	0	0	0	1	0	0	0	7.19508	0.198992	0.772249	0.420666	0.122452	0.813668	0.942413	0.977168	1	0.204292	1
GNL3	1	0	0	0	1	0	0	0	5.33635	0.153634	0.642127	0.325217	0.158526	0.813668	0.942413	0.977168	1	0.204422	1
MBP	0	1	0	0	1	1.50211	0	0	16.3471	0.705821	0.774105	0.893359	0.0577443	0.871003	0.942413	0.977168	1	0.204514	1
RIPK2	0	0	0	0	1	0	0	0	7.16864	0.208053	0.695809	0.420038	0.12285	0.813668	0.942413	0.977168	1	0.204559	1
GIMAP8	0	4	0	0	1	2.28876	0	0	5.50624	0.157183	0.670975	0.334333	0.154369	0.813668	0.942413	0.977168	1	0.204586	1
FBN3	2	11	0	0	0	2.32694	0	0	0	0.0221461	0.434224	0.0516267	1	0.813668	0.942413	0.977168	1	0.204633	1
ZNF765	2	0	1	0	0	0	10.3778	10.3778	0	0.0828264	0.0912052	0.0516731	1	0.813668	0.942413	0.977168	1	0.204771	1
CENPV	1	0	0	0	1	0	0	0	14.4696	0.514282	0.874593	0.798465	0.0647654	0.815923	0.942413	0.977168	1	0.204889	1
RBM27	1	0	0	0	1	0	0	0	3.1062	0.096638	0.548616	0.21138	0.245157	0.813668	0.942413	0.977168	1	0.20521	1
WDR53	0	0	0	0	1	0	0	0	8.59678	0.250679	0.771423	0.495953	0.104516	0.813668	0.942413	0.977168	1	0.20525	1
SPON2	1	1	0	0	1	2.31337	0	0	13.3124	0.464815	0.799953	0.741054	0.0700124	0.813668	0.942413	0.977168	1	0.205392	1
RGS2	1	0	0	0	1	0	0	0	12.8806	0.436275	0.820264	0.719892	0.0721948	0.813668	0.942413	0.977168	1	0.205657	1
NQO2	2	0	0	1	0	0	35.0866	35.0866	0	0.388036	0.0232389	0.0520081	1	0.813668	0.942413	0.977168	1	0.205762	1
LRRC31	0	0	0	0	1	0	0	0	7.14618	0.211327	0.684914	0.422357	0.12319	0.813668	0.942413	0.977168	1	0.205828	1
ZC3H12B	1	0	0	0	1	0	0	0	3.83339	0.108041	0.659043	0.250154	0.208084	0.813668	0.942413	0.977168	1	0.205896	1
ZNF267	0	0	0	0	1	0	0	0	2.90301	0.0845134	0.629033	0.201812	0.257999	0.813668	0.942413	0.977168	1	0.205937	1
RAD9B	0	0	0	0	1	0	0	0	12.8716	0.44265	0.798185	0.720972	0.0722415	0.813668	0.942413	0.977168	1	0.205987	1
CDH1	0	4	0	0	1	2.33594	0	0	5.04883	0.148272	0.642698	0.313976	0.166094	0.813668	0.942413	0.977168	1	0.206181	1
SC5D	0	0	1	0	0	0	29.7715	29.7715	0	0.306099	0.0279466	0.0522393	1	0.813668	0.942413	0.977168	1	0.206445	1
SLC38A11	0	0	0	1	0	0	26.2947	26.2947	0	0.257889	0.0321199	0.0522714	1	0.813668	0.942413	0.977168	1	0.20654	1
C10orf71	4	10	0	0	0	2.48887	0	0	0	0.0183572	0.582438	0.0523017	1	0.813668	0.942413	0.977168	1	0.20663	1
GGH	0	0	0	0	1	0	0	0	11.9347	0.393618	0.810735	0.675511	0.0774859	0.813668	0.942413	0.977168	1	0.20675	1
GPR12	0	1	0	0	1	1.28893	0	0	16.9949	0.809555	0.800346	0.940641	0.0556622	0.919697	0.942413	0.977168	1	0.206796	1
RP11-279O9.4	0	1	0	0	0	51.3624	0	0	0	0.0151999	0.971007	0.0524839	1	0.813668	0.975779	0.977168	1	0.207167	1
ALS2CR11	1	4	0	0	2	1.60365	0	0	4.62841	0.397526	0.551197	0.581815	0.0903386	0.813668	0.942413	0.977168	1	0.207392	1
HMGB1	0	0	0	0	1	0	0	0	14.9849	0.571725	0.869202	0.840795	0.0626738	0.824969	0.942413	0.977168	1	0.207791	1
CHP1	0	1	1	0	0	3.57581	29.6461	29.6461	0	0.295364	0.0280791	0.0527372	1	0.813668	0.942413	0.977168	1	0.207913	1
PXDN	2	2	0	0	2	0.48239	0	0	3.73545	0.258737	0.525236	0.435926	0.121042	0.813668	0.942413	0.977168	1	0.207996	1
TNFRSF19	0	0	0	0	1	0	0	0	7.75984	0.224578	0.78293	0.460842	0.114533	0.813668	0.942413	0.977168	1	0.208043	1
C4BPA	1	0	0	0	1	0	0	0	6.34613	0.183397	0.715166	0.386696	0.136656	0.813668	0.942413	0.977168	1	0.208228	1
CCNB1	0	0	1	0	0	0	24.0665	24.0665	0	0.233079	0.0354742	0.0529213	1	0.813668	0.942413	0.977168	1	0.208454	1
MYO3B	1	5	1	0	0	3.03266	5.85764	5.85764	0	0.0419463	0.172569	0.0529533	1	0.813668	0.942413	0.977168	1	0.208548	1
DRD2	0	2	0	0	1	1.8568	0	0	12.2615	0.435064	0.75202	0.700706	0.0755721	0.813668	0.942413	0.977168	1	0.20855	1
GRPEL2	0	0	0	0	1	0	0	0	11.9302	0.413937	0.758504	0.683448	0.0775129	0.813668	0.942413	0.977168	1	0.208615	1
ZBED5	0	0	0	0	1	0	0	0	3.56657	0.102615	0.663944	0.240862	0.220309	0.813668	0.942413	0.977168	1	0.208874	1
RBM41	0	2	1	0	0	3.35135	18.7779	18.7779	0	0.159023	0.046875	0.0531097	1	0.813668	0.942413	0.977168	1	0.209008	1
CBLC	0	0	0	1	0	0	27.352	27.352	0	0.278665	0.0307311	0.0531444	1	0.813668	0.942413	0.977168	1	0.209109	1
ZNF502	1	0	0	0	1	0	0	0	2.30759	0.0724323	0.599492	0.174448	0.304768	0.813668	0.942413	0.977168	1	0.209173	1
GYS1	0	4	0	1	0	2.93808	10.0522	10.0522	0	0.0744737	0.0945788	0.0531773	1	0.813668	0.942413	0.977168	1	0.209206	1
FNBP4	0	0	0	0	1	0	0	0	3.25347	0.100278	0.587776	0.224776	0.23662	0.813668	0.942413	0.977168	1	0.209233	1
STAM2	0	2	0	0	1	3.30201	0	0	5.79403	0.163386	0.755967	0.360148	0.147805	0.813668	0.942413	0.977168	1	0.209365	1
TINF2	0	3	1	0	0	3.48787	10.3537	10.3537	0	0.0779636	0.0914962	0.05326	1	0.813668	0.942413	0.977168	1	0.209449	1
MAP2K4	0	1	0	0	1	0.418764	0	0	7.88633	0.319857	0.466723	0.471857	0.112897	0.813668	0.942413	0.977168	1	0.209482	1
PPP6C	1	4	0	0	1	1.49701	0	0	9.9454	0.465722	0.464373	0.581675	0.091605	0.813668	0.942413	0.977168	1	0.20952	1
AQP3	0	0	1	0	0	0	30.3057	30.3057	0	0.323573	0.0273955	0.0533043	1	0.813668	0.942413	0.977168	1	0.209578	1
MARC2	1	0	0	1	0	0	32.5031	32.5031	0	0.359007	0.0253225	0.0533235	1	0.813668	0.942413	0.977168	1	0.209635	1
DENND5B	0	0	0	1	0	0	6.97629	6.97629	0	0.0568672	0.142223	0.0534731	1	0.813668	0.942413	0.977168	1	0.210073	1
GIF	0	0	0	0	1	0	0	0	9.16593	0.283007	0.787057	0.542121	0.0986482	0.813668	0.942413	0.977168	1	0.210091	1
RAB7A	0	0	0	0	1	0	0	0	12.6212	0.442586	0.828551	0.727557	0.0735724	0.813668	0.942413	0.977168	1	0.210234	1
CHST13	0	1	0	0	1	1.50318	0	0	16.148	0.70536	0.859957	0.916523	0.0584157	0.870835	0.942413	0.977168	1	0.210267	1
ADPRM	0	0	0	0	1	0	0	0	8.62779	0.261227	0.793169	0.514293	0.104178	0.813668	0.942413	0.977168	1	0.21038	1
TGFB1I1	0	0	0	0	1	0	0	0	6.6729	0.195176	0.74166	0.409722	0.130816	0.813668	0.942413	0.977168	1	0.210439	1
RPUSD2	0	0	1	0	0	0	17.7886	17.7886	0	0.161689	0.0498145	0.0536169	1	0.813668	0.942413	0.977168	1	0.210494	1
WDR7	1	7	1	0	0	2.6836	4.32728	4.32728	0	0.0317372	0.240452	0.0536872	1	0.813668	0.942413	0.977168	1	0.2107	1
GSR	0	0	0	1	0	0	25.3206	25.3206	0	0.25458	0.0335091	0.053707	1	0.813668	0.942413	0.977168	1	0.210758	1
FAXDC2	0	0	0	0	1	0	0	0	10.7227	0.35243	0.797378	0.628166	0.0855163	0.813668	0.942413	0.977168	1	0.210791	1
ZNF235	1	1	1	0	1	0.580696	8.00065	8.00065	3.69773	0.557001	0.122058	0.250879	0.214126	0.822418	0.942413	0.977168	1	0.210794	1
C2orf16	1	1	0	0	1	0.228082	0	0	1.53001	0.0593301	0.483227	0.134568	0.399202	0.813668	0.942413	0.977168	1	0.210796	1
DDX11	0	3	0	0	0	6.19148	0	0	0	0.0164289	0.769337	0.0537275	1	0.813668	0.942413	0.977168	1	0.210818	1
ZNF99	1	2	1	0	1	1.42969	12.2384	12.2384	2.51762	0.639626	0.0758161	0.187591	0.286453	0.84372	0.942413	0.977168	1	0.210843	1
ZNF491	1	0	0	0	1	0	0	0	4.43524	0.135109	0.620362	0.290598	0.184935	0.813668	0.942413	0.977168	1	0.210859	1
C3orf70	0	3	0	0	0	6.25108	0	0	0	0.0159893	0.841446	0.0537577	1	0.813668	0.942413	0.977168	1	0.210906	1
LEO1	0	3	1	0	0	3.22244	12.2082	12.2082	0	0.0953976	0.0760495	0.053926	1	0.813668	0.942413	0.977168	1	0.211398	1
NOP56	0	3	0	0	1	2.59566	0	0	5.21009	0.162166	0.629746	0.33343	0.161763	0.813668	0.942413	0.977168	1	0.211428	1
TEPP	0	1	1	0	0	2.66238	35.4102	35.4102	0	0.40274	0.023016	0.0539751	1	0.813668	0.942413	0.977168	1	0.211541	1
TCEANC	0	0	1	0	0	0	27.2931	27.2931	0	0.284658	0.0308055	0.0540479	1	0.813668	0.942413	0.977168	1	0.211753	1
SFMBT2	0	0	0	0	1	0	0	0	3.32262	0.101638	0.619731	0.232483	0.232814	0.813668	0.942413	0.977168	1	0.211979	1
TAF7L	1	0	0	0	1	0	0	0	10.6521	0.356301	0.783098	0.629426	0.0860354	0.813668	0.942413	0.977168	1	0.21206	1
CYP3A43	0	0	0	0	1	0	0	0	8.6366	0.276243	0.726054	0.520362	0.104082	0.813668	0.942413	0.977168	1	0.212082	1
DCAF17	0	3	0	0	0	6.17514	0	0	0	0.0165522	0.774212	0.0541877	1	0.813668	0.942413	0.977168	1	0.212161	1
MIS12	0	0	0	0	1	0	0	0	10.8935	0.363415	0.8129	0.64355	0.0842854	0.813668	0.942413	0.977168	1	0.212319	1
KCNAB3	0	1	0	0	1	2.21759	0	0	12.4595	0.485102	0.706734	0.729483	0.0744581	0.813668	0.942413	0.977168	1	0.212535	1
POLD2	1	0	0	1	0	0	19.4818	19.4818	0	0.184116	0.044962	0.0543518	1	0.813668	0.942413	0.977168	1	0.212639	1
PDSS1	0	3	0	0	0	6.07893	0	0	0	0.0173032	0.699721	0.0543876	1	0.813668	0.942413	0.977168	1	0.212744	1
MS4A4A	0	0	0	0	1	0	0	0	12.4219	0.449719	0.803619	0.728783	0.0746672	0.813668	0.942413	0.977168	1	0.212827	1
SRRM5	3	1	1	0	1	0.581752	6.33277	6.33277	4.66508	0.558133	0.158225	0.30706	0.177397	0.822649	0.942413	0.977168	1	0.212988	1
WBP1	1	1	0	0	1	2.21081	0	0	12.6579	0.486515	0.74081	0.742645	0.0733742	0.813668	0.942413	0.977168	1	0.213045	1
RTN4	1	3	1	0	1	1.56415	10.35	10.35	2.5486	0.482508	0.0915063	0.192267	0.283936	0.813668	0.942413	0.977168	1	0.213337	1
OR5H6	0	0	0	0	1	0	0	0	8.89535	0.276658	0.816888	0.538949	0.101353	0.813668	0.942413	0.977168	1	0.213432	1
GTF2H1	0	0	0	0	1	0	0	0	7.07726	0.222526	0.69177	0.439922	0.124245	0.813668	0.942413	0.977168	1	0.21353	1
CNTN1	1	4	0	0	1	2.49594	0	0	3.70592	0.122017	0.572605	0.255718	0.213751	0.813668	0.942413	0.977168	1	0.213536	1
PRRT2	0	3	0	0	0	6.22068	0	0	0	0.0162115	0.862792	0.054708	1	0.813668	0.942413	0.977168	1	0.213676	1
HLA-DPA1	1	1	0	0	1	1.64179	0	0	14.9797	0.649817	0.799309	0.873117	0.0626943	0.846976	0.942413	0.977168	1	0.213767	1
UQCRC1	0	4	0	0	0	4.56478	0	0	0	0.0172694	0.717273	0.0547533	1	0.813668	0.942413	0.977168	1	0.213807	1
FOXE3	0	0	0	0	1	0	0	0	14.4777	0.56796	0.926434	0.845946	0.0647315	0.82382	0.945737	0.977168	1	0.213825	1
SSMEM1	0	3	0	0	0	6.12382	0	0	0	0.0169474	0.753385	0.0548424	1	0.813668	0.942413	0.977168	1	0.214066	1
PATL1	1	0	0	0	1	0	0	0	3.80893	0.11998	0.606443	0.262456	0.209148	0.813668	0.942413	0.977168	1	0.21421	1
PDIA2	1	0	1	0	0	0	18.6396	18.6396	0	0.176798	0.047251	0.0549557	1	0.813668	0.942413	0.977168	1	0.214395	1
CCNL1	1	0	0	0	1	0	0	0	5.42149	0.17281	0.628542	0.352176	0.156415	0.813668	0.942413	0.977168	1	0.214772	1
NEIL1	0	1	0	0	1	1.85253	0	0	13.988	0.579184	0.783196	0.825258	0.0668506	0.826621	0.942413	0.977168	1	0.215013	1
CD36	0	0	0	0	1	0	0	0	8.42693	0.26601	0.781034	0.518585	0.106404	0.813668	0.942413	0.977168	1	0.215044	1
RMND5A	0	1	0	0	1	3.46353	0	0	9.43838	0.305586	0.811854	0.574845	0.0960665	0.813668	0.942413	0.977168	1	0.215171	1
EGLN2	0	2	0	1	0	2.67914	24.4418	24.4418	0	0.237196	0.0348637	0.0552276	1	0.813668	0.942413	0.977168	1	0.215183	1
DCDC2	0	0	0	0	1	0	0	0	7.5709	0.236176	0.750747	0.471791	0.117066	0.813668	0.942413	0.977168	1	0.215191	1
PUS3	0	3	0	0	1	2.40955	0	0	5.94811	0.193105	0.639516	0.382433	0.144515	0.813668	0.942413	0.977168	1	0.215297	1
TBX19	0	0	1	0	0	0	20.6858	20.6858	0	0.20318	0.0420459	0.0552755	1	0.813668	0.942413	0.977168	1	0.215322	1
PSG8	1	3	0	1	0	3.10152	12.8703	12.8703	0	0.104872	0.0716474	0.0553007	1	0.813668	0.942413	0.977168	1	0.215395	1
PLCB2	1	0	0	1	0	0	7.84412	7.84412	0	0.0667498	0.124779	0.0553452	1	0.813668	0.942413	0.977168	1	0.215523	1
ZNF335	1	0	0	0	0	0	0	0	0	0.019871	0.532896	0.0553695	1	0.813668	0.942413	0.977168	1	0.215594	1
SLC19A2	0	0	0	0	1	0	0	0	6.55796	0.201855	0.726169	0.417046	0.132812	0.813668	0.942413	0.977168	1	0.215649	1
CEL	0	0	1	0	0	0	27.4184	27.4184	0	0.29715	0.0306477	0.0554251	1	0.813668	0.942413	0.977168	1	0.215754	1
AKAP9	0	4	3	0	0	0.908945	6.11331	6.11331	0	0.853598	0.0170299	0.0554316	1	0.93776	0.942413	0.977168	1	0.215773	1
MED12	6	16	0	0	2	1.04282	0	0	2.35179	0.885394	0.105395	0.261859	0.211722	0.953377	0.942413	0.977168	1	0.215802	1
CITED2	0	1	0	0	1	1.70143	0	0	14.8007	0.628365	0.854478	0.874476	0.0634056	0.839098	0.942413	0.977168	1	0.215817	1
OR2M2	1	3	0	0	1	2.66698	0	0	5.33766	0.151817	0.832884	0.34987	0.158493	0.813668	0.942413	0.977168	1	0.215832	1
PRRC1	0	2	0	0	1	2.76829	0	0	7.16357	0.224	0.740531	0.451214	0.122927	0.813668	0.942413	0.977168	1	0.215873	1
SLC16A4	0	0	0	0	1	0	0	0	6.84465	0.211733	0.736767	0.433796	0.127941	0.813668	0.942413	0.977168	1	0.215972	1
TNFRSF6B	1	1	0	0	1	1.10092	0	0	16.5427	0.925444	0.82718	0.972134	0.0570993	0.96987	0.942413	0.981645	1	0.215995	1
TAF9B	0	0	0	0	1	0	0	0	12.2453	0.450142	0.824886	0.733847	0.0756647	0.813668	0.942413	0.977168	1	0.216047	1
LRRC38	0	1	0	0	1	2.20547	0	0	12.9908	0.487773	0.869429	0.775375	0.0716248	0.813668	0.942413	0.977168	1	0.216075	1
C11orf58	0	2	0	0	0	10.602	0	0	0	0.0165661	0.848099	0.0555736	1	0.813668	0.942413	0.977168	1	0.216184	1
CA11	0	0	0	1	0	0	33.6043	33.6043	0	0.403622	0.0244037	0.055577	1	0.813668	0.942413	0.977168	1	0.216194	1
RFX2	0	5	0	0	0	3.7651	0	0	0	0.017965	0.684107	0.0555852	1	0.813668	0.942413	0.977168	1	0.216217	1
XKR8	0	0	1	0	0	0	21.986	21.986	0	0.221682	0.0392637	0.0556279	1	0.813668	0.942413	0.977168	1	0.216341	1
OR5A1	2	0	1	0	0	0	20.5356	20.5356	0	0.202921	0.0423654	0.0556281	1	0.813668	0.942413	0.977168	1	0.216342	1
RFX4	0	0	0	0	1	0	0	0	5.59901	0.172364	0.695443	0.365674	0.152191	0.813668	0.942413	0.977168	1	0.216411	1
SRSF5	0	0	0	0	1	0	0	0	7.09924	0.235316	0.659158	0.449413	0.123906	0.813668	0.942413	0.977168	1	0.216506	1
ARSK	0	0	0	0	1	0	0	0	6.98791	0.222274	0.708109	0.443251	0.125639	0.813668	0.942413	0.977168	1	0.216519	1
WNT10B	0	1	0	0	1	1.37992	0	0	15.1868	0.762191	0.73345	0.901083	0.0618906	0.896185	0.942413	0.977168	1	0.216747	1
ZCCHC16	0	0	0	0	1	0	0	0	8.90078	0.292783	0.769346	0.551123	0.101297	0.813668	0.942413	0.977168	1	0.216917	1
PJA1	1	0	0	0	1	0	0	0	3.3259	0.10204	0.667501	0.240262	0.232636	0.813668	0.942413	0.977168	1	0.217108	1
RBM22	0	0	0	1	0	0	19.2028	19.2028	0	0.187719	0.0457111	0.0559011	1	0.813668	0.942413	0.977168	1	0.217129	1
DCBLD2	1	0	0	0	1	0	0	0	3.3723	0.101771	0.691777	0.242957	0.230154	0.813668	0.942413	0.977168	1	0.217176	1
GPR25	1	0	0	0	1	0	0	0	10.0185	0.333204	0.846758	0.614671	0.090996	0.813668	0.942413	0.977168	1	0.21722	1
HSPA6	0	0	0	0	1	0	0	0	9.31297	0.297509	0.885775	0.575312	0.0972379	0.813668	0.942413	0.977168	1	0.217248	1
LHX1	0	0	0	0	1	0	0	0	9.83792	0.327538	0.82839	0.605004	0.0925158	0.813668	0.942413	0.977168	1	0.217335	1
DPYSL4	0	0	1	0	0	0	19.3292	19.3292	0	0.189704	0.0453753	0.0559973	1	0.813668	0.942413	0.977168	1	0.217407	1
ZNF443	1	0	0	0	1	0	0	0	4.01132	0.122662	0.677666	0.27931	0.200659	0.813668	0.942413	0.977168	1	0.217547	1
SRSF7	1	0	0	0	1	0	0	0	9.42111	0.334668	0.699924	0.583435	0.0962261	0.813668	0.942413	0.977168	1	0.217823	1
RORA	0	0	0	0	1	0	0	0	6.86881	0.225552	0.67605	0.440397	0.127547	0.813668	0.942413	0.977168	1	0.217908	1
ZSCAN30	0	3	0	0	1	2.71287	0	0	4.78563	0.145906	0.712736	0.323633	0.173684	0.813668	0.942413	0.977168	1	0.21802	1
ZNF446	1	0	0	1	0	0	19.665	19.665	0	0.195006	0.0444917	0.0562561	1	0.813668	0.942413	0.977168	1	0.218152	1
BMX	1	2	0	0	1	2.77337	0	0	6.95618	0.223137	0.72335	0.446374	0.126142	0.813668	0.942413	0.977168	1	0.218297	1
AGTPBP1	0	0	0	0	1	0	0	0	3.05053	0.0990841	0.611724	0.226573	0.248547	0.813668	0.942413	0.977168	1	0.218319	1
B3GALNT2	0	2	0	0	1	2.84888	0	0	6.58685	0.212961	0.696616	0.425708	0.132304	0.813668	0.942413	0.977168	1	0.218345	1
LANCL3	0	0	0	0	1	0	0	0	10.6713	0.373122	0.822565	0.65605	0.0858941	0.813668	0.942413	0.977168	1	0.218425	1
OR4C12	0	2	0	0	1	2.6915	0	0	7.64595	0.235301	0.853643	0.485878	0.116046	0.813668	0.942413	0.977168	1	0.218521	1
PITPNM2	2	6	0	0	1	2.09143	0	0	3.73536	0.122893	0.614135	0.265555	0.212415	0.813668	0.942413	0.977168	1	0.218588	1
TNRC6B	11	14	2	1	2	0.835183	2.4019	2.4019	2.82857	0.54349	0.192553	0.328995	0.171502	0.818476	0.942413	0.977168	1	0.218633	1
TRIM67	0	3	0	1	0	2.54642	18.7143	18.7143	0	0.169691	0.0470539	0.0564268	1	0.813668	0.942413	0.977168	1	0.218643	1
SAGE1	0	0	0	0	1	0	0	0	4.3543	0.135329	0.672478	0.300572	0.187744	0.813668	0.942413	0.977168	1	0.218654	1
RNF169	0	0	0	0	1	0	0	0	4.12774	0.126644	0.688406	0.288026	0.19608	0.813668	0.942413	0.977168	1	0.218785	1
LCAT	0	2	1	0	0	2.15494	30.7794	30.7794	0	0.342868	0.0269237	0.0565024	1	0.813668	0.942413	0.977168	1	0.21886	1
TRIM27	1	0	0	1	0	0	11.4611	11.4611	0	0.103182	0.0816135	0.0565101	1	0.813668	0.942413	0.977168	1	0.218882	1
SMG9	0	4	0	0	0	4.51151	0	0	0	0.0179899	0.710742	0.0565561	1	0.813668	0.942413	0.977168	1	0.219015	1
PYHIN1	1	0	0	0	1	0	0	0	7.28464	0.233125	0.748563	0.467039	0.121124	0.813668	0.942413	0.977168	1	0.219054	1
PLCD1	1	0	1	0	0	0	8.30488	8.30488	0	0.0727533	0.117077	0.05658	1	0.813668	0.942413	0.977168	1	0.219084	1
MAGEC2	0	2	0	0	1	3.31394	0	0	5.54735	0.162315	0.844509	0.369298	0.153396	0.813668	0.942413	0.977168	1	0.219282	1
TMEM132B	2	3	0	0	2	1.18194	0	0	5.66704	0.784742	0.604744	0.841438	0.0673283	0.908003	0.942413	0.977168	1	0.219292	1
JRKL	0	0	0	0	1	0	0	0	3.7261	0.117218	0.656451	0.266328	0.212833	0.813668	0.942413	0.977168	1	0.21938	1
TNIK	0	1	1	1	0	0.485748	8.61056	8.61056	0	0.42133	0.0253376	0.0567551	1	0.813668	0.942413	0.977168	1	0.219586	1
TMEM106B	0	1	0	0	1	2.94	0	0	10.391	0.363299	0.825748	0.645418	0.088013	0.813668	0.942413	0.977168	1	0.21973	1
FAM214B	0	0	1	0	0	0	17.3874	17.3874	0	0.169518	0.0511084	0.0568144	1	0.813668	0.942413	0.977168	1	0.219756	1
PIK3R6	0	0	0	0	1	0	0	0	5.53548	0.170551	0.736395	0.369943	0.153676	0.813668	0.942413	0.977168	1	0.219862	1
ZNRF4	1	2	0	0	1	1.64402	0	0	12.9196	0.523333	0.801284	0.789847	0.0719918	0.816405	0.942413	0.977168	1	0.219894	1
HNRNPM	1	5	0	1	0	2.56519	9.7738	9.7738	0	0.0778721	0.0975741	0.0568638	1	0.813668	0.942413	0.977168	1	0.219898	1
SUDS3	0	1	0	0	1	2.69969	0	0	10.6787	0.396991	0.747285	0.662704	0.0858392	0.813668	0.942413	0.977168	1	0.219961	1
PTPRF	2	10	0	0	1	1.90882	0	0	2.13058	0.0860642	0.491272	0.176599	0.322121	0.813668	0.942413	0.977168	1	0.219962	1
PCDH7	2	3	0	0	2	1.25207	0	0	5.75499	0.715601	0.69322	0.864817	0.065796	0.874582	0.942413	0.977168	1	0.220006	1
ZRANB1	0	2	1	0	1	1.31968	7.81511	7.81511	4.14726	0.713288	0.125332	0.291518	0.195333	0.873496	0.942413	0.977168	1	0.220125	1
ABCB11	2	6	0	0	1	2.17903	0	0	2.81073	0.105158	0.520315	0.215609	0.264286	0.813668	0.942413	0.977168	1	0.220238	1
AMN	0	0	0	0	1	0	0	0	10.8577	0.388044	0.83364	0.674093	0.0845407	0.813668	0.942413	0.977168	1	0.220255	1
MYH15	1	0	0	0	0	0	0	0	0	0.0217338	0.482523	0.0569885	1	0.813668	0.942413	0.977168	1	0.220255	1
CHD1	0	0	0	0	1	0	0	0	1.80059	0.066947	0.556543	0.158182	0.360363	0.813668	0.942413	0.977168	1	0.220297	1
GCC2	0	0	0	0	1	0	0	0	1.87258	0.06918	0.555682	0.162373	0.351267	0.813668	0.942413	0.977168	1	0.220392	1
MRPS31	0	0	0	0	1	0	0	0	9.55097	0.334995	0.761663	0.600366	0.0950386	0.813668	0.942413	0.977168	1	0.220454	1
CCNJL	1	0	0	0	1	0	0	0	6.75922	0.209843	0.800074	0.441437	0.129355	0.813668	0.942413	0.977168	1	0.22058	1
WWTR1	0	0	1	0	0	0	22.9926	22.9926	0	0.243789	0.0373391	0.0571091	1	0.813668	0.942413	0.977168	1	0.220601	1
RANGAP1	0	0	0	0	1	0	0	0	7.92138	0.257074	0.789713	0.508027	0.112453	0.813668	0.942413	0.977168	1	0.220657	1
RAB25	0	0	1	0	0	0	33.0226	33.0226	0	0.410923	0.0248851	0.0571481	1	0.813668	0.942413	0.977168	1	0.220712	1
SLC35G2	1	3	0	0	1	2.74332	0	0	4.61505	0.141844	0.733261	0.319949	0.178985	0.813668	0.942413	0.977168	1	0.22105	1
ZNF329	0	0	0	0	1	0	0	0	2.32061	0.0757169	0.664554	0.188684	0.303564	0.813668	0.942413	0.977168	1	0.221083	1
UNC13D	5	0	1	0	0	0	6.35482	6.35482	0	0.0559375	0.157543	0.057285	1	0.813668	0.942413	0.977168	1	0.221104	1
TBC1D20	0	0	1	0	0	0	20.7703	20.7703	0	0.214539	0.0418539	0.0573285	1	0.813668	0.942413	0.977168	1	0.221228	1
ZNF114	0	0	0	0	1	0	0	0	6.10555	0.189673	0.769912	0.405776	0.1413	0.813668	0.942413	0.977168	1	0.221251	1
TTC33	0	0	0	0	1	0	0	0	10.4562	0.377858	0.793964	0.655336	0.0875103	0.813668	0.942413	0.977168	1	0.221286	1
TSHZ2	0	6	0	0	1	2.12895	0	0	3.43698	0.115644	0.613311	0.252894	0.22678	0.813668	0.942413	0.977168	1	0.221293	1
CCDC34	0	0	0	0	1	0	0	0	9.56325	0.33176	0.79905	0.604692	0.0949279	0.813668	0.942413	0.977168	1	0.221439	1
TECTB	0	1	0	0	1	1.7839	0	0	13.5103	0.600631	0.761136	0.832166	0.0690555	0.828843	0.942413	0.977168	1	0.22162	1
RRM1	0	0	0	0	1	0	0	0	4.21045	0.136072	0.650118	0.297899	0.192953	0.813668	0.942413	0.977168	1	0.221663	1
DMWD	0	3	1	0	0	2.16579	24.2584	24.2584	0	0.246081	0.0351595	0.0575048	1	0.813668	0.942413	0.977168	1	0.221732	1
FAM179A	1	4	0	0	1	2.53508	0	0	3.75953	0.116522	0.716442	0.272146	0.211331	0.813668	0.942413	0.977168	1	0.221755	1
SAMD8	0	0	0	0	1	0	0	0	6.14594	0.200861	0.695521	0.409382	0.140499	0.813668	0.942413	0.977168	1	0.221769	1
MORF4L2	0	1	0	0	1	2.70759	0	0	10.9895	0.395792	0.870691	0.687983	0.0836089	0.813668	0.942413	0.977168	1	0.22178	1
NBPF3	0	0	0	0	1	0	0	0	7.0952	0.240733	0.688254	0.464273	0.123968	0.813668	0.942413	0.977168	1	0.221876	1
BBS9	0	0	0	0	1	0	0	0	3.93014	0.132781	0.598043	0.28224	0.20398	0.813668	0.942413	0.977168	1	0.221922	1
ANP32E	0	0	0	0	1	0	0	0	12.5444	0.504838	0.810925	0.778151	0.0739906	0.813668	0.942413	0.977168	1	0.221935	1
MPPE1	0	3	0	0	0	5.99089	0	0	0	0.0180302	0.742684	0.0576254	1	0.813668	0.942413	0.977168	1	0.222076	1
ETV3	0	3	0	0	1	2.61071	0	0	5.11904	0.159953	0.736154	0.351117	0.16418	0.813668	0.942413	0.977168	1	0.222136	1
PDK2	0	0	0	1	0	0	25.1689	25.1689	0	0.279455	0.0337357	0.0576832	1	0.813668	0.942413	0.977168	1	0.222241	1
FRMD3	2	0	0	0	1	0	0	0	5.9982	0.192319	0.723627	0.402056	0.143476	0.813668	0.942413	0.977168	1	0.222248	1
SERINC4	0	2	0	0	1	2.92615	0	0	6.29262	0.203095	0.73402	0.419134	0.137662	0.813668	0.942413	0.977168	1	0.222286	1
TDP1	0	0	0	0	1	0	0	0	5.32594	0.172637	0.681528	0.363405	0.158788	0.813668	0.942413	0.977168	1	0.222301	1
MYD88	0	4	0	0	1	1.25453	0	0	10.9369	0.674867	0.454296	0.688512	0.0839782	0.857919	0.942413	0.977168	1	0.222631	1
TRMT10B	0	0	0	0	1	0	0	0	10.5988	0.393046	0.785317	0.669305	0.0864317	0.813668	0.942413	0.977168	1	0.222714	1
WASF3	0	0	0	0	1	0	0	0	6.67132	0.213756	0.770474	0.442792	0.130843	0.813668	0.942413	0.977168	1	0.222962	1
BMP6	2	4	0	0	0	4.48349	0	0	0	0.0182758	0.730456	0.0579389	1	0.813668	0.942413	0.977168	1	0.22297	1
SULT1C3	0	0	0	0	1	0	0	0	10.5463	0.385186	0.814328	0.667402	0.086826	0.813668	0.942413	0.977168	1	0.222996	1
PINX1	0	0	1	0	0	0	26.0281	26.0281	0	0.294825	0.0324891	0.0579582	1	0.813668	0.942413	0.977168	1	0.223025	1
GALM	0	0	1	0	0	0	29.4849	29.4849	0	0.353041	0.0282511	0.0579662	1	0.813668	0.942413	0.977168	1	0.223048	1
TUBB4A	1	1	0	0	1	0.737879	0	0	14.9201	0.752358	0.800335	0.921735	0.0629295	0.891569	0.942413	0.977168	1	0.223156	1
HSP90AB1	0	4	0	0	1	2.50685	0	0	3.59616	0.120691	0.629997	0.265312	0.218883	0.813668	0.942413	0.977168	1	0.22335	1
GET4	0	1	0	0	1	1.93716	0	0	13.0409	0.554576	0.802821	0.813723	0.0713687	0.821335	0.942413	0.977168	1	0.223356	1
ZFHX2	2	8	0	0	2	1.52632	0	0	3.59024	0.296098	0.50033	0.455579	0.127489	0.813668	0.942413	0.977168	1	0.223376	1
RP9	0	0	0	0	1	0	0	0	13.3306	0.568406	0.834672	0.831627	0.0699233	0.823835	0.942413	0.977168	1	0.223571	1
C5orf51	0	1	0	0	1	2.49655	0	0	10.998	0.430246	0.750726	0.696086	0.0835496	0.813668	0.942413	0.977168	1	0.223593	1
PRG4	0	0	0	0	1	0	0	0	2.27782	0.0739648	0.706236	0.189254	0.307555	0.813668	0.942413	0.977168	1	0.22373	1
RAD51B	0	0	1	0	0	0	31.2487	31.2487	0	0.388976	0.0264715	0.0582835	1	0.813668	0.942413	0.977168	1	0.223951	1
SPRED1	0	2	0	0	1	2.58063	0	0	7.16128	0.253112	0.671084	0.474319	0.122961	0.813668	0.942413	0.977168	1	0.224062	1
DDX42	1	1	1	0	1	0.56243	6.90842	6.90842	3.78316	0.531821	0.143737	0.278056	0.210281	0.817146	0.942413	0.977168	1	0.22448	1
CEACAM6	0	0	1	0	0	0	17.81	17.81	0	0.181319	0.0497471	0.0584704	1	0.813668	0.942413	0.977168	1	0.224481	1
NSMCE4A	0	0	0	0	1	0	0	0	8.77935	0.312877	0.745701	0.570537	0.102559	0.813668	0.942413	0.977168	1	0.224604	1
TSFM	0	1	0	0	1	2.06339	0	0	12.4746	0.521206	0.79614	0.786985	0.0743743	0.816405	0.942413	0.977168	1	0.224655	1
ZNF410	0	0	0	0	1	0	0	0	7.24712	0.243544	0.748375	0.481632	0.121677	0.813668	0.942413	0.977168	1	0.22486	1
BYSL	0	0	0	0	1	0	0	0	6.97528	0.232005	0.750122	0.465758	0.125839	0.813668	0.942413	0.977168	1	0.224879	1
SEC22A	0	0	0	0	1	0	0	0	10.2039	0.379103	0.786768	0.65505	0.0894859	0.813668	0.942413	0.977168	1	0.2249	1
RNF146	0	0	0	0	1	0	0	0	5.00818	0.162375	0.700398	0.350552	0.167223	0.813668	0.942413	0.977168	1	0.224907	1
SLC23A1	2	0	1	0	0	0	14.8313	14.8313	0	0.146045	0.0610735	0.0587909	1	0.813668	0.942413	0.977168	1	0.225391	1
CS	0	0	0	0	1	0	0	0	6.95658	0.248755	0.656025	0.466397	0.126135	0.813668	0.942413	0.977168	1	0.225499	1
ZNF248	1	0	0	0	1	0	0	0	3.54607	0.113096	0.705555	0.265948	0.221308	0.813668	0.942413	0.977168	1	0.225577	1
PRCC	1	0	0	0	1	0	0	0	6.78628	0.223514	0.769447	0.457021	0.128904	0.813668	0.942413	0.977168	1	0.225733	1
WDFY2	0	0	0	0	1	0	0	0	8.49203	0.296383	0.778571	0.557551	0.105672	0.813668	0.942413	0.977168	1	0.22575	1
MTERFD3	0	0	1	0	0	0	22.4275	22.4275	0	0.246367	0.038397	0.0589271	1	0.813668	0.942413	0.977168	1	0.225777	1
L2HGDH	0	0	0	0	1	0	0	0	7.85614	0.273962	0.738239	0.520264	0.113284	0.813668	0.942413	0.977168	1	0.225805	1
EHF	0	1	0	0	1	1.49667	0	0	13.5397	0.708173	0.67983	0.855642	0.0689155	0.871996	0.942413	0.977168	1	0.22589	1
EN1	0	1	0	0	1	3.29182	0	0	9.31849	0.322544	0.890569	0.607181	0.0971857	0.813668	0.942413	0.977168	1	0.226009	1
PROP1	0	0	1	0	0	0	24.105	24.105	0	0.272201	0.0354107	0.0590282	1	0.813668	0.942413	0.977168	1	0.226063	1
SLC5A3	1	7	0	0	0	2.96592	0	0	0	0.0193974	0.676542	0.0590765	1	0.813668	0.942413	0.977168	1	0.226199	1
TDRP	0	0	0	0	1	0	0	0	12.2241	0.501438	0.832888	0.780296	0.0757866	0.813668	0.942413	0.977168	1	0.226368	1
SPANXN3	0	2	0	0	0	10.2751	0	0	0	0.0176655	0.873889	0.0591508	1	0.813668	0.942413	0.977168	1	0.226409	1
PCDH19	2	4	1	0	0	2.31936	16.2919	16.2919	0	0.1508	0.0549538	0.0591529	1	0.813668	0.942413	0.977168	1	0.226415	1
BCAT2	0	1	0	0	1	1.66893	0	0	13.5672	0.639932	0.77576	0.860379	0.0687853	0.84372	0.942413	0.977168	1	0.226496	1
TRANK1	3	10	0	0	3	1.42677	0	0	2.75257	0.329259	0.390493	0.420327	0.140837	0.813668	0.942413	0.977168	1	0.226541	1
CTNND1	2	2	0	0	2	0.950468	0	0	5.63549	0.943596	0.605092	0.872937	0.067891	0.977906	0.942413	0.977168	1	0.226731	1
ADAM2	0	3	0	0	1	2.44893	0	0	5.34523	0.185964	0.650189	0.374609	0.158303	0.813668	0.942413	0.977168	1	0.226836	1
ZNF584	1	2	0	0	1	2.21054	0	0	9.00491	0.328618	0.763899	0.592475	0.10024	0.813668	0.942413	0.977168	1	0.227085	1
MPPED1	0	1	0	0	1	1.3469	0	0	14.7936	0.778803	0.819961	0.936591	0.0634341	0.905195	0.942413	0.977168	1	0.227147	1
PVRL3	1	0	0	0	1	0	0	0	4.18669	0.134765	0.717807	0.306687	0.193841	0.813668	0.942413	0.977168	1	0.22725	1
SCAF8	1	5	0	0	1	2.51305	0	0	2.13252	0.0837829	0.546996	0.184715	0.32192	0.813668	0.942413	0.977168	1	0.227292	1
HNRNPA3	1	3	0	0	0	5.92211	0	0	0	0.0185892	0.755569	0.0595334	1	0.813668	0.942413	0.977168	1	0.22749	1
OR2L8	0	3	0	0	0	6.02596	0	0	0	0.0177359	0.893906	0.0595784	1	0.813668	0.942413	0.977168	1	0.227617	1
SPIN1	0	1	0	0	1	2.51916	0	0	11.0286	0.426295	0.848014	0.715278	0.0833364	0.813668	0.942413	0.977168	1	0.227702	1
WTAP	0	0	0	0	1	0	0	0	8.46461	0.303021	0.763811	0.562715	0.105979	0.813668	0.942413	0.977168	1	0.22778	1
PRR15L	0	2	0	0	0	10.2805	0	0	0	0.0176462	0.93041	0.0596388	1	0.813668	0.947483	0.977168	1	0.227787	1
IRAK2	0	0	1	0	0	0	16.3622	16.3622	0	0.167652	0.0547216	0.059648	1	0.813668	0.942413	0.977168	1	0.227813	1
CRAMP1L	5	2	0	1	1	0.822704	9.18602	9.18602	3.30576	0.780737	0.104483	0.255372	0.23373	0.905652	0.942413	0.977168	1	0.227927	1
RMDN2	0	0	0	0	1	0	0	0	6.32487	0.210625	0.755842	0.435624	0.137054	0.813668	0.942413	0.977168	1	0.227971	1
TMEM66	1	0	1	0	0	0	26.6474	26.6474	0	0.319057	0.0316336	0.0597813	1	0.813668	0.942413	0.977168	1	0.228189	1
PRPF4B	0	3	0	1	1	1.99021	5.90785	5.90785	2.92916	0.296107	0.170995	0.233486	0.256271	0.813668	0.942413	0.977168	1	0.228342	1
PTPRJ	2	7	0	0	0	2.90265	0	0	0	0.0214825	0.576109	0.0598499	1	0.813668	0.942413	0.977168	1	0.228382	1
ADSSL1	0	1	0	0	1	1.26264	0	0	14.3476	0.824213	0.726529	0.917464	0.065281	0.926653	0.942413	0.977168	1	0.228503	1
DYNC1I2	0	0	0	0	1	0	0	0	6.14597	0.21565	0.675758	0.426404	0.140498	0.813668	0.942413	0.977168	1	0.228548	1
USP8	0	2	0	0	2	1.35425	0	0	5.35262	0.689021	0.624721	0.817733	0.0732673	0.86301	0.942413	0.977168	1	0.22856	1
ERVW-1	0	2	1	0	0	2.56062	23.7158	23.7158	0	0.256532	0.0360635	0.0600029	1	0.813668	0.942413	0.977168	1	0.228813	1
GALK1	0	1	1	0	0	1.62556	40.787	40.787	0	0.655977	0.0196536	0.0601088	1	0.849899	0.942413	0.977168	1	0.229111	1
CCDC120	0	0	0	0	1	0	0	0	5.12527	0.165501	0.769563	0.366588	0.164012	0.813668	0.942413	0.977168	1	0.229156	1
TIMM21	0	1	0	0	1	1.89656	0	0	12.4605	0.56614	0.755993	0.807807	0.0744526	0.823347	0.942413	0.977168	1	0.229208	1
ZNF300	1	2	0	0	2	1.34762	0	0	5.4731	0.693454	0.679367	0.848626	0.0709021	0.864975	0.942413	0.977168	1	0.229281	1
ALG10	0	0	0	0	1	0	0	0	6.4453	0.216726	0.766123	0.446476	0.134829	0.813668	0.942413	0.977168	1	0.229361	1
RCE1	0	2	1	0	0	2.63866	22.6737	22.6737	0	0.243558	0.0379292	0.0604353	1	0.813668	0.942413	0.977168	1	0.230028	1
SNAPC2	1	0	1	0	0	0	20.673	20.673	0	0.229303	0.042062	0.0604737	1	0.813668	0.942413	0.977168	1	0.230136	1
DZIP3	0	1	0	0	2	0.770388	0	0	5.46688	0.788109	0.617249	0.852052	0.0710214	0.909354	0.942413	0.977168	1	0.230248	1
SYNPR	0	1	1	0	0	2.10829	35.9939	35.9939	0	0.5102	0.0225991	0.060554	1	0.815289	0.942413	0.977168	1	0.230361	1
GPR158	1	1	1	0	1	0.481024	6.54241	6.54241	3.18914	0.41406	0.152692	0.252184	0.240275	0.813668	0.942413	0.977168	1	0.230471	1
FAM102B	0	3	0	0	0	5.87848	0	0	0	0.0190177	0.751456	0.0606188	1	0.813668	0.942413	0.977168	1	0.230542	1
ADRA2A	0	0	0	0	1	0	0	0	6.43444	0.210541	0.853896	0.449113	0.135027	0.813668	0.942413	0.977168	1	0.230608	1
RCOR3	1	0	0	0	1	0	0	0	5.8866	0.196469	0.768559	0.416176	0.14581	0.813668	0.942413	0.977168	1	0.230722	1
DFNA5	0	0	0	0	1	0	0	0	7.10394	0.249623	0.749178	0.490178	0.123834	0.813668	0.942413	0.977168	1	0.230772	1
EPHA6	0	5	0	0	1	2.4286	0	0	2.55876	0.0947661	0.605806	0.214779	0.28312	0.813668	0.942413	0.977168	1	0.231073	1
DEDD	0	0	0	1	0	0	16.5035	16.5035	0	0.17394	0.0541951	0.0608618	1	0.813668	0.942413	0.977168	1	0.231223	1
IL2RB	0	0	1	0	0	0	19.6957	19.6957	0	0.217436	0.0444276	0.0608959	1	0.813668	0.942413	0.977168	1	0.231318	1
TEX10	0	0	0	0	1	0	0	0	3.026	0.110961	0.590446	0.244	0.25007	0.813668	0.942413	0.977168	1	0.231657	1
KRTAP4-6	1	1	0	0	1	1.50261	0	0	13.7529	0.705541	0.794943	0.899939	0.0679176	0.870919	0.942413	0.977168	1	0.23195	1
CERS3	0	0	0	1	0	0	26.5239	26.5239	0	0.32789	0.0318089	0.0611524	1	0.813668	0.942413	0.977168	1	0.232036	1
MRPL12	0	0	1	0	0	0	32.1853	32.1853	0	0.441579	0.0256106	0.061161	1	0.813668	0.942413	0.977168	1	0.23206	1
OR4M2	0	3	0	0	1	2.44812	0	0	5.64136	0.186108	0.809072	0.404738	0.151216	0.813668	0.942413	0.977168	1	0.232177	1
TMEM41B	0	0	0	0	1	0	0	0	11.8066	0.498455	0.855611	0.782255	0.0782624	0.813668	0.942413	0.977168	1	0.232228	1
GFRAL	0	0	0	0	1	0	0	0	6.88866	0.241051	0.765156	0.481388	0.127225	0.813668	0.942413	0.977168	1	0.232294	1
SHCBP1	0	0	0	0	1	0	0	0	4.51961	0.154332	0.695055	0.336424	0.182095	0.813668	0.942413	0.977168	1	0.232339	1
RUNX1T1	0	4	1	0	0	2.70655	10.7482	10.7482	0	0.0959142	0.0877389	0.0613041	1	0.813668	0.942413	0.977168	1	0.23246	1
C1orf162	0	2	0	0	0	10.054	0	0	0	0.0184706	0.860834	0.0613274	1	0.813668	0.942413	0.977168	1	0.232525	1
KLF5	3	3	0	0	1	0.635254	0	0	7.95608	0.416477	0.452768	0.547733	0.112016	0.813668	0.942413	0.977168	1	0.232601	1
NDUFV2	0	0	0	0	1	0	0	0	12.1729	0.535295	0.830619	0.806594	0.0760814	0.817263	0.942413	0.977168	1	0.232635	1
MUC12	3	11	1	0	0	2.10845	4.89717	4.89717	0	0.0408349	0.210022	0.0613761	1	0.813668	0.942413	0.977168	1	0.232661	1
SPRY1	0	0	0	0	1	0	0	0	5.03169	0.165818	0.791216	0.369947	0.166568	0.813668	0.942413	0.977168	1	0.233344	1
ERN1	2	4	0	0	1	2.45042	0	0	3.60218	0.128569	0.645903	0.281934	0.218595	0.813668	0.942413	0.977168	1	0.233367	1
AP1AR	0	0	0	1	0	0	29.5846	29.5846	0	0.39186	0.0281445	0.0617327	1	0.813668	0.942413	0.977168	1	0.233655	1
HNRNPAB	0	0	0	0	1	0	0	0	7.95425	0.29898	0.739473	0.552152	0.112039	0.813668	0.942413	0.977168	1	0.234015	1
TBC1D8B	1	0	0	0	1	0	0	0	4.10004	0.146697	0.643105	0.314179	0.197151	0.813668	0.942413	0.977168	1	0.234233	1
SPATA31D1	1	6	0	0	2	1.31443	0	0	4.42921	0.545246	0.481849	0.645267	0.0960851	0.819119	0.942413	0.977168	1	0.2344	1
SLC15A5	0	0	0	0	1	0	0	0	6.64552	0.236698	0.750264	0.472433	0.131286	0.813668	0.942413	0.977168	1	0.234464	1
ARHGEF17	1	6	0	0	2	1.44582	0	0	4.01822	0.420205	0.491946	0.565151	0.109815	0.813668	0.942413	0.977168	1	0.234571	1
IBTK	0	0	0	0	1	0	0	0	2.24316	0.0868431	0.584567	0.199866	0.310864	0.813668	0.942413	0.977168	1	0.234763	1
PPIG	0	1	1	0	1	1.03149	7.79876	7.79876	4.00841	0.975687	0.125625	0.309461	0.200776	0.990542	0.942413	0.977168	1	0.234767	1
RTKN	0	0	0	1	0	0	15.1278	15.1278	0	0.160702	0.0597655	0.0621331	1	0.813668	0.942413	0.977168	1	0.234768	1
CBX8	0	1	0	0	1	1.49977	0	0	12.9663	0.706828	0.703482	0.866096	0.0717506	0.871675	0.942413	0.977168	1	0.234796	1
AIMP1	0	0	0	1	0	0	26.0093	26.0093	0	0.326749	0.0325154	0.0621709	1	0.813668	0.942413	0.977168	1	0.234873	1
ZFR	0	4	1	0	0	3.13805	6.90803	6.90803	0	0.060499	0.143786	0.0622005	1	0.813668	0.942413	0.977168	1	0.234956	1
DENND5A	0	3	0	0	2	1.50638	0	0	4.70458	0.518185	0.600122	0.705083	0.0882768	0.816405	0.942413	0.977168	1	0.235072	1
CASD1	0	0	0	0	1	0	0	0	4.67571	0.162278	0.707847	0.3517	0.177063	0.813668	0.942413	0.977168	1	0.235158	1
ZNF791	0	5	0	0	0	3.57841	0	0	0	0.0220526	0.593049	0.0622908	1	0.813668	0.942413	0.977168	1	0.235206	1
SHBG	0	2	0	1	0	2.8566	19.7928	19.7928	0	0.211945	0.0441828	0.06236	1	0.813668	0.942413	0.977168	1	0.235399	1
OR52B2	1	2	0	0	1	1.89172	0	0	10.0777	0.422399	0.753653	0.689248	0.0905079	0.813668	0.942413	0.977168	1	0.235461	1
OR6T1	0	2	0	0	1	1.93912	0	0	9.85722	0.406418	0.761363	0.675826	0.092351	0.813668	0.942413	0.977168	1	0.235546	1
FAM58A	0	2	0	0	1	1.28265	0	0	13.0215	0.740554	0.6898	0.873444	0.0714679	0.88573	0.942413	0.977168	1	0.235574	1
CTDSP2	0	1	1	0	0	2.01061	35.7398	35.7398	0	0.534703	0.0227788	0.0624256	1	0.817263	0.942413	0.977168	1	0.23558	1
PRKCI	0	2	1	0	0	3.53648	14.5855	14.5855	0	0.144071	0.0622691	0.0624473	1	0.813668	0.942413	0.977168	1	0.235641	1
SLC5A6	2	0	0	1	0	0	11.3258	11.3258	0	0.115193	0.0826844	0.0624692	1	0.813668	0.942413	0.977168	1	0.235702	1
CASC5	3	7	0	0	2	1.68693	0	0	2.98584	0.22817	0.521572	0.389119	0.160721	0.813668	0.942413	0.977168	1	0.235896	1
POFUT2	0	0	0	0	1	0	0	0	7.78753	0.287725	0.784835	0.547785	0.114171	0.813668	0.942413	0.977168	1	0.235901	1
AGPAT1	0	1	0	0	1	0.92976	0	0	13.724	0.941978	0.685924	0.919184	0.0680515	0.977415	0.942413	0.977168	1	0.235931	1
UBFD1	0	1	1	0	0	2.02699	35.5049	35.5049	0	0.530446	0.0229473	0.0625788	1	0.816733	0.942413	0.977168	1	0.236005	1
CD84	0	0	0	0	1	0	0	0	8.13806	0.30695	0.779766	0.57094	0.109778	0.813668	0.942413	0.977168	1	0.236277	1
MAML1	0	2	0	0	2	1.03207	0	0	5.64279	0.965407	0.695357	0.925214	0.0677602	0.987426	0.942413	0.977168	1	0.236321	1
MED15	1	5	0	0	0	3.57885	0	0	0	0.0219547	0.60605	0.0627326	1	0.813668	0.942413	0.977168	1	0.236431	1
SLC4A8	0	0	0	1	0	0	7.33315	7.33315	0	0.0724245	0.134545	0.0628043	1	0.813668	0.942413	0.977168	1	0.23663	1
TUBG2	1	0	1	0	0	0	19.4345	19.4345	0	0.222905	0.0450848	0.0628171	1	0.813668	0.942413	0.977168	1	0.236665	1
CARHSP1	0	2	0	0	0	9.9439	0	0	0	0.0188917	0.883973	0.0628579	1	0.813668	0.942413	0.977168	1	0.236778	1
VN1R1	0	0	0	0	1	0	0	0	6.57331	0.229221	0.828861	0.474357	0.132542	0.813668	0.942413	0.977168	1	0.236818	1
ALG8	1	0	0	0	1	0	0	0	6.99062	0.26679	0.695924	0.500657	0.125596	0.813668	0.942413	0.977168	1	0.236841	1
PAK1IP1	1	0	0	0	1	0	0	0	7.42828	0.275587	0.766231	0.528386	0.119053	0.813668	0.942413	0.977168	1	0.236911	1
ARHGEF33	1	0	0	0	1	0	0	0	4.71259	0.168663	0.686044	0.357992	0.175915	0.813668	0.942413	0.977168	1	0.237105	1
TFB2M	0	0	1	0	0	0	28.8802	28.8802	0	0.390111	0.0289147	0.0630099	1	0.813668	0.942413	0.977168	1	0.237198	1
SAE1	0	0	0	0	1	0	0	0	9.19632	0.368709	0.772813	0.640655	0.0983533	0.813668	0.942413	0.977168	1	0.2372	1
TTBK2	0	5	1	0	0	2.61889	8.15664	8.15664	0	0.0725056	0.11949	0.0630195	1	0.813668	0.942413	0.977168	1	0.237225	1
RXFP4	0	1	0	0	1	1.08977	0	0	14.3948	0.933233	0.816813	0.970064	0.0650807	0.973921	0.942413	0.980903	1	0.237537	1
PRKCDBP	0	1	0	0	1	1.99545	0	0	11.81	0.538699	0.823821	0.807297	0.0782418	0.817822	0.942413	0.977168	1	0.237625	1
EGFL8	1	1	0	0	1	0.981239	0	0	13.7449	0.985024	0.704292	0.930375	0.0679548	0.994266	0.942413	0.977168	1	0.237788	1
RUNX1	2	3	0	0	1	0.726085	0	0	8.7726	0.574503	0.413184	0.616078	0.10263	0.82589	0.942413	0.977168	1	0.237801	1
PAK1	0	0	0	0	1	0	0	0	5.66781	0.208999	0.688995	0.419911	0.150614	0.813668	0.942413	0.977168	1	0.237847	1
LRRC30	0	1	0	0	1	1.26074	0	0	14.1032	0.825288	0.83074	0.953777	0.0663396	0.927039	0.942413	0.977468	1	0.237926	1
SLC29A4	0	2	0	0	1	2.41873	0	0	7.65319	0.282786	0.813604	0.545849	0.115949	0.813668	0.942413	0.977168	1	0.237974	1
BTN2A2	0	0	0	1	0	0	12.0347	12.0347	0	0.125717	0.077282	0.0633247	1	0.813668	0.942413	0.977168	1	0.238068	1
EFCAB4A	1	3	0	0	0	5.7939	0	0	0	0.0197689	0.775784	0.0633515	1	0.813668	0.942413	0.977168	1	0.238142	1
LRBA	2	5	0	0	3	1.24494	0	0	3.45756	0.652564	0.412472	0.641202	0.0989587	0.847786	0.942413	0.977168	1	0.238421	1
THRA	1	0	0	1	0	0	15.3705	15.3705	0	0.168408	0.0586877	0.0634828	1	0.813668	0.942413	0.977168	1	0.238504	1
ZNF610	0	0	0	0	1	0	0	0	4.54972	0.161324	0.710433	0.350584	0.181102	0.813668	0.942413	0.977168	1	0.238528	1
KIDINS220	1	2	2	0	0	0.569757	7.82391	7.82391	0	0.396481	0.0307312	0.0636365	1	0.813668	0.942413	0.977168	1	0.238928	1
TTC12	0	0	0	0	1	0	0	0	4.94606	0.183964	0.664635	0.377345	0.168978	0.813668	0.942413	0.977168	1	0.239276	1
GPR112	2	4	0	0	3	0.909555	0	0	3.98122	0.854304	0.542331	0.817963	0.0780151	0.937905	0.942413	0.977168	1	0.239415	1
FNBP1	0	0	0	0	1	0	0	0	5.71202	0.208861	0.722174	0.426716	0.149618	0.813668	0.942413	0.977168	1	0.2395	1
CHRM4	1	1	0	0	1	0.57753	0	0	11.5393	0.552672	0.75774	0.800082	0.0799347	0.821131	0.942413	0.977168	1	0.239802	1
LAMA3	3	2	0	0	1	0.343895	0	0	1.16943	0.0803458	0.319916	0.137307	0.466086	0.813668	0.942413	0.977168	1	0.239919	1
RAB3IP	0	0	0	0	1	0	0	0	6.78901	0.261349	0.70902	0.496909	0.128859	0.813668	0.942413	0.977168	1	0.240013	1
TMEM245	0	3	0	0	1	2.79333	0	0	3.70532	0.135946	0.672077	0.299576	0.213778	0.813668	0.942413	0.977168	1	0.240046	1
PLAC1	0	0	0	0	1	0	0	0	9.50252	0.380562	0.863566	0.670946	0.0954783	0.813668	0.942413	0.977168	1	0.240095	1
APOBEC4	0	2	0	0	1	2.04898	0	0	9.10259	0.372166	0.782642	0.645838	0.0992684	0.813668	0.942413	0.977168	1	0.240234	1
OR8H3	0	2	0	0	1	2.44676	0	0	7.53019	0.277306	0.857775	0.545178	0.117626	0.813668	0.942413	0.977168	1	0.240278	1
DNAH6	2	4	0	0	3	0.658438	0	0	2.52878	0.397213	0.28426	0.403494	0.158984	0.813668	0.942413	0.977168	1	0.240337	1
HCN4	2	0	0	0	0	0	0	0	0	0.0209386	0.681319	0.0642397	1	0.813668	0.942413	0.977168	1	0.240586	1
SEMA6A	2	2	0	0	2	0.861858	0	0	5.37508	0.833533	0.648678	0.882378	0.0728176	0.93062	0.942413	0.977168	1	0.240622	1
SAPCD2	1	0	0	1	0	0	27.1217	27.1217	0	0.366057	0.031014	0.0643064	1	0.813668	0.942413	0.977168	1	0.240769	1
CARD9	1	1	0	0	1	0.809871	0	0	13.276	0.829319	0.719324	0.916262	0.0701913	0.928523	0.942413	0.977168	1	0.240789	1
CTCFL	1	0	1	0	0	0	10.3168	10.3168	0	0.107631	0.0918366	0.0643447	1	0.813668	0.942413	0.977168	1	0.240874	1
PRIM1	0	0	0	1	0	0	24.8287	24.8287	0	0.321925	0.0342547	0.0643655	1	0.813668	0.942413	0.977168	1	0.240931	1
ARHGAP11B	0	0	0	0	1	0	0	0	12.9096	0.656989	0.866673	0.893455	0.0720441	0.850521	0.942413	0.977168	1	0.240939	1
TMEM178B	0	1	1	0	0	2.57601	30.1212	30.1212	0	0.416651	0.0275835	0.064395	1	0.813668	0.942413	0.977168	1	0.241013	1
TULP3	0	0	0	1	0	0	18.2217	18.2217	0	0.212323	0.0484859	0.0644105	1	0.813668	0.942413	0.977168	1	0.241055	1
KCNJ4	1	2	0	0	1	1.24755	0	0	13.5075	0.767563	0.820007	0.932576	0.0690691	0.898236	0.942413	0.977168	1	0.24106	1
KCNJ14	0	2	0	0	1	1.63808	0	0	11.3287	0.526324	0.806305	0.793449	0.0813031	0.816405	0.942413	0.977168	1	0.241327	1
TINAGL1	0	0	0	1	0	0	9.50995	9.50995	0	0.0988537	0.100641	0.0645829	1	0.813668	0.942413	0.977168	1	0.241527	1
KLF3	1	2	0	0	1	2.42278	0	0	7.35325	0.281822	0.782212	0.538799	0.120126	0.813668	0.942413	0.977168	1	0.241913	1
KPNB1	2	0	0	0	1	0	0	0	3.54489	0.134587	0.634864	0.292521	0.221366	0.813668	0.942413	0.977168	1	0.241997	1
SKAP2	0	0	0	1	0	0	30.4595	30.4595	0	0.444741	0.0272406	0.0647809	1	0.813668	0.942413	0.977168	1	0.24207	1
COLEC10	0	1	1	0	0	2.01105	34.3953	34.3953	0	0.534589	0.0237767	0.0647854	1	0.817263	0.942413	0.977168	1	0.242082	1
CDC25B	0	0	1	0	0	0	13.0696	13.0696	0	0.142482	0.0704419	0.0648035	1	0.813668	0.942413	0.977168	1	0.242132	1
ZIM2	1	0	0	0	1	0	0	0	4.68593	0.172479	0.702817	0.36722	0.176744	0.813668	0.942413	0.977168	1	0.242406	1
MCHR2	0	1	0	0	1	1.57126	0	0	12.4433	0.677102	0.749364	0.870934	0.0745483	0.858425	0.942413	0.977168	1	0.242468	1
HTR3D	1	0	0	1	0	0	19.0654	19.0654	0	0.227624	0.0460669	0.0649558	1	0.813668	0.942413	0.977168	1	0.242548	1
MBTD1	0	0	0	0	1	0	0	0	5.42793	0.213024	0.648163	0.415817	0.156258	0.813668	0.942413	0.977168	1	0.2426	1
NUP88	0	0	0	0	1	0	0	0	4.52755	0.172537	0.653942	0.357514	0.181832	0.813668	0.942413	0.977168	1	0.242689	1
ZBTB21	1	4	1	0	1	1.36316	8.20064	8.20064	2.98042	0.570563	0.11874	0.257217	0.252951	0.824907	0.942413	0.977168	1	0.242842	1
TTC1	1	1	0	0	1	2.29911	0	0	10.3636	0.467724	0.777834	0.737851	0.0882259	0.813668	0.942413	0.977168	1	0.242935	1
UHRF1BP1	1	3	0	0	2	1.17112	0	0	5.02154	0.796192	0.552864	0.809581	0.0804117	0.913988	0.942413	0.977168	1	0.242942	1
TTC14	3	0	1	0	0	0	11.6479	11.6479	0	0.125388	0.0801	0.0651862	1	0.813668	0.942413	0.977168	1	0.243178	1
GHITM	0	0	1	0	0	0	23.9234	23.9234	0	0.311163	0.0357125	0.0651923	1	0.813668	0.942413	0.977168	1	0.243194	1
NPL	0	1	0	1	0	2.34652	31.4151	31.4151	0	0.458252	0.0263146	0.0652541	1	0.813668	0.942413	0.977168	1	0.243363	1
MED27	0	1	1	0	0	2.74896	28.512	28.512	0	0.389625	0.0293334	0.0652606	1	0.813668	0.942413	0.977168	1	0.243381	1
TEC	0	0	0	0	1	0	0	0	4.71604	0.184024	0.637689	0.37124	0.175808	0.813668	0.942413	0.977168	1	0.243398	1
CRISPLD2	1	0	1	0	0	0	18.34	18.34	0	0.217953	0.0481193	0.0652761	1	0.813668	0.942413	0.977168	1	0.243423	1
ZBTB8A	0	0	1	0	0	0	14.9082	14.9082	0	0.168324	0.0607559	0.0652765	1	0.813668	0.942413	0.977168	1	0.243424	1
EFR3A	0	0	0	0	1	0	0	0	4.08265	0.156035	0.646578	0.330002	0.197829	0.813668	0.942413	0.977168	1	0.243444	1
SMARCA1	1	0	0	0	1	0	0	0	3.37822	0.135647	0.584941	0.284071	0.229841	0.813668	0.942413	0.977168	1	0.243464	1
HMGCS2	0	0	1	0	0	0	15.7273	15.7273	0	0.180063	0.0572108	0.0653763	1	0.813668	0.942413	0.977168	1	0.243696	1
SLC35E3	0	0	0	1	0	0	26.218	26.218	0	0.358424	0.0322253	0.0655479	1	0.813668	0.942413	0.977168	1	0.244164	1
CDC123	0	0	0	0	1	0	0	0	8.78123	0.372477	0.754295	0.640061	0.102539	0.813668	0.942413	0.977168	1	0.244391	1
IDUA	1	0	0	0	1	0	0	0	6.91451	0.270738	0.746234	0.517833	0.126808	0.813668	0.942413	0.977168	1	0.244485	1
GPR45	0	1	0	0	1	0.840844	0	0	13.5957	0.860237	0.809626	0.956583	0.0686508	0.941454	0.942413	0.977556	1	0.244497	1
GBP5	1	0	1	0	0	0	15.2307	15.2307	0	0.174307	0.0592935	0.0657373	1	0.813668	0.942413	0.977168	1	0.24468	1
PRTFDC1	0	0	0	1	0	0	30.4749	30.4749	0	0.456543	0.0272252	0.06574	1	0.813668	0.942413	0.977168	1	0.244687	1
TADA2B	0	3	1	0	0	2.3403	18.4994	18.4994	0	0.206534	0.0476685	0.0657945	1	0.813668	0.942413	0.977168	1	0.244836	1
BLK	2	1	0	0	1	1.5265	0	0	12.3864	0.69532	0.748018	0.87923	0.0748658	0.866204	0.942413	0.977168	1	0.244917	1
TERF2IP	2	0	1	0	0	0	19.3077	19.3077	0	0.235821	0.0454041	0.0658619	1	0.813668	0.942413	0.977168	1	0.245019	1
HOXA2	0	0	0	0	1	0	0	0	7.56902	0.295315	0.818135	0.563438	0.117092	0.813668	0.942413	0.977168	1	0.245324	1
ZNF613	0	1	1	0	1	0.580114	9.38107	9.38107	2.32664	0.556373	0.102191	0.217791	0.30301	0.82198	0.942413	0.977168	1	0.245375	1
ZNF100	1	0	0	0	1	0	0	0	3.38672	0.127248	0.681524	0.28801	0.229393	0.813668	0.942413	0.977168	1	0.245578	1
OR2H1	0	0	1	0	0	0	12.8323	12.8323	0	0.142984	0.0719075	0.0660917	1	0.813668	0.942413	0.977168	1	0.245644	1
SOX1	1	0	0	0	1	0	0	0	10.8509	0.487809	0.911941	0.78133	0.0845892	0.813668	0.942413	0.977168	1	0.245645	1
KCNJ13	0	0	1	0	0	0	18.2604	18.2604	0	0.220528	0.0483705	0.0661024	1	0.813668	0.942413	0.977168	1	0.245673	1
SPANXN2	0	0	0	0	1	0	0	0	10.5687	0.482324	0.826598	0.762883	0.0866574	0.813668	0.942413	0.977168	1	0.245692	1
ARPC1B	2	0	1	0	0	0	20.5881	20.5881	0	0.258504	0.042244	0.0661789	1	0.813668	0.942413	0.977168	1	0.245881	1
TAOK1	0	2	1	0	1	1.56843	6.24402	6.24402	3.86864	0.56094	0.160844	0.320404	0.20657	0.823262	0.942413	0.977168	1	0.245899	1
WDR96	0	0	1	0	0	0	5.46962	5.46962	0	0.0574524	0.186163	0.0661972	1	0.813668	0.942413	0.977168	1	0.24593	1
TUBA4A	1	2	0	0	1	1.24013	0	0	12.7454	0.773464	0.741235	0.908062	0.0729064	0.901928	0.942413	0.977168	1	0.245948	1
AURKA	0	0	0	0	1	0	0	0	7.18133	0.284343	0.766625	0.539814	0.122659	0.813668	0.942413	0.977168	1	0.245973	1
FBXL5	0	0	0	0	1	0	0	0	4.13671	0.155107	0.69945	0.338467	0.195736	0.813668	0.942413	0.977168	1	0.246074	1
COMP	0	0	1	0	0	0	15.8849	15.8849	0	0.185584	0.0565732	0.0662694	1	0.813668	0.942413	0.977168	1	0.246126	1
TAF15	1	2	2	0	0	1.44162	9.22173	9.22173	0	0.632272	0.0220143	0.0663165	1	0.84155	0.942413	0.977168	1	0.246254	1
NGF	0	1	0	0	1	1.22699	0	0	13.4708	0.844833	0.828924	0.958292	0.0692446	0.934212	0.942413	0.977624	1	0.246363	1
FYCO1	0	0	0	0	0	0	0	0	0	0.0243682	0.537538	0.0663611	1	0.813668	0.942413	0.977168	1	0.246375	1
ST7L	0	0	0	0	1	0	0	0	6.74063	0.270001	0.72448	0.511932	0.129667	0.813668	0.942413	0.977168	1	0.246428	1
BTN3A2	2	0	0	0	1	0	0	0	9.53536	0.414368	0.816548	0.697805	0.0951798	0.813668	0.942413	0.977168	1	0.246527	1
FILIP1	1	0	0	0	0	0	0	0	0	0.0253599	0.502301	0.0664403	1	0.813668	0.942413	0.977168	1	0.24659	1
TMC4	0	0	1	0	0	0	11.0087	11.0087	0	0.120682	0.0854125	0.0664902	1	0.813668	0.942413	0.977168	1	0.246725	1
CCNF	0	0	1	0	0	0	9.59973	9.59973	0	0.103603	0.0995877	0.0665355	1	0.813668	0.942413	0.977168	1	0.246848	1
AMPD3	0	0	0	1	0	0	10.5266	10.5266	0	0.114885	0.0898135	0.0665676	1	0.813668	0.942413	0.977168	1	0.246935	1
WDR92	0	0	0	0	1	0	0	0	9.00443	0.383099	0.80898	0.664106	0.100245	0.813668	0.942413	0.977168	1	0.246951	1
ITCH	2	0	0	0	1	0	0	0	3.69872	0.1459	0.634818	0.311201	0.21408	0.813668	0.942413	0.977168	1	0.247082	1
GNB1	2	9	0	0	0	2.40966	0	0	0	0.0297916	0.429413	0.0666307	1	0.813668	0.942413	0.977168	1	0.247106	1
DISP1	0	3	0	0	2	0.852155	0	0	4.99419	0.784392	0.571235	0.822124	0.0810481	0.907822	0.942413	0.977168	1	0.247108	1
PDE4C	0	2	0	0	1	1.90379	0	0	9.15962	0.418378	0.721971	0.675575	0.0987096	0.813668	0.942413	0.977168	1	0.247255	1
PRKAA1	1	0	0	0	1	0	0	0	4.64431	0.176691	0.706283	0.374532	0.178053	0.813668	0.942413	0.977168	1	0.247257	1
SHQ1	1	0	0	0	1	0	0	0	5.24186	0.203248	0.702586	0.414398	0.160936	0.813668	0.942413	0.977168	1	0.247271	1
DAB2IP	1	6	0	0	1	2.0432	0	0	3.3829	0.134453	0.641339	0.290495	0.229594	0.813668	0.942413	0.977168	1	0.247282	1
SLC1A6	1	3	0	0	1	2.34311	0	0	5.47524	0.205736	0.774772	0.430341	0.155112	0.813668	0.942413	0.977168	1	0.247431	1
SAV1	0	0	0	0	1	0	0	0	8.28931	0.362917	0.712683	0.618164	0.107985	0.813668	0.942413	0.977168	1	0.247436	1
FAM19A5	0	2	0	0	0	9.62299	0	0	0	0.0202025	0.896493	0.0668042	1	0.813668	0.942413	0.977168	1	0.247576	1
DNA2	0	0	1	0	0	0	8.70805	8.70805	0	0.0936684	0.111068	0.0668472	1	0.813668	0.942413	0.977168	1	0.247692	1
KRT25	0	0	1	0	0	0	16.1939	16.1939	0	0.192719	0.0553612	0.0669618	1	0.813668	0.942413	0.977168	1	0.248002	1
LEFTY2	2	1	0	0	1	2.09742	0	0	10.7885	0.512674	0.826968	0.78782	0.0850382	0.81536	0.942413	0.977168	1	0.248091	1
ZMYM1	0	1	1	0	1	0.617495	7.82416	7.82416	3.0072	0.606337	0.12517	0.2667	0.251251	0.830929	0.942413	0.977168	1	0.248128	1
ZNF620	0	2	0	0	1	2.15512	0	0	7.57659	0.34282	0.649548	0.573587	0.116988	0.813668	0.942413	0.977168	1	0.248383	1
ZNF705G	0	4	0	0	0	4.31222	0	0	0	0.0210363	0.785931	0.0671035	1	0.813668	0.942413	0.977168	1	0.248385	1
OR5M9	0	2	0	0	1	2.22037	0	0	8.07318	0.326386	0.854747	0.607263	0.110565	0.813668	0.942413	0.977168	1	0.24849	1
NBEAL2	0	9	1	0	2	1.58159	2.76027	2.76027	2.61046	0.236644	0.387971	0.356736	0.18834	0.813668	0.942413	0.977168	1	0.248612	1
DHX57	1	3	2	0	0	1.34064	9.1967	9.1967	0	0.638193	0.0221367	0.0672144	1	0.843648	0.942413	0.977168	1	0.248685	1
PPAT	0	0	0	0	1	0	0	0	7.10237	0.29047	0.744385	0.542729	0.123858	0.813668	0.942413	0.977168	1	0.248703	1
LDOC1L	0	1	0	0	1	1.57403	0	0	12.2038	0.675995	0.799407	0.887001	0.0759032	0.85835	0.942413	0.977168	1	0.248986	1
THUMPD1	0	0	0	0	1	0	0	0	7.35201	0.300901	0.765409	0.560442	0.120144	0.813668	0.942413	0.977168	1	0.249006	1
TACR1	1	2	1	0	0	2.30365	23.7944	23.7944	0	0.306822	0.0359185	0.0673497	1	0.813668	0.942413	0.977168	1	0.249049	1
HLA-DRA	1	0	1	0	0	0	17.0067	17.0067	0	0.206502	0.0523795	0.0673519	1	0.813668	0.942413	0.977168	1	0.249056	1
NR0B1	0	0	0	0	1	0	0	0	9.44212	0.408539	0.872733	0.701702	0.0960319	0.813668	0.942413	0.977168	1	0.249147	1
STEAP1	0	0	0	0	1	0	0	0	7.97285	0.331477	0.790839	0.602708	0.111806	0.813668	0.942413	0.977168	1	0.249148	1
SNX24	0	0	1	0	0	0	34.4266	34.4266	0	0.600642	0.0237526	0.0674336	1	0.828843	0.942413	0.977168	1	0.249276	1
C5orf22	2	0	1	0	0	0	21.1229	21.1229	0	0.274877	0.0410447	0.0674346	1	0.813668	0.942413	0.977168	1	0.249279	1
ZNF157	1	2	0	0	1	2.41816	0	0	6.92539	0.282738	0.747733	0.532537	0.126634	0.813668	0.942413	0.977168	1	0.249285	1
ZNF22	0	0	0	0	1	0	0	0	6.23921	0.243349	0.77456	0.486326	0.138682	0.813668	0.942413	0.977168	1	0.249305	1
LNX2	0	3	0	0	1	2.26197	0	0	5.17406	0.223198	0.605431	0.414514	0.162711	0.813668	0.942413	0.977168	1	0.249309	1
APPL1	0	0	0	0	1	0	0	0	4.73981	0.190056	0.661982	0.385912	0.175077	0.813668	0.942413	0.977168	1	0.249628	1
ERCC3	0	2	1	0	1	1.47176	6.78785	6.78785	3.62927	0.614363	0.146617	0.310998	0.217309	0.833812	0.942413	0.977168	1	0.249678	1
CCNL2	0	0	1	0	0	0	11.7011	11.7011	0	0.132142	0.0797603	0.0676017	1	0.813668	0.942413	0.977168	1	0.249729	1
VSIG1	0	0	0	1	0	0	20.3638	20.3638	0	0.262957	0.0427936	0.0676729	1	0.813668	0.942413	0.977168	1	0.249921	1
RABGGTA	0	2	0	0	1	1.79721	0	0	8.80178	0.457592	0.604562	0.661763	0.102323	0.813668	0.942413	0.977168	1	0.250031	1
ADRB1	0	0	0	0	1	0	0	0	8.3001	0.342262	0.865195	0.627997	0.10786	0.813668	0.942413	0.977168	1	0.250089	1
CDK14	0	0	0	1	0	0	24.4287	24.4287	0	0.339835	0.0348846	0.0677627	1	0.813668	0.942413	0.977168	1	0.250162	1
ASB17	1	1	1	0	0	1.76188	34.8885	34.8885	0	0.607743	0.0233936	0.0677746	1	0.831207	0.942413	0.977168	1	0.250195	1
FCRLA	0	1	0	0	1	1.74576	0	0	11.5188	0.613179	0.782358	0.846758	0.0800659	0.83331	0.942413	0.977168	1	0.250253	1
FOXI1	0	1	0	0	1	1.29584	0	0	13.0691	0.805781	0.845612	0.951905	0.0712257	0.918285	0.942413	0.977168	1	0.250263	1
N4BP1	0	1	0	0	2	0.737727	0	0	5.18359	0.752274	0.6985	0.883206	0.0767903	0.891569	0.942413	0.977168	1	0.250321	1
CERK	1	0	1	0	0	0	17.5467	17.5467	0	0.217052	0.0505712	0.0678517	1	0.813668	0.942413	0.977168	1	0.250402	1
C1orf27	0	0	0	0	1	0	0	0	8.38684	0.362559	0.778943	0.635401	0.10686	0.813668	0.942413	0.977168	1	0.250529	1
BNIP2	0	0	0	0	1	0	0	0	8.44459	0.366946	0.778385	0.640061	0.106205	0.813668	0.942413	0.977168	1	0.25074	1
SPOPL	0	3	0	0	0	5.5372	0	0	0	0.0224866	0.689839	0.0679977	1	0.813668	0.942413	0.977168	1	0.250795	1
CABP4	0	0	1	0	0	0	24.7419	24.7419	0	0.348143	0.0343896	0.0680052	1	0.813668	0.942413	0.977168	1	0.250815	1
HSPBAP1	0	0	1	0	0	0	18.4925	18.4925	0	0.233164	0.0476885	0.0680286	1	0.813668	0.942413	0.977168	1	0.250878	1
NUDT5	0	0	1	0	0	0	28.9717	28.9717	0	0.445293	0.0288124	0.0680402	1	0.813668	0.942413	0.977168	1	0.250909	1
GRK5	0	0	0	1	0	0	17.0775	17.0775	0	0.210742	0.052152	0.0680954	1	0.813668	0.942413	0.977168	1	0.251057	1
AKAP3	0	3	0	0	1	2.22013	0	0	5.84468	0.232803	0.743694	0.464221	0.146707	0.813668	0.942413	0.977168	1	0.251081	1
MAGEB18	0	0	0	0	1	0	0	0	6.50906	0.254807	0.831302	0.511347	0.13368	0.813668	0.942413	0.977168	1	0.251759	1
GABRG1	0	0	0	0	1	0	0	0	5.46149	0.215061	0.742882	0.439858	0.155443	0.813668	0.942413	0.977168	1	0.251802	1
ZNF24	0	2	0	0	1	2.63929	0	0	5.6561	0.243457	0.64252	0.453292	0.15088	0.813668	0.942413	0.977168	1	0.251856	1
IFNAR2	1	0	0	0	1	0	0	0	5.4445	0.210762	0.774425	0.438941	0.155855	0.813668	0.942413	0.977168	1	0.251904	1
OR8K1	0	2	0	0	1	1.85874	0	0	9.40787	0.434354	0.788613	0.710121	0.0963489	0.813668	0.942413	0.977168	1	0.251927	1
UBQLN4	0	2	0	0	1	2.4674	0	0	6.67952	0.273365	0.762472	0.523675	0.130702	0.813668	0.942413	0.977168	1	0.251997	1
SERPINA1	1	1	0	0	1	0.797521	0	0	12.669	0.816642	0.771886	0.933649	0.0733147	0.923017	0.942413	0.977168	1	0.252009	1
MED16	0	4	1	0	0	2.42477	12.5966	12.5966	0	0.133085	0.0734208	0.0684573	1	0.813668	0.942413	0.977168	1	0.252029	1
CXXC11	0	1	0	0	1	0.70385	0	0	12.2751	0.71342	0.804797	0.906943	0.0754948	0.873496	0.942413	0.977168	1	0.252061	1
TRPM8	1	3	0	1	1	1.49529	5.768	5.768	3.882	0.525061	0.175531	0.33239	0.206002	0.816405	0.942413	0.977168	1	0.25207	1
GPR64	1	0	1	0	0	0	9.19558	9.19558	0	0.102446	0.104471	0.0685501	1	0.813668	0.942413	0.977168	1	0.252277	1
RP11-766F14.2	1	4	1	0	1	1.30944	10.4186	10.4186	2.16916	0.619687	0.090831	0.215491	0.318173	0.83546	0.942413	0.977168	1	0.252313	1
ADAMTS6	0	0	0	1	0	0	6.65913	6.65913	0	0.072891	0.149767	0.0685979	1	0.813668	0.942413	0.977168	1	0.252406	1
GLUD2	0	0	0	0	1	0	0	0	5.14374	0.192398	0.843865	0.419551	0.163517	0.813668	0.942413	0.977168	1	0.252421	1
KIAA1549L	4	8	0	0	1	1.94185	0	0	2.27438	0.109919	0.520591	0.222994	0.30788	0.813668	0.942413	0.977168	1	0.25256	1
TBXAS1	2	0	1	0	0	0	13.4394	13.4394	0	0.158561	0.0682274	0.0686855	1	0.813668	0.942413	0.977168	1	0.25264	1
MUSK	0	0	1	0	0	0	9.2227	9.2227	0	0.103174	0.104157	0.0687319	1	0.813668	0.942413	0.977168	1	0.252764	1
NACA	0	5	0	0	1	2.83536	0	0	1.13307	0.0542113	0.705006	0.145111	0.474089	0.813668	0.942413	0.977168	1	0.252935	1
STRBP	1	0	0	0	1	0	0	0	5.22966	0.212285	0.698026	0.426666	0.161252	0.813668	0.942413	0.977168	1	0.252949	1
EIF3G	0	1	0	0	1	1.4588	0	0	12.2456	0.724931	0.797628	0.90934	0.0756631	0.877294	0.942413	0.977168	1	0.252956	1
LONRF1	0	0	0	0	1	0	0	0	4.5095	0.184309	0.662365	0.377365	0.18243	0.813668	0.942413	0.977168	1	0.253062	1
IVL	0	0	0	0	1	0	0	0	5.80853	0.238701	0.710504	0.466808	0.147489	0.813668	0.942413	0.977168	1	0.253078	1
ZNF595	0	2	0	0	0	9.38463	0	0	0	0.0212643	0.8332	0.0688618	1	0.813668	0.942413	0.977168	1	0.253112	1
ZNF611	1	6	0	0	0	3.12482	0	0	0	0.0233821	0.660494	0.0688723	1	0.813668	0.942413	0.977168	1	0.25314	1
UBR3	1	5	0	0	1	2.50763	0	0	1.70308	0.0844271	0.539524	0.184511	0.373459	0.813668	0.942413	0.977168	1	0.253233	1
FEZ1	0	0	0	1	0	0	21.1767	21.1767	0	0.284757	0.0409527	0.0689347	1	0.813668	0.942413	0.977168	1	0.253307	1
NAE1	1	0	0	0	1	0	0	0	6.80154	0.298702	0.680756	0.536048	0.128651	0.813668	0.942413	0.977168	1	0.253383	1
TP53I13	0	1	1	0	0	1.9879	32.4261	32.4261	0	0.540709	0.0253979	0.068978	1	0.818087	0.942413	0.977168	1	0.253423	1
GDPD4	1	2	0	0	1	2.28837	0	0	7.06545	0.310255	0.704632	0.555126	0.124427	0.813668	0.942413	0.977168	1	0.253676	1
FAM131B	0	0	0	1	0	0	17.7623	17.7623	0	0.226238	0.0498974	0.0691329	1	0.813668	0.942413	0.977168	1	0.253837	1
KRTAP29-1	1	1	0	0	1	0.931319	0	0	12.5709	0.943308	0.72166	0.93625	0.0738458	0.977906	0.942413	0.977168	1	0.253851	1
ADAM10	1	0	0	0	1	0	0	0	4.16734	0.167601	0.682603	0.355638	0.19457	0.813668	0.942413	0.977168	1	0.254007	1
RTP4	0	0	1	0	0	0	22.4674	22.4674	0	0.311086	0.0383205	0.0692156	1	0.813668	0.942413	0.977168	1	0.254058	1
HOXD8	0	0	0	0	1	0	0	0	10.8777	0.540099	0.887539	0.820672	0.0843978	0.817948	0.942413	0.977168	1	0.254184	1
CASR	1	0	0	0	0	0	0	0	0	0.0243363	0.593066	0.069282	1	0.813668	0.942413	0.977168	1	0.254235	1
PRSS54	0	1	0	0	1	1.52807	0	0	11.7927	0.694788	0.763077	0.884447	0.0783476	0.865908	0.942413	0.977168	1	0.254268	1
PPP2R2C	0	2	1	0	0	2.03268	26.4149	26.4149	0	0.376985	0.0319561	0.0693979	1	0.813668	0.942413	0.977168	1	0.254544	1
GPR50	0	0	0	0	1	0	0	0	4.24941	0.159412	0.822083	0.362558	0.191514	0.813668	0.942413	0.977168	1	0.254643	1
MUC16	17	56	2	0	9	1.41109	1.41053	1.41053	1.02934	0.0676194	0.649974	0.18216	0.381524	0.813668	0.942413	0.977168	1	0.254813	1
ZNF510	0	0	0	0	1	0	0	0	2.73202	0.110826	0.675905	0.25772	0.269894	0.813668	0.942413	0.977168	1	0.254969	1
RBM42	0	4	0	0	0	4.24758	0	0	0	0.0221586	0.763667	0.0695859	1	0.813668	0.942413	0.977168	1	0.255046	1
WDR3	1	3	0	0	1	2.6941	0	0	3.46378	0.148174	0.621854	0.309587	0.225411	0.813668	0.942413	0.977168	1	0.255574	1
DSG4	2	0	0	0	0	0	0	0	0	0.0255262	0.551141	0.0698488	1	0.813668	0.942413	0.977168	1	0.255746	1
HES4	0	2	0	0	0	9.38015	0	0	0	0.021285	0.8923	0.0698628	1	0.813668	0.942413	0.977168	1	0.255783	1
KCNT2	0	3	1	0	1	2.05254	5.30458	5.30458	2.51447	0.276991	0.192543	0.243794	0.286711	0.813668	0.942413	0.977168	1	0.255878	1
LTF	0	0	0	1	0	0	11.6836	11.6836	0	0.137652	0.0798946	0.0699162	1	0.813668	0.942413	0.977168	1	0.255925	1
THRAP3	1	3	1	0	1	1.53933	5.13923	5.13923	4.1043	0.497346	0.199304	0.355088	0.196986	0.813668	0.942413	0.977168	1	0.256008	1
CALR3	0	0	1	0	0	0	23.0578	23.0578	0	0.328541	0.0372206	0.0700349	1	0.813668	0.942413	0.977168	1	0.256241	1
DAO	0	0	1	0	0	0	24.1357	24.1357	0	0.351441	0.0353601	0.0700694	1	0.813668	0.942413	0.977168	1	0.256333	1
C16orf46	0	1	0	0	1	1.60935	0	0	11.5325	0.662157	0.787441	0.876214	0.0799782	0.852458	0.942413	0.977168	1	0.256356	1
ACO1	0	2	1	0	1	1.29878	6.84515	6.84515	3.71982	0.728513	0.145254	0.328875	0.213118	0.878942	0.942413	0.977168	1	0.256386	1
AGPAT4	1	0	1	0	0	0	18.1363	18.1363	0	0.236838	0.0487273	0.0700897	1	0.813668	0.942413	0.977168	1	0.256387	1
IDH2	1	3	0	0	1	0.788082	0	0	9.18441	0.680099	0.473865	0.713931	0.0984687	0.859443	0.942413	0.977168	1	0.256945	1
LMLN	0	0	0	0	1	0	0	0	5.59598	0.238599	0.689711	0.461733	0.152261	0.813668	0.942413	0.977168	1	0.256956	1
VN1R2	1	2	0	0	1	2.59298	0	0	6.15478	0.25088	0.804628	0.501234	0.140324	0.813668	0.942413	0.977168	1	0.257039	1
FADS2	0	0	0	1	0	0	20.1875	20.1875	0	0.27528	0.0432135	0.0704656	1	0.813668	0.942413	0.977168	1	0.257385	1
PCDH9	1	3	1	0	1	1.07574	8.62121	8.62121	3.03313	0.90382	0.112287	0.282355	0.249626	0.961214	0.942413	0.977168	1	0.257431	1
DCST2	0	2	0	0	1	2.03874	0	0	7.86483	0.375182	0.696897	0.624412	0.113172	0.813668	0.942413	0.977168	1	0.257916	1
PIK3C2B	2	3	0	2	0	1.01146	9.35287	9.35287	0	0.984806	0.0213678	0.0706853	1	0.994159	0.942413	0.977168	1	0.257967	1
MED13	2	7	0	0	1	2.20908	0	0	1.35182	0.0773369	0.502452	0.164666	0.429682	0.813668	0.942413	0.977168	1	0.25815	1
SPIDR	1	3	0	0	1	2.6803	0	0	3.58985	0.150013	0.670933	0.322933	0.219186	0.813668	0.942413	0.977168	1	0.258224	1
UBXN2B	1	0	0	0	1	0	0	0	8.0087	0.359113	0.798254	0.635824	0.111359	0.813668	0.942413	0.977168	1	0.258284	1
AK5	1	2	0	0	1	2.30008	0	0	6.73559	0.307621	0.684577	0.545992	0.129752	0.813668	0.942413	0.977168	1	0.258386	1
SLC35B4	1	0	0	1	0	0	25.3036	25.3036	0	0.384081	0.0335236	0.0708634	1	0.813668	0.942413	0.977168	1	0.258439	1
SETD2	11	25	0	0	1	1.14614	0	0	1.00277	0.579004	0.063203	0.140341	0.50516	0.826621	0.942413	0.977168	1	0.258521	1
BCOR	2	17	0	0	1	1.59398	0	0	1.32465	0.117211	0.30672	0.163234	0.434742	0.813668	0.942413	0.977168	1	0.258707	1
BBOX1	0	1	0	0	1	1.605	0	0	11.3037	0.663834	0.770147	0.87151	0.0814692	0.852536	0.942413	0.977168	1	0.258804	1
MAP4K4	0	1	0	0	2	0.610237	0	0	4.35664	0.596804	0.541361	0.723529	0.0983153	0.828117	0.942413	0.977168	1	0.259155	1
CCDC50	1	0	0	0	1	0	0	0	5.72443	0.251331	0.680134	0.476355	0.149341	0.813668	0.942413	0.977168	1	0.259168	1
TP53I3	0	1	0	0	1	1.69237	0	0	10.9608	0.631551	0.757192	0.849377	0.0838099	0.841025	0.942413	0.977168	1	0.259293	1
ERMN	0	0	1	0	0	0	22.3859	22.3859	0	0.322861	0.0384771	0.0712105	1	0.813668	0.942413	0.977168	1	0.259357	1
CES4A	0	0	0	1	0	0	18.7708	18.7708	0	0.253445	0.0468949	0.0712216	1	0.813668	0.942413	0.977168	1	0.259386	1
PRAMEF11	0	2	0	0	0	9.2749	0	0	0	0.0217807	0.888707	0.0712306	1	0.813668	0.942413	0.977168	1	0.25941	1
PGLYRP3	0	0	1	0	0	0	22.1696	22.1696	0	0.318845	0.0388988	0.0712744	1	0.813668	0.942413	0.977168	1	0.259526	1
EMC10	0	1	1	0	0	2.23164	29.4967	29.4967	0	0.482037	0.0282385	0.071278	1	0.813668	0.942413	0.977168	1	0.259535	1
MOK	0	2	0	1	0	3.02047	15.8974	15.8974	0	0.191921	0.056523	0.0713454	1	0.813668	0.942413	0.977168	1	0.259713	1
ABCG5	1	0	1	0	0	0	12.7558	12.7558	0	0.156634	0.07237	0.0713793	1	0.813668	0.942413	0.977168	1	0.259803	1
SQRDL	0	0	1	0	0	0	18.9256	18.9256	0	0.25742	0.046464	0.0714568	1	0.813668	0.942413	0.977168	1	0.260007	1
PIK3C3	0	0	0	0	1	0	0	0	3.69416	0.157314	0.65459	0.333682	0.214289	0.813668	0.942413	0.977168	1	0.260133	1
KIF21A	0	3	0	0	2	1.49324	0	0	4.11404	0.526668	0.535388	0.672336	0.106362	0.816405	0.942413	0.977168	1	0.260151	1
HIST4H4	0	2	0	0	0	9.2546	0	0	0	0.0218782	0.890847	0.0715362	1	0.813668	0.942413	0.977168	1	0.260217	1
GMPPA	2	2	0	0	1	1.82045	0	0	8.56742	0.448264	0.666794	0.682406	0.104837	0.813668	0.942413	0.977168	1	0.260231	1
ACSF2	0	2	0	0	1	2.10928	0	0	7.39061	0.355078	0.683183	0.598686	0.119589	0.813668	0.942413	0.977168	1	0.260376	1
ALMS1	4	14	0	0	1	1.75276	0	0	0.685417	0.0820963	0.293499	0.119179	0.6009	0.813668	0.942413	0.977168	1	0.260424	1
MAGEB10	1	0	0	0	1	0	0	0	6.47576	0.273761	0.806316	0.533376	0.134278	0.813668	0.942413	0.977168	1	0.260439	1
OR6Y1	1	2	0	0	1	2.39101	0	0	6.72689	0.288198	0.806709	0.551691	0.129898	0.813668	0.942413	0.977168	1	0.260552	1
ANKUB1	2	2	0	0	1	1.6958	0	0	9.27455	0.499487	0.693266	0.735454	0.0976025	0.813668	0.942413	0.977168	1	0.260865	1
TMEM87B	0	3	0	0	0	5.48755	0	0	0	0.0230586	0.757407	0.0718907	1	0.813668	0.942413	0.977168	1	0.261151	1
DCT	1	2	0	0	1	1.93219	0	0	8.04723	0.408547	0.672766	0.648732	0.110884	0.813668	0.942413	0.977168	1	0.261264	1
LIN37	2	0	1	0	0	0	18.4227	18.4227	0	0.250796	0.0478624	0.0719676	1	0.813668	0.942413	0.977168	1	0.261353	1
RNF130	0	0	0	0	1	0	0	0	6.66383	0.295226	0.748222	0.549558	0.130971	0.813668	0.942413	0.977168	1	0.261375	1
GPR142	0	1	0	0	1	1.00076	0	0	12.3831	0.999401	0.778616	0.961254	0.0748844	0.99972	0.942413	0.978214	1	0.261393	1
CYP2C19	0	4	0	0	0	4.19645	0	0	0	0.023099	0.759535	0.0720191	1	0.813668	0.942413	0.977168	1	0.261489	1
TMEM110-MUSTN1	0	1	0	0	1	1.97027	0	0	10.1433	0.545453	0.78182	0.801256	0.0899741	0.819138	0.942413	0.977168	1	0.261681	1
UNK	1	3	0	0	1	2.29221	0	0	5.00429	0.216332	0.699572	0.430987	0.167331	0.813668	0.942413	0.977168	1	0.261748	1
HTATSF1	0	0	0	0	1	0	0	0	4.81166	0.200157	0.743507	0.417666	0.172903	0.813668	0.942413	0.977168	1	0.262006	1
LCN9	0	0	1	0	0	0	28.7056	28.7056	0	0.486827	0.0291118	0.0722201	1	0.813668	0.942413	0.977168	1	0.262017	1
SEC11C	0	2	0	0	0	9.13697	0	0	0	0.0224562	0.835592	0.0722573	1	0.813668	0.942413	0.977168	1	0.262115	1
MLKL	0	0	1	0	0	0	16.6732	16.6732	0	0.221609	0.0535754	0.0722753	1	0.813668	0.942413	0.977168	1	0.262162	1
LCTL	1	0	1	0	0	0	15.4704	15.4704	0	0.201634	0.0582619	0.0723129	1	0.813668	0.942413	0.977168	1	0.262261	1
XKR9	2	1	0	0	1	1.91209	0	0	10.3981	0.561515	0.819562	0.822958	0.0879574	0.823262	0.942413	0.977168	1	0.262451	1
CDH6	0	0	0	1	0	0	6.85631	6.85631	0	0.0801185	0.144992	0.0723887	1	0.813668	0.942413	0.977168	1	0.26246	1
RBL1	0	1	0	1	1	0.780082	8.10107	8.10107	3.00336	0.798444	0.120405	0.288002	0.251493	0.914633	0.942413	0.977168	1	0.26257	1
OR10A2	0	1	0	0	1	1.58085	0	0	11.4367	0.673283	0.854968	0.899652	0.0805958	0.856882	0.942413	0.977168	1	0.262774	1
KLHL26	2	3	0	0	1	1.58792	0	0	9.06678	0.46853	0.743517	0.727898	0.0996224	0.813668	0.942413	0.977168	1	0.262791	1
PHF2	1	0	0	0	1	0	0	0	2.9415	0.123366	0.700999	0.284034	0.255464	0.813668	0.942413	0.977168	1	0.262911	1
HLX	0	1	1	0	0	1.53144	34.3208	34.3208	0	0.693378	0.0238345	0.0725736	1	0.864975	0.942413	0.977168	1	0.262945	1
NHLRC2	0	0	0	0	1	0	0	0	4.7134	0.199503	0.730151	0.414248	0.17589	0.813668	0.942413	0.977168	1	0.263702	1
FIP1L1	2	8	0	1	1	1.66224	2.60763	2.60763	3.72289	0.213776	0.411307	0.342359	0.212979	0.813668	0.942413	0.977168	1	0.263841	1
RPS6KL1	0	4	0	0	0	4.16327	0	0	0	0.0237356	0.735584	0.0729385	1	0.813668	0.942413	0.977168	1	0.263901	1
CAPN15	3	5	0	0	1	1.84811	0	0	4.97096	0.23011	0.639894	0.433879	0.16827	0.813668	0.942413	0.977168	1	0.264085	1
IFNE	0	0	1	0	0	0	22.412	22.412	0	0.337038	0.0384269	0.0731869	1	0.813668	0.942413	0.977168	1	0.264552	1
FUT4	0	1	1	0	0	1.14191	36.3515	36.3515	0	0.897845	0.0223507	0.0731873	1	0.958514	0.942413	0.977168	1	0.264553	1
AURKB	0	1	0	0	1	1.60637	0	0	10.8783	0.663304	0.758628	0.867262	0.0843934	0.852532	0.942413	0.977168	1	0.264563	1
ZDHHC15	1	0	0	0	1	0	0	0	8.82269	0.438378	0.798585	0.717068	0.102105	0.813668	0.942413	0.977168	1	0.264628	1
CELF1	0	0	0	0	1	0	0	0	6.2556	0.279087	0.756801	0.530982	0.138367	0.813668	0.942413	0.977168	1	0.265293	1
EPN3	0	2	0	0	1	1.60063	0	0	9.57664	0.544556	0.708892	0.77528	0.0948074	0.8191	0.942413	0.977168	1	0.265375	1
MYT1	1	5	0	0	1	1.6615	0	0	5.69046	0.315402	0.526281	0.489789	0.150102	0.813668	0.942413	0.977168	1	0.265417	1
TGS1	0	0	0	0	1	0	0	0	3.25315	0.138572	0.700656	0.310743	0.236638	0.813668	0.942413	0.977168	1	0.265458	1
ZCCHC12	0	0	0	0	1	0	0	0	7.18245	0.323504	0.825339	0.599642	0.122642	0.813668	0.942413	0.977168	1	0.265477	1
TEX9	0	2	0	0	0	9.00898	0	0	0	0.0231109	0.815616	0.0736484	1	0.813668	0.942413	0.977168	1	0.265757	1
ICMT	0	1	1	0	0	2.65766	25.6769	25.6769	0	0.403477	0.032988	0.0736916	1	0.813668	0.942413	0.977168	1	0.26587	1
WDR60	1	0	1	0	0	0	7.16522	7.16522	0	0.085652	0.13802	0.0736987	1	0.813668	0.942413	0.977168	1	0.265888	1
C21orf91	0	0	0	0	1	0	0	0	7.27288	0.338805	0.775061	0.60784	0.121297	0.813668	0.942413	0.977168	1	0.265967	1
PANX1	2	4	0	0	0	4.13091	0	0	0	0.0242401	0.72116	0.0737677	1	0.813668	0.942413	0.977168	1	0.266068	1
GALE	0	3	0	0	0	5.45072	0	0	0	0.0234953	0.780891	0.0737734	1	0.813668	0.942413	0.977168	1	0.266083	1
MAN1A1	0	0	0	1	0	0	17.4746	17.4746	0	0.242276	0.0508218	0.0737802	1	0.813668	0.942413	0.977168	1	0.266101	1
ZNF19	0	2	0	0	1	1.88698	0	0	8.35903	0.424242	0.745967	0.688711	0.107179	0.813668	0.942413	0.977168	1	0.266191	1
NDUFA9	0	3	0	0	0	5.41305	0	0	0	0.0239532	0.744436	0.0738797	1	0.813668	0.942413	0.977168	1	0.26636	1
CYP4A11	0	0	0	1	0	0	18.3883	18.3883	0	0.259782	0.0479925	0.0739077	1	0.813668	0.942413	0.977168	1	0.266433	1
ORC2	2	0	0	0	1	0	0	0	6.9087	0.323037	0.746166	0.582692	0.126902	0.813668	0.942413	0.977168	1	0.266529	1
GDF9	0	1	0	0	1	1.0501	0	0	11.8035	0.96178	0.740019	0.945286	0.0782814	0.985986	0.942413	0.977168	1	0.266669	1
AAK1	0	0	0	0	1	0	0	0	2.81053	0.125309	0.653136	0.280009	0.264299	0.813668	0.942413	0.977168	1	0.266689	1
AHNAK2	19	20	0	0	3	1.09055	0	0	2.86318	0.73923	0.308672	0.556999	0.132879	0.885383	0.942413	0.977168	1	0.266708	1
PTPRN2	0	4	0	0	1	2.33306	0	0	3.31102	0.148798	0.654153	0.317249	0.233444	0.813668	0.942413	0.977168	1	0.266829	1
THOC2	1	0	0	0	1	0	0	0	1.87773	0.0932046	0.5836	0.211343	0.350633	0.813668	0.942413	0.977168	1	0.266944	1
SUGT1	0	0	0	0	1	0	0	0	8.86418	0.453675	0.789343	0.728936	0.101674	0.813668	0.942413	0.977168	1	0.26697	1
ZNF211	1	5	0	0	0	3.46494	0	0	0	0.0249775	0.684649	0.0741218	1	0.813668	0.942413	0.977168	1	0.26699	1
MICALCL	0	4	0	0	0	4.11221	0	0	0	0.0247579	0.700223	0.0742798	1	0.813668	0.942413	0.977168	1	0.267401	1
LARP1	1	1	0	1	1	0.458171	5.97907	5.97907	2.49128	0.379672	0.168701	0.25764	0.288628	0.813668	0.942413	0.977168	1	0.267616	1
PDE1A	0	0	0	1	0	0	17.0662	17.0662	0	0.237579	0.0521906	0.0743837	1	0.813668	0.942413	0.977168	1	0.267671	1
ZNF44	1	0	1	0	0	0	5.91785	5.91785	0	0.071255	0.17063	0.0743999	1	0.813668	0.942413	0.977168	1	0.267713	1
SERPINB10	0	1	0	0	1	1.31492	0	0	11.3914	0.795508	0.752839	0.919934	0.0808908	0.913545	0.942413	0.977168	1	0.26775	1
EARS2	1	2	0	0	1	2.07017	0	0	7.43278	0.365856	0.733477	0.626108	0.118989	0.813668	0.942413	0.977168	1	0.267974	1
NSUN3	0	0	0	1	0	0	20.4474	20.4474	0	0.304022	0.0425969	0.0745468	1	0.813668	0.942413	0.977168	1	0.268095	1
SYT10	0	2	0	0	1	2.07097	0	0	7.16975	0.365801	0.674649	0.606985	0.122833	0.813668	0.942413	0.977168	1	0.268124	1
[truncated: 16,820 more rows]

## Sheet: SupTable6_dndsGeneRHsignificanc
Supplementary Table 6 | dn/ds restricted hypothesis test
gene_name	n_syn	n_mis	n_non	n_spl	n_ind	wmis_cv	wnon_cv	wspl_cv	wind_cv	pmis_cv	ptrunc_cv	pallsubs_cv	pind_cv	qmis_cv	qtrunc_cv	qallsubs_cv	qind_cv	pglobal_cv	qglobal_cv
PTPN11	0	75	0	0	0	46.6344	0	0	0	0	0.561648	0	1	0	0.862285	0	1	0	0
NF1	9	82	20	10	27	4.00806	15.0182	15.0182	5.96411	3.98126e-13	0	0	0.022213	5.39461e-11	0	0	1	0	0
CUL3	1	18	16	3	23	3.21614	35.5419	35.5419	18.763	0.000314963	0	0	0.000170515	0.00775954	0	0	0.0462095	0	0
RASA2	0	10	11	7	10	2.43564	29.2102	29.2102	7.37176	0.0266369	0	0	0.0164955	0.216988	0	0	1	0	0
PTEN	0	16	4	1	4	7.23589	19.0857	19.0857	6.21125	4.75082e-08	1.18211e-05	1.2747e-10	0.0408556	1.83925e-06	0.000457644	6.9089e-09	1	1.40513e-10	7.61581e-09
RIT1	1	20	0	0	1	8.91166	0	0	2.64699	6.15923e-11	0.450797	3.25853e-10	0.236929	5.56384e-09	0.862285	1.47177e-08	1	1.87487e-09	8.46816e-08
DDX3X	0	12	5	2	4	3.55084	27.0493	27.0493	3.78483	0.00100182	2.50295e-08	3.57108e-09	0.0907659	0.0180995	1.69575e-06	1.07529e-07	1	7.40637e-09	2.86732e-07
FGFR3	8	40	1	1	1	4.51831	3.8731	3.8731	0.775447	3.06972e-10	0.122485	1.51349e-09	0.447448	2.07974e-08	0.862285	5.85938e-08	1	1.49752e-08	5.07283e-07
KRAS	1	14	0	0	0	12.0913	0	0	0	4.45505e-10	0.649593	3.06768e-09	1	2.41464e-08	0.866303	1.03918e-07	1	6.32015e-08	1.90307e-06
HRAS	0	16	0	0	1	8.82465	0	0	3.30177	3.35298e-09	0.648022	2.17881e-08	0.204464	1.51443e-07	0.866303	5.90457e-07	1	9.01189e-08	2.44222e-06
BRAF	1	24	0	0	1	5.09197	0	0	0.817909	5.46872e-08	0.221173	1.14305e-07	0.438004	1.85253e-06	0.862285	2.81605e-06	1	8.91671e-07	2.19675e-05
ARID1A	8	19	9	3	7	1.05721	9.21242	9.21242	1.92098	0.846779	7.59759e-08	3.87634e-07	0.185519	0.948072	4.11789e-06	8.75407e-06	1	1.25473e-06	2.8336e-05
PPM1D	1	5	7	0	5	1.17534	13.234	13.234	5.17604	0.744947	3.05767e-06	1.85291e-05	0.0502738	0.934292	0.000138105	0.00033476	1	1.38672e-05	0.000285115
FGFR2	3	27	0	0	0	4.17017	0	0	0	3.66631e-07	0.289752	9.93753e-07	1	1.10397e-05	0.862285	2.07159e-05	1	1.47292e-05	0.000285115
CBL	1	22	3	2	0	3.26375	7.28479	7.28479	0	8.6685e-05	0.00114286	9.26955e-06	1	0.00234916	0.0267949	0.000179432	1	0.000116692	0.00210824
EP300	6	40	5	2	9	2.21892	4.38199	4.38199	2.3379	0.000792134	0.00263661	0.000191041	0.145145	0.016513	0.0542817	0.00287623	1	0.000318686	0.00539775
KMT2D	10	67	10	1	3	1.77771	4.24973	4.24973	0.339836	0.00454993	0.000268999	0.000182092	0.546381	0.0685018	0.00809987	0.00287623	1	0.00101635	0.0153671
KDM5C	5	19	3	1	0	2.82721	7.62143	7.62143	0	0.000787849	0.00281711	9.99633e-05	1	0.016513	0.0542817	0.00169313	1	0.0010207	0.0153671
BMPR2	5	12	5	1	6	1.2691	7.11778	7.11778	3.62273	0.492132	0.000421943	0.00193193	0.0853691	0.81825	0.0114346	0.0237978	1	0.00160144	0.0228416
AR	1	7	0	3	2	2.71185	15.4002	15.4002	1.36229	0.0340879	0.00118649	0.000794615	0.295453	0.255984	0.0267949	0.0113337	1	0.00219673	0.0297657
NSD1	8	37	7	0	9	1.79481	4.26242	4.26242	2.09345	0.0143839	0.00300452	0.00188523	0.165104	0.155827	0.0542817	0.0237978	1	0.00282465	0.0359767
CTNNB1	1	10	4	2	2	1.27445	7.90379	7.90379	1.60444	0.521371	0.000254477	0.00122315	0.264213	0.81825	0.00809987	0.0165737	1	0.00292062	0.0359767
KMT2E	3	13	3	2	15	1.01992	4.6515	4.6515	5.06189	0.953043	0.00804695	0.0283343	0.0370139	0.9894	0.136295	0.232685	1	0.00824341	0.0971289
FAT1	19	82	5	0	18	1.71699	2.04007	2.04007	2.46068	0.00301659	0.168552	0.00877568	0.128592	0.0510935	0.862285	0.099092	1	0.00878735	0.0992238
ARHGAP35	3	26	4	0	7	1.78414	4.59614	4.59614	2.92757	0.0347349	0.0177523	0.012081	0.11239	0.255984	0.282993	0.116927	1	0.0103218	0.111888
SMAD4	0	14	0	0	0	3.28319	0	0	0	0.000944607	0.417486	0.00273113	1	0.0180995	0.862285	0.0321799	1	0.0188531	0.196507
TET2	4	39	2	1	4	2.01044	2.35467	2.35467	1.2398	0.00397401	0.207099	0.0113295	0.286201	0.0633505	0.862285	0.113714	1	0.0218266	0.219074
ASXL1	2	26	2	0	4	2.16721	2.38517	2.38517	1.62733	0.00536396	0.292692	0.01597	0.231429	0.0736655	0.862285	0.149237	1	0.024395	0.236109
MAP2K1	1	7	1	0	2	3.07693	5.07543	5.07543	3.18445	0.0184884	0.203232	0.0311859	0.147622	0.172771	0.862285	0.245001	1	0.0293759	0.274512
NOTCH1	20	49	0	0	1	1.65204	0	0	0.245437	0.0149502	0.112111	0.0104984	0.633495	0.155827	0.862285	0.111984	1	0.0399909	0.361251
GNA13	0	6	2	0	1	1.91962	9.54919	9.54919	1.65962	0.179994	0.0210463	0.0332853	0.312981	0.620749	0.314699	0.250565	1	0.0579666	0.487884
RAF1	0	14	0	0	0	2.65235	0	0	0	0.00582037	0.286265	0.0107439	1	0.0751105	0.862285	0.111984	1	0.0594504	0.487884
KDM6A	1	12	0	0	1	2.58045	0	0	0.445235	0.0111476	0.295554	0.0202851	0.542431	0.130739	0.862285	0.17179	1	0.0606233	0.487884
MAP2K2	3	8	0	0	1	3.10126	0	0	1.56443	0.0115783	0.578792	0.0344536	0.32315	0.130739	0.862285	0.251806	1	0.0612105	0.487884
B2M	0	4	0	0	1	3.65523	0	0	5.1003	0.0392092	0.709959	0.110515	0.148932	0.265642	0.866303	0.554623	1	0.0840555	0.650829
KMT2C	9	49	6	2	3	1.46309	2.71223	2.71223	0.37875	0.084239	0.0224351	0.0353085	0.527433	0.465893	0.314699	0.251806	1	0.0928046	0.689589
FUBP1	0	10	0	0	1	2.46073	0	0	0.941946	0.0250749	0.347103	0.0478043	0.412873	0.212353	0.862285	0.308451	1	0.0972102	0.689589
CTCF	4	16	0	1	0	2.4516	2.54643	2.54643	0	0.00633424	0.422787	0.0198235	1	0.0780264	0.862285	0.17179	1	0.0975492	0.689589
PCBP1	1	5	0	0	0	5.12342	0	0	0	0.00543657	0.804209	0.0202559	1	0.0736655	0.868417	0.17179	1	0.0992398	0.689589
ZFP36L2	2	6	0	0	2	2.76879	0	0	2.53469	0.043386	0.694299	0.119151	0.183094	0.279943	0.866303	0.587091	1	0.105264	0.713166
RB1	0	2	2	1	1	0.447478	4.45534	4.45534	0.675281	0.218621	0.042615	0.0489692	0.471763	0.660615	0.524939	0.30862	1	0.110146	0.717246
BCOR	2	17	0	0	1	2.09708	0	0	0.357253	0.0208789	0.353398	0.0404595	0.577648	0.188606	0.862285	0.274113	1	0.11116	0.717246
CXCR4	1	2	1	0	2	0.523116	7.01511	7.01511	3.51449	0.33153	0.142203	0.201393	0.133569	0.742518	0.862285	0.742569	1	0.12416	0.782494
RPL5	2	0	0	0	1	0	0	0	2.10516	0.0413628	0.526149	0.103635	0.273147	0.273398	0.862285	0.550166	1	0.129213	0.795836
SMARCA4	5	14	4	0	2	1.01793	4.2371	4.2371	0.746829	0.956148	0.023225	0.0739753	0.413048	0.9894	0.314699	0.435811	1	0.137139	0.803429
ZFHX3	22	57	2	0	7	1.50596	1.01137	1.01137	1.18557	0.0366094	0.987521	0.108354	0.283315	0.255984	0.987521	0.554034	1	0.137637	0.803429
SFTPB	4	0	0	1	0	0	3.35126	3.35126	0	0.0163116	0.317531	0.0316422	1	0.163721	0.862285	0.245001	1	0.140911	0.803429
H3F3B	2	3	0	0	1	3.52551	0	0	4.5791	0.0781348	0.725385	0.198293	0.161612	0.451941	0.866303	0.742569	1	0.142305	0.803429
RXRA	2	0	1	0	0	0	27.7376	27.7376	0	0.180956	0.0304383	0.0380685	1	0.620749	0.392799	0.264527	1	0.16249	0.895053
PIK3R3	1	5	0	2	2	1.42403	4.46584	4.46584	2.46983	0.486327	0.094624	0.207517	0.187365	0.81825	0.862285	0.742569	1	0.165139	0.895053
GNB1	2	9	0	0	0	2.69716	0	0	0	0.0184527	0.443189	0.0439604	1	0.172771	0.862285	0.290567	1	0.181313	0.963448
PKD1	14	40	0	0	3	1.40472	0	0	0.43727	0.130478	0.162167	0.101084	0.501521	0.616664	0.862285	0.547873	1	0.201865	0.999927
BAP1	2	15	0	0	0	2.09866	0	0	0	0.0272235	0.357617	0.0519209	1	0.216988	0.862285	0.319785	1	0.205505	0.999927
MAX	0	3	0	0	1	2.80976	0	0	3.8965	0.138286	0.615043	0.291093	0.181953	0.616664	0.862285	0.861603	1	0.208584	0.999927
SPOP	0	5	1	0	2	1.61747	3.78134	3.78134	3.34579	0.351899	0.279752	0.378092	0.140478	0.762918	0.862285	0.861603	1	0.209019	0.999927
CALR	6	3	0	0	3	0.792006	0	0	4.50241	0.690192	0.449077	0.697903	0.0807792	0.911853	0.862285	0.909729	1	0.218497	0.999927
ZC3H12A	0	11	0	0	0	2.38362	0	0	0	0.0242944	0.473108	0.0579111	1	0.212353	0.862285	0.348754	1	0.222891	0.999927
FBXW7	1	9	0	0	2	1.60158	0	0	1.77214	0.241273	0.247638	0.24009	0.245681	0.661889	0.862285	0.813305	1	0.225942	0.999927
GATA3	1	7	0	0	1	2.22186	0	0	1.40974	0.0833203	0.550307	0.182493	0.34128	0.465893	0.862285	0.727287	1	0.235179	0.999927
CHD4	9	29	0	1	3	1.48327	0.523006	0.523006	0.969608	0.120783	0.477439	0.19621	0.34544	0.586706	0.862285	0.742569	1	0.250206	0.999927
MED12	6	16	0	0	2	1.4737	0	0	0.575274	0.217209	0.157133	0.151357	0.462902	0.660615	0.862285	0.661576	1	0.256317	0.999927
SOCS1	1	0	0	0	1	0	0	0	2.95913	0.142027	0.81867	0.33182	0.220226	0.616664	0.868417	0.861603	1	0.26426	0.999927
TG	12	33	3	2	2	1.41062	2.28894	2.28894	0.453114	0.151883	0.117176	0.146236	0.506731	0.616664	0.862285	0.659443	1	0.26694	0.999927
GPS2	1	5	0	0	1	2.13867	0	0	1.91261	0.15327	0.446413	0.26278	0.288977	0.616664	0.862285	0.842391	1	0.271692	0.999927
SETD2	11	25	0	0	1	1.08416	0	0	0.244576	0.756188	0.0485439	0.125218	0.633991	0.934292	0.571974	0.595509	1	0.280508	0.999927
PDGFRA	6	17	0	2	2	1.56163	2.23955	2.23955	1.15108	0.148724	0.323733	0.247075	0.328266	0.616664	0.862285	0.826633	1	0.284844	0.999927
NFE2L2	2	7	0	0	3	1.20009	0	0	3.10563	0.672248	0.394404	0.627966	0.129288	0.911853	0.862285	0.909729	1	0.285051	0.999927
CCND1	0	4	0	0	1	2.42126	0	0	2.11938	0.139707	0.684133	0.307124	0.272049	0.616664	0.866303	0.861603	1	0.290954	0.999927
TP53	0	6	0	0	1	1.95299	0	0	1.59222	0.169558	0.480442	0.295829	0.320109	0.620749	0.862285	0.861603	1	0.317906	0.999927
CDH1	0	4	0	0	1	2.82761	0	0	0.71046	0.0883468	0.661489	0.210728	0.462871	0.469451	0.866303	0.742569	1	0.324563	0.999927
CREBBP	11	24	0	0	1	1.14874	0	0	0.256789	0.599567	0.0723417	0.156711	0.627067	0.878285	0.784184	0.674105	1	0.326256	0.999927
RET	2	6	0	0	0	2.87771	0	0	0	0.036839	0.629396	0.0991847	1	0.255984	0.862285	0.547873	1	0.328378	0.999927
PALB2	4	11	0	0	3	1.2606	0	0	1.58552	0.519749	0.25055	0.403199	0.246716	0.81825	0.862285	0.861603	1	0.329049	0.999927
ARID2	11	12	0	0	0	0.634794	0	0	0	0.15701	0.0855063	0.0997922	1	0.616664	0.827579	0.547873	1	0.32978	0.999927
AMER1	2	9	2	0	0	1.76064	4.71325	4.71325	0	0.161511	0.0851897	0.100301	1	0.620749	0.827579	0.547873	1	0.330951	0.999927
MEN1	2	7	0	0	1	1.9694	0	0	1.0184	0.135489	0.501885	0.255429	0.398946	0.616664	0.862285	0.833991	1	0.334621	0.999927
TMEM121	0	0	0	0	0	0	0	0	0	0.035269	0.790496	0.105567	1	0.255984	0.868417	0.550166	1	0.342924	0.999927
PIK3R2	3	5	0	0	3	0.941076	0	0	2.58163	0.899606	0.400691	0.698964	0.15828	0.975173	0.862285	0.909729	1	0.354193	0.999927
BRCA1	7	16	0	0	3	1.05871	0	0	0.998413	0.852277	0.152322	0.344374	0.339484	0.948072	0.862285	0.861603	1	0.367839	0.999927
GNAQ	0	4	1	1	0	1.5493	5.95978	5.95978	0	0.440226	0.0542029	0.125255	1	0.81825	0.612041	0.595509	1	0.38546	0.999927
KAT6B	12	19	2	0	7	0.881102	1.47585	1.47585	2.11734	0.650856	0.612465	0.769757	0.167289	0.904523	0.862285	0.909729	1	0.392717	0.999927
FOXO1	2	3	0	0	1	0.487253	0	0	0.956305	0.192998	0.412304	0.315938	0.410174	0.627003	0.862285	0.861603	1	0.39439	0.999927
PIK3R1	3	8	1	0	3	1.2903	1.21024	1.21024	2.56754	0.534135	0.855469	0.816745	0.159183	0.827146	0.884855	0.909729	1	0.395253	0.999927
NOTCH3	7	12	0	0	1	0.691002	0	0	0.270171	0.26117	0.15399	0.213728	0.619746	0.666886	0.862285	0.742569	1	0.400219	0.999927
NOTCH2	12	29	2	2	1	1.25318	2.6445	2.6445	0.253777	0.364136	0.103562	0.211847	0.628753	0.777015	0.862285	0.742569	1	0.401718	0.999927
BRCA2	10	30	4	0	4	1.12478	2.34159	2.34159	0.733941	0.63598	0.148762	0.34269	0.394215	0.895515	0.862285	0.861603	1	0.405523	0.999927
PRKAR1A	0	7	0	0	0	2.25925	0	0	0	0.0783809	0.372647	0.135197	1	0.451941	0.862285	0.631696	1	0.405729	0.999927
APC	13	21	1	1	4	0.692051	0.781433	0.781433	0.88233	0.168098	0.724048	0.382868	0.356443	0.620749	0.866303	0.861603	1	0.408271	0.999927
DNMT3A	1	6	1	0	3	0.787446	1.90949	1.90949	2.06135	0.587942	0.564053	0.713705	0.197276	0.878285	0.862285	0.909729	1	0.41682	0.999927
STAG2	2	7	0	0	1	1.72295	0	0	0.494355	0.224218	0.307484	0.27025	0.525123	0.660615	0.862285	0.843152	1	0.419008	0.999927
MYD88	0	4	0	0	1	1.71902	0	0	1.97276	0.345661	0.506276	0.507181	0.283829	0.761579	0.862285	0.876327	1	0.422972	0.999927
ATRX	2	10	2	0	4	1.32938	2.48868	2.48868	1.00656	0.451167	0.272429	0.442873	0.329202	0.81825	0.862285	0.861603	1	0.426531	0.999927
PPP2R1A	1	8	0	1	1	1.62667	2.79002	2.79002	1.06328	0.249162	0.385291	0.373487	0.391251	0.661889	0.862285	0.861603	1	0.42717	0.999927
MYC	3	7	1	0	0	2.12565	3.98316	3.98316	0	0.0986391	0.264137	0.14827	1	0.514062	0.862285	0.659443	1	0.431275	0.999927
PIK3CD	2	6	0	0	0	2.55396	0	0	0	0.0605791	0.608941	0.148436	1	0.373112	0.862285	0.659443	1	0.431592	0.999927
PIK3C2A	3	12	0	0	1	1.12462	0	0	0.371865	0.734946	0.117558	0.264219	0.571364	0.928325	0.862285	0.842391	1	0.436395	0.999927
TBL1XR1	1	6	1	0	1	1.7088	2.46755	2.46755	1.21813	0.263309	0.437079	0.41339	0.367054	0.666886	0.862285	0.861603	1	0.437852	0.999927
MAP2K4	0	1	0	0	1	0.412081	0	0	1.52637	0.315797	0.455855	0.464357	0.327418	0.719167	0.862285	0.861603	1	0.438421	0.999927
FAM58A	0	2	0	0	1	2.07206	0	0	2.53982	0.369684	0.744095	0.632721	0.243283	0.78269	0.868417	0.909729	1	0.441973	0.999927
HIST1H3B	0	1	0	0	1	1.20727	0	0	4.5791	0.857508	0.808044	0.95521	0.161612	0.948072	0.868417	0.965995	1	0.442802	0.999927
LATS2	4	8	0	0	3	0.982562	0	0	1.7282	0.964735	0.38881	0.689761	0.230102	0.989583	0.862285	0.909729	1	0.450853	0.999927
TNFRSF14	3	4	0	0	1	1.59253	0	0	2.20893	0.41103	0.591978	0.613572	0.265343	0.807168	0.862285	0.909729	1	0.458333	0.999927
JAK1	1	9	0	0	2	0.964733	0	0	1.0863	0.925625	0.225798	0.480082	0.339632	0.987576	0.862285	0.861603	1	0.458775	0.999927
HNRNPH2	2	3	0	0	0	3.89227	0	0	0	0.0604743	0.758124	0.163112	1	0.373112	0.868417	0.690679	1	0.458887	0.999927
PPP6C	1	4	0	0	1	1.55495	0	0	1.82897	0.435729	0.463831	0.556908	0.296472	0.81825	0.862285	0.909729	1	0.462492	0.999927
NCOR1	8	27	2	0	3	1.40528	1.05321	1.05321	0.770999	0.191963	0.943652	0.423766	0.391863	0.627003	0.955418	0.861603	1	0.464202	0.999927
ERBB4	7	17	0	0	0	1.28014	0	0	0	0.415735	0.106666	0.174395	1	0.810533	0.862285	0.719596	1	0.478964	0.999927
PTPRT	1	7	0	0	0	2.2006	0	0	0	0.0867838	0.485206	0.175252	1	0.469451	0.862285	0.719596	1	0.480459	0.999927
TNRC6B	11	14	2	1	2	0.829644	2.07996	2.07996	0.684118	0.547071	0.270199	0.41332	0.429983	0.834418	0.862285	0.861603	1	0.48474	0.999927
FIP1L1	2	8	0	1	1	1.64746	2.38538	2.38538	0.738043	0.236072	0.452183	0.392763	0.456173	0.661889	0.862285	0.861603	1	0.487235	0.999927
CDKN1A	3	2	0	0	1	0.961143	0	0	3.15244	0.956542	0.570686	0.850562	0.21104	0.9894	0.862285	0.916734	1	0.48781	0.999927
MYOD1	0	0	0	0	0	0	0	0	0	0.0691698	0.721584	0.180717	1	0.416556	0.866303	0.727287	1	0.489891	0.999927
ALB	3	5	1	0	2	1.02692	1.88792	1.88792	2.05684	0.956443	0.569961	0.850773	0.218744	0.9894	0.862285	0.916734	1	0.499025	0.999927
RNF43	2	4	0	0	1	0.6369	0	0	0.800174	0.372794	0.318484	0.422331	0.441891	0.783156	0.862285	0.861603	1	0.499903	0.999927
ARID1B	13	23	3	0	3	1.10739	2.10474	2.10474	0.821838	0.69994	0.262673	0.518491	0.37899	0.911942	0.862285	0.876327	1	0.516228	0.999927
PSIP1	1	6	0	0	0	2.14012	0	0	0	0.121238	0.385863	0.198326	1	0.586706	0.862285	0.742569	1	0.519187	0.999927
SF3B1	4	14	0	0	0	1.33244	0	0	0	0.385148	0.133292	0.200214	1	0.784487	0.862285	0.742569	1	0.522231	0.999927
KLF5	3	3	0	0	1	0.670423	0	0	1.36973	0.486796	0.44248	0.5923	0.346333	0.81825	0.862285	0.909729	1	0.530084	0.999927
FOXA1	0	4	1	0	0	1.31054	11.1285	11.1285	0	0.626543	0.0849902	0.207138	1	0.893649	0.827579	0.742569	1	0.533249	0.999927
FGA	5	10	0	0	1	1.19847	0	0	0.723571	0.624709	0.27128	0.471471	0.459658	0.893649	0.862285	0.861603	1	0.54811	0.999927
PIK3CG	0	5	0	0	1	1.79522	0	0	0.568755	0.26303	0.586778	0.455815	0.501435	0.666886	0.862285	0.861603	1	0.565907	0.999927
FAT4	17	58	3	0	9	1.13961	1.1703	1.1703	1.13329	0.516141	0.796896	0.801876	0.289254	0.81825	0.868417	0.909729	1	0.570878	0.999927
JAK2	6	5	1	0	1	0.572171	1.02976	1.02976	0.553695	0.215247	0.977069	0.460517	0.50601	0.660615	0.980687	0.861603	1	0.572453	0.999927
FGFR1	5	9	0	0	1	1.17103	0	0	0.734586	0.681631	0.286861	0.510741	0.457	0.911853	0.862285	0.876327	1	0.57301	0.999927
GTF2I	0	4	0	0	0	2.59486	0	0	0	0.114244	0.555611	0.237701	1	0.584155	0.862285	0.813305	1	0.579217	0.999927
EPHA5	0	3	0	0	2	1.30279	0	0	1.20874	0.67551	0.560547	0.770064	0.318699	0.911853	0.862285	0.909729	1	0.590181	0.999927
MTOR	7	25	3	0	4	1.18874	1.38436	1.38436	0.984057	0.517477	0.606212	0.744825	0.333882	0.81825	0.862285	0.909729	1	0.594745	0.999927
GNA11	0	2	0	0	1	0.765404	0	0	1.7426	0.705175	0.606189	0.81743	0.304655	0.913777	0.862285	0.909729	1	0.595232	0.999927
CDK4	1	6	1	0	0	2.08181	2.53646	2.53646	0	0.134161	0.424977	0.250797	1	0.616664	0.862285	0.828855	1	0.597678	0.999927
TCF7L2	1	4	0	0	1	1.43272	0	0	1.01183	0.521316	0.483214	0.630222	0.400101	0.81825	0.862285	0.909729	1	0.599548	0.999927
HNRNPF	2	5	0	0	1	1.25839	0	0	1.50802	0.645287	0.581126	0.768611	0.329518	0.901406	0.862285	0.909729	1	0.601087	0.999927
HNF1B	1	5	0	0	1	1.13561	0	0	1.12426	0.797118	0.393508	0.667331	0.381311	0.948072	0.862285	0.909729	1	0.602718	0.999927
ATM	8	19	3	0	6	0.948676	1.23009	1.23009	1.23128	0.854071	0.738435	0.918514	0.278113	0.948072	0.866303	0.959324	1	0.604071	0.999927
RUNX1	2	3	0	0	1	0.870344	0	0	1.30423	0.815997	0.438023	0.723508	0.354965	0.948072	0.862285	0.909729	1	0.605936	0.999927
AXIN1	5	9	0	0	1	1.17979	0	0	0.726925	0.667702	0.340128	0.568829	0.458845	0.911853	0.862285	0.909729	1	0.61159	0.999927
IDH2	1	3	0	0	1	0.861563	0	0	1.38485	0.802956	0.486994	0.764176	0.344405	0.948072	0.862285	0.909729	1	0.614512	0.999927
ACVR1	2	4	1	0	1	0.815547	2.10791	2.10791	1.23007	0.695942	0.511793	0.735645	0.365323	0.911853	0.862285	0.909729	1	0.621878	0.999927
PIK3CA	4	10	0	0	0	1.16482	0	0	0	0.680577	0.125584	0.27068	1	0.911853	0.862285	0.843152	1	0.624409	0.999927
NOTCH4	7	13	2	0	2	0.810264	1.69033	1.69033	0.626084	0.515366	0.504015	0.611734	0.446922	0.81825	0.862285	0.909729	1	0.627947	0.999927
PDX1	1	0	0	0	0	0	0	0	0	0.119183	0.728814	0.280431	1	0.586706	0.866303	0.861603	1	0.636979	0.999927
MGA	8	23	1	0	4	0.971322	0.530139	0.530139	0.818443	0.914339	0.48797	0.786158	0.371924	0.987194	0.862285	0.909729	1	0.651933	0.999927
MET	7	12	0	1	2	0.806347	0.738656	0.738656	0.89047	0.517312	0.754162	0.786528	0.378704	0.81825	0.868417	0.909729	1	0.658609	0.999927
FOXA2	0	3	0	0	1	1.18489	0	0	1.35202	0.785743	0.657288	0.871948	0.348622	0.948072	0.866303	0.926658	1	0.665958	0.999927
PIK3CB	6	10	0	0	0	1.16109	0	0	0	0.684626	0.145386	0.306345	1	0.911853	0.862285	0.861603	1	0.668764	0.999927
PRSS1	0	2	0	1	0	1.18242	7.54265	7.54265	0	0.823655	0.131279	0.315119	1	0.948072	0.862285	0.861603	1	0.67902	0.999927
NTRK3	1	4	0	0	0	2.33684	0	0	0	0.153892	0.621915	0.317244	1	0.616664	0.862285	0.861603	1	0.681467	0.999927
TERT	2	5	0	0	0	2.12614	0	0	0	0.155404	0.633329	0.322038	1	0.616664	0.862474	0.861603	1	0.686935	0.999927
HNF4A	4	2	0	1	0	0.484374	3.189	3.189	0	0.269184	0.334628	0.325804	1	0.675001	0.862285	0.861603	1	0.69118	0.999927
SUFU	2	6	0	1	0	1.72513	3.47078	3.47078	0	0.254239	0.306214	0.326045	1	0.662488	0.862285	0.861603	1	0.691451	0.999927
CDKN2A.p16INK4a	0	0	0	0	0	0	0	0	0	0.145256	0.756631	0.33063	1	0.616664	0.868417	0.861603	1	0.696556	0.999927
CIC	9	27	1	0	2	1.25063	0.932939	0.932939	0.498876	0.386633	0.944841	0.678228	0.489302	0.784487	0.955418	0.909729	1	0.697914	0.999927
FAT2	20	46	1	1	6	1.03794	0.861262	0.861262	0.865292	0.85862	0.832469	0.956009	0.352234	0.948072	0.868417	0.965995	1	0.703262	0.999927
EGFR	9	14	0	0	0	1.10367	0	0	0	0.757223	0.155578	0.336804	1	0.934292	0.862285	0.861603	1	0.703332	0.999927
TRAF3IP2	1	2	0	0	0	0.455263	0	0	0	0.228774	0.37981	0.339454	1	0.661703	0.862285	0.861603	1	0.706206	0.999927
STK11	6	7	0	0	0	1.79289	0	0	0	0.189776	0.525493	0.339965	1	0.627003	0.862285	0.861603	1	0.706758	0.999927
AKT1	2	2	0	0	0	0.452824	0	0	0	0.224268	0.410935	0.34953	1	0.660615	0.862285	0.861603	1	0.716944	0.999927
ETV6	1	2	0	0	0	0.451034	0	0	0	0.222669	0.414621	0.349791	1	0.660615	0.862285	0.861603	1	0.717219	0.999927
ACVR2A	3	2	0	0	0	0.471078	0	0	0	0.250098	0.361529	0.350108	1	0.661889	0.862285	0.861603	1	0.717551	0.999927
AKT3	0	0	0	0	0	0	0	0	0	0.176816	0.630009	0.359136	1	0.620749	0.862285	0.861603	1	0.726911	0.999927
DIS3	2	2	0	0	1	0.860223	0	0	0.654157	0.83357	0.485113	0.768603	0.477303	0.948072	0.862285	0.909729	1	0.734735	0.999927
BCL2	0	0	0	0	0	0	0	0	0	0.164369	0.79424	0.368052	1	0.620749	0.868417	0.861603	1	0.735931	0.999927
CDKN2A.p14arf	0	0	0	0	0	0	0	0	0	0.165736	0.803922	0.371492	1	0.620749	0.868417	0.861603	1	0.739353	0.999927
IFNGR1	0	0	0	0	0	0	0	0	0	0.174134	0.710461	0.371592	1	0.620749	0.866303	0.861603	1	0.739452	0.999927
FOXL2	0	0	0	0	0	0	0	0	0	0.174462	0.811419	0.386918	1	0.620749	0.868417	0.861603	1	0.754313	0.999927
ERBB3	8	19	1	0	0	1.46525	0.752136	0.752136	0	0.192257	0.768944	0.389459	1	0.627003	0.868417	0.861603	1	0.756717	0.999927
FRMPD3	0	3	0	0	1	1.5507	0	0	0.346403	0.497317	0.585842	0.68075	0.582443	0.81825	0.862285	0.909729	1	0.763292	0.999927
MEF2BNB-MEF2B	0	0	0	0	0	0	0	0	0	0.194348	0.687886	0.398419	1	0.627003	0.866303	0.861603	1	0.765064	0.999927
PAX5	1	6	0	0	0	1.74269	0	0	0	0.247229	0.502646	0.401156	1	0.661889	0.862285	0.861603	1	0.767574	0.999927
TP63	1	9	0	0	0	1.31936	0	0	0	0.482892	0.2689	0.407066	1	0.81825	0.862285	0.861603	1	0.772929	0.999927
ALK	3	5	0	0	0	1.83665	0	0	0	0.243185	0.530834	0.409922	1	0.661889	0.862285	0.861603	1	0.775485	0.999927
GRIN2A	3	2	0	0	0	0.458069	0	0	0	0.230956	0.563877	0.41808	1	0.661703	0.862285	0.861603	1	0.78268	0.999927
TSC1	2	6	0	0	0	0.737057	0	0	0	0.48446	0.250348	0.420154	1	0.81825	0.862285	0.861603	1	0.784483	0.999927
MEF2B	0	0	0	0	0	0	0	0	0	0.20956	0.695522	0.422529	1	0.660615	0.866303	0.861603	1	0.786537	0.999927
GATA2	2	3	1	0	0	0.878323	5.15542	5.15542	0	0.828102	0.199664	0.424027	1	0.948072	0.862285	0.861603	1	0.787824	0.999927
SPEN	6	9	2	0	0	0.972348	2.99502	2.99502	0	0.940699	0.196395	0.426819	1	0.9894	0.862285	0.861603	1	0.79021	0.999927
CNBD1	0	2	0	0	0	2.89695	0	0	0	0.210053	0.724956	0.427193	1	0.660615	0.866303	0.861603	1	0.790529	0.999927
POLE	1	6	0	0	0	1.64254	0	0	0	0.298086	0.452026	0.428984	1	0.686967	0.862285	0.861603	1	0.792048	0.999927
KIT	4	11	0	0	0	1.1641	0	0	0	0.670762	0.228904	0.429469	1	0.911853	0.862285	0.861603	1	0.792459	0.999927
ZNF750	2	9	0	0	0	1.51226	0	0	0	0.299122	0.464459	0.435515	1	0.686967	0.862285	0.861603	1	0.797526	0.999927
BCORL1	10	7	1	0	1	0.835037	1.7979	1.7979	0.351252	0.656496	0.596563	0.775889	0.580286	0.907707	0.862285	0.909729	1	0.809518	0.999927
AJUBA	1	2	1	0	0	0.645915	3.63265	3.63265	0	0.525371	0.291849	0.456059	1	0.81825	0.862285	0.861603	1	0.814126	0.999927
U2AF1	2	4	0	0	0	1.84877	0	0	0	0.287334	0.524695	0.457979	1	0.686967	0.862285	0.861603	1	0.815629	0.999927
ERCC5	1	1	0	0	0	0.386169	0	0	0	0.275785	0.532042	0.459085	1	0.679435	0.862285	0.861603	1	0.816492	0.999927
GPAM	3	6	0	0	0	0.963347	0	0	0	0.933469	0.216691	0.4661	1	0.9894	0.862285	0.861603	1	0.8219	0.999927
INS	0	0	0	0	0	0	0	0	0	0.237117	0.722728	0.467631	1	0.661889	0.866303	0.861603	1	0.823066	0.999927
CHEK2	1	5	0	0	0	1.61048	0	0	0	0.354875	0.430701	0.46837	1	0.763263	0.862285	0.861603	1	0.823627	0.999927
MAPK1	0	4	0	0	0	1.82634	0	0	0	0.297983	0.524402	0.468834	1	0.686967	0.862285	0.861603	1	0.823978	0.999927
DNMT3B	0	3	0	0	0	2.04187	0	0	0	0.286393	0.572816	0.478888	1	0.686967	0.862285	0.861603	1	0.831488	0.999927
FOXQ1	0	0	0	0	0	0	0	0	0	0.231962	0.833168	0.479042	1	0.661703	0.868417	0.861603	1	0.831601	0.999927
H3F3A	0	0	0	0	0	0	0	0	0	0.251567	0.733418	0.489771	1	0.661889	0.866303	0.87321	1	0.839378	0.999927
ROBO2	7	15	0	1	1	1.00205	0.671956	0.671956	0.43565	0.994775	0.676387	0.915287	0.545986	0.996181	0.866303	0.959324	1	0.846389	0.999927
FOXP1	3	5	0	0	0	0.874441	0	0	0	0.778632	0.248534	0.500284	1	0.948072	0.862285	0.876327	1	0.846771	0.999927
SMAD2	2	5	0	0	0	1.34713	0	0	0	0.553803	0.319929	0.501157	1	0.838439	0.862285	0.876327	1	0.847374	0.999927
CRLF2	1	3	0	0	0	2.0201	0	0	0	0.292396	0.623392	0.50592	1	0.686967	0.862285	0.876327	1	0.850642	0.999927
HOXB3	1	1	0	0	0	0.389176	0	0	0	0.280347	0.681089	0.515504	1	0.684451	0.866303	0.876327	1	0.857082	0.999927
NF2	1	2	1	0	0	0.620186	2.80177	2.80177	0	0.484994	0.383617	0.521587	1	0.81825	0.862285	0.876327	1	0.861077	0.999927
HLA-B	0	0	0	0	0	0	0	0	0	0.271495	0.76636	0.523246	1	0.675001	0.868417	0.876327	1	0.862155	0.999927
IL7R	2	2	0	0	0	0.55946	0	0	0	0.387901	0.44772	0.523856	1	0.784487	0.862285	0.876327	1	0.862549	0.999927
GATA1	0	3	0	0	0	2.02169	0	0	0	0.292541	0.702335	0.532019	1	0.686967	0.866303	0.884523	1	0.867764	0.999927
CBFB	0	2	0	0	0	2.16877	0	0	0	0.343404	0.592781	0.550079	1	0.761579	0.862285	0.908972	1	0.878858	0.999927
HNF1A	1	4	1	0	0	0.900031	3.57129	3.57129	0	0.842321	0.297201	0.562867	1	0.948072	0.862285	0.909729	1	0.886353	0.999927
MAP3K1	0	4	0	0	0	1.63897	0	0	0	0.387016	0.541036	0.564714	1	0.784487	0.862285	0.909729	1	0.887412	0.999927
PIGR	3	8	0	0	0	1.21147	0	0	0	0.637766	0.356447	0.574911	1	0.895515	0.862285	0.909729	1	0.893148	0.999927
ERG	3	3	0	0	0	0.656173	0	0	0	0.462394	0.455311	0.585265	1	0.81825	0.862285	0.909729	1	0.898786	0.999927
SMARCB1	5	5	0	0	0	1.34089	0	0	0	0.557251	0.403364	0.585928	1	0.838973	0.862285	0.909729	1	0.899141	0.999927
KLF4	2	5	0	0	0	1.49237	0	0	0	0.431858	0.522939	0.592181	1	0.81825	0.862285	0.909729	1	0.90245	0.999927
PREX2	2	14	0	2	0	1.24244	1.97072	1.97072	0	0.513724	0.399542	0.600167	1	0.81825	0.862285	0.909729	1	0.906581	0.999927
FOXP3	0	0	0	0	0	0	0	0	0	0.327977	0.799668	0.600472	1	0.74068	0.868417	0.909729	1	0.906736	0.999927
ERCC2	1	8	1	0	0	1.33411	2.46131	2.46131	0	0.48648	0.438206	0.600622	1	0.81825	0.862285	0.909729	1	0.906813	0.999927
NFKBIZ	2	6	0	0	0	0.994395	0	0	0	0.990041	0.313971	0.602089	1	0.996181	0.862285	0.909729	1	0.907559	0.999927
ARID5B	1	6	1	0	0	0.767794	2.41753	2.41753	0	0.548068	0.446267	0.604335	1	0.834418	0.862285	0.909729	1	0.908694	0.999927
PHF6	0	2	0	0	0	1.82133	0	0	0	0.45255	0.5245	0.611684	1	0.81825	0.862285	0.909729	1	0.912351	0.999927
CD79B	0	3	0	0	0	1.73764	0	0	0	0.399598	0.614154	0.613969	1	0.796823	0.862285	0.909729	1	0.91347	0.999927
MYCN	1	2	0	0	0	2.14025	0	0	0	0.350452	0.768648	0.618258	1	0.762918	0.868417	0.909729	1	0.915547	0.999927
ASXL2	1	3	0	0	0	1.73553	0	0	0	0.399882	0.628985	0.62106	1	0.796823	0.862285	0.909729	1	0.916888	0.999927
ESR1	4	4	0	0	0	0.783445	0	0	0	0.636612	0.390783	0.625987	1	0.895515	0.862285	0.909729	1	0.919215	0.999927
ELF3	2	4	0	0	0	1.34498	0	0	0	0.593474	0.444787	0.641208	1	0.878285	0.862285	0.909729	1	0.926162	0.999927
EPHA2	3	8	0	0	0	0.985741	0	0	0	0.971325	0.350082	0.646241	1	0.989583	0.862285	0.909729	1	0.928379	0.999927
EIF1AX	0	0	0	0	0	0	0	0	0	0.384839	0.729657	0.646339	1	0.784487	0.866303	0.909729	1	0.928421	0.999927
DICER1	4	3	0	0	0	0.743447	0	0	0	0.610459	0.42953	0.64897	1	0.8853	0.862285	0.909729	1	0.929564	0.999927
TGFBR2	2	7	0	0	0	1.16444	0	0	0	0.723188	0.411276	0.663245	1	0.924453	0.862285	0.909729	1	0.935581	0.999927
NPM1	0	2	0	0	0	1.77672	0	0	0	0.46997	0.591175	0.663631	1	0.81825	0.862285	0.909729	1	0.935739	0.999927
CDKN1B	2	2	0	0	0	1.94954	0	0	0	0.406407	0.729123	0.665877	1	0.803914	0.866303	0.909729	1	0.936656	0.999927
FGB	1	4	0	0	0	0.911091	0	0	0	0.860611	0.374956	0.667348	1	0.948072	0.862285	0.909729	1	0.937253	0.999927
MB21D2	1	3	0	0	0	1.69257	0	0	0	0.420142	0.698685	0.668221	1	0.813274	0.866303	0.909729	1	0.937605	0.999927
AXIN2	3	9	1	0	0	1.20911	2.40118	2.40118	0	0.625282	0.449006	0.681709	1	0.893649	0.862285	0.909729	1	0.942908	0.999927
CASP8	4	3	0	0	0	0.880378	0	0	0	0.830602	0.398608	0.687321	1	0.948072	0.862285	0.909729	1	0.945034	0.999927
RBM10	2	5	0	1	0	1.1956	2.54066	2.54066	0	0.718879	0.424083	0.690645	1	0.9233	0.862285	0.909729	1	0.946273	0.999927
KEAP1	2	6	0	0	0	0.956637	0	0	0	0.921247	0.413068	0.713521	1	0.987576	0.862285	0.909729	1	0.954365	0.999927
EZH2	1	2	0	0	0	1.65141	0	0	0	0.523766	0.619153	0.718715	1	0.81825	0.862285	0.909729	1	0.9561	0.999927
IDH1	1	4	0	0	0	1.108	0	0	0	0.850242	0.43746	0.723685	1	0.948072	0.862285	0.909729	1	0.957724	0.999927
NRAS	0	2	0	0	0	1.61775	0	0	0	0.54022	0.608013	0.724065	1	0.831816	0.862285	0.909729	1	0.957847	0.999927
ERAS	0	1	0	0	0	2.5076	0	0	0	0.430159	0.880237	0.72411	1	0.81825	0.900167	0.909729	1	0.957862	0.999927
ERBB2	6	14	1	0	0	1.29206	1.05493	1.05493	0	0.432988	0.958361	0.735234	1	0.81825	0.965486	0.909729	1	0.961367	0.999927
RP11-603J24.9	0	0	0	0	0	0	0	0	0	0.453968	0.819811	0.736369	1	0.81825	0.868417	0.909729	1	0.961716	0.999927
PIM1	0	1	0	0	0	2.31376	0	0	0	0.466684	0.793657	0.740918	1	0.81825	0.868417	0.909729	1	0.963094	0.999927
H2BFM	0	0	0	0	0	0	0	0	0	0.458646	0.843676	0.745401	1	0.81825	0.876001	0.909729	1	0.964424	0.999927
HLA-A	0	0	0	0	0	0	0	0	0	0.466781	0.832416	0.750549	1	0.81825	0.868417	0.909729	1	0.965919	0.999927
CDK6	0	2	0	0	0	0.849255	0	0	0	0.819808	0.46741	0.750705	1	0.948072	0.862285	0.909729	1	0.965964	0.999927
SRSF2	0	2	0	0	0	1.71238	0	0	0	0.49678	0.767143	0.758726	1	0.81825	0.868417	0.909729	1	0.968221	0.999927
STAT3	1	4	0	1	0	0.84637	2.06857	2.06857	0	0.750938	0.521587	0.764555	1	0.934292	0.862285	0.909729	1	0.969808	0.999927
DCTN5	0	0	0	0	0	0	0	0	0	0.495228	0.813862	0.771021	1	0.81825	0.868417	0.909729	1	0.971517	0.999927
CEBPA	2	2	0	0	0	1.68075	0	0	0	0.509925	0.824221	0.784683	1	0.81825	0.868417	0.909729	1	0.974949	0.999927
CIDEB	0	2	0	0	0	0.933184	0	0	0	0.924226	0.498952	0.792945	1	0.987576	0.862285	0.909729	1	0.976909	0.999927
CDKN2C	0	2	0	0	0	1.51574	0	0	0	0.593126	0.689753	0.798958	1	0.878285	0.866303	0.909729	1	0.978282	0.999927
GNAS	3	10	0	1	0	1.06733	2.09269	2.09269	0	0.860001	0.515311	0.802573	1	0.948072	0.862285	0.909729	1	0.979085	0.999927
RAC1	1	1	0	0	0	0.722055	0	0	0	0.736494	0.566349	0.803491	1	0.928325	0.862285	0.909729	1	0.979286	0.999927
ZRSR2	2	2	0	0	0	0.978405	0	0	0	0.976143	0.51316	0.807353	1	0.990767	0.862285	0.909729	1	0.980122	0.999927
CD79A	2	2	0	0	0	1.33055	0	0	0	0.708093	0.599008	0.809996	1	0.913777	0.862285	0.909729	1	0.980683	0.999927
PAX9	0	3	0	0	0	1.28483	0	0	0	0.691104	0.623094	0.816585	1	0.911853	0.862285	0.909729	1	0.982045	0.999927
GCK	2	4	0	0	0	1.03692	0	0	0	0.946217	0.531338	0.819414	1	0.9894	0.862285	0.909729	1	0.982613	0.999927
XPO1	1	2	0	0	0	1.1939	0	0	0	0.813687	0.564766	0.822448	1	0.948072	0.862285	0.909729	1	0.983212	0.999927
PIGA	2	3	0	0	0	1.18375	0	0	0	0.786185	0.594445	0.834646	1	0.948072	0.862285	0.916734	1	0.985506	0.999927
CCND3	1	1	0	0	0	1.75736	0	0	0	0.61089	0.788491	0.847048	1	0.8853	0.868417	0.916734	1	0.987656	0.999927
CDK12	0	2	0	0	0	1.00469	0	0	0	0.994921	0.568799	0.850049	1	0.996181	0.862285	0.916734	1	0.988149	0.999927
VHL	3	2	0	0	0	1.29891	0	0	0	0.730561	0.653382	0.850711	1	0.928325	0.866303	0.916734	1	0.988256	0.999927
SOX9	1	3	0	0	0	1.14012	0	0	0	0.832439	0.60266	0.852461	1	0.948072	0.862285	0.916734	1	0.988537	0.999927
NDUFB11	0	0	0	0	0	0	0	0	0	0.596972	0.871247	0.858253	1	0.878285	0.897749	0.919315	1	0.989442	0.999927
INS-IGF2	0	1	0	0	0	1.52766	0	0	0	0.696508	0.709291	0.863745	1	0.911853	0.866303	0.921555	1	0.990264	0.999927
PAK7	0	2	0	0	0	1.03475	0	0	0	0.963076	0.620503	0.883404	1	0.989583	0.862285	0.934761	1	0.992922	0.999927
RHOA	1	2	0	0	0	1.23568	0	0	0	0.779442	0.688787	0.88647	1	0.948072	0.866303	0.934761	1	0.993297	0.999927
PBRM1	5	14	1	0	0	1.10504	0.802606	0.802606	0	0.758466	0.82273	0.92267	1	0.934292	0.868417	0.959324	1	0.99693	0.999927
PHOX2B	0	1	0	0	0	0.852241	0	0	0	0.872257	0.715083	0.923925	1	0.953151	0.866303	0.959324	1	0.99703	0.999927
IKZF1	0	1	0	0	0	0.937332	0	0	0	0.948871	0.703197	0.928243	1	0.9894	0.866303	0.959649	1	0.997362	0.999927
KLC3	1	1	0	0	0	1.19318	0	0	0	0.865981	0.736586	0.93132	1	0.950125	0.866303	0.959649	1	0.997586	0.999927
SOX17	1	1	0	0	0	1.31161	0	0	0	0.798317	0.812464	0.94079	1	0.948072	0.868417	0.963004	1	0.998211	0.999927
ZFP36L1	1	2	0	0	0	0.996498	0	0	0	0.996181	0.728849	0.941682	1	0.996181	0.866303	0.963004	1	0.998265	0.999927
HIST1H2BD	3	1	0	0	0	1.24452	0	0	0	0.835291	0.8308	0.956383	1	0.948072	0.868417	0.965995	1	0.999035	0.999927
AC002553.1	0	0	0	0	0	0	0	0	0	0.805378	0.878608	0.958865	1	0.948072	0.900167	0.965995	1	0.999142	0.999927
RHOB	2	1	0	0	0	1.03839	0	0	0	0.970652	0.797809	0.967021	1	0.989583	0.868417	0.970603	1	0.99945	0.999927
AL161450.1	0	0	0	0	0	0	0	0	0	0.889396	0.94425	0.987959	1	0.967977	0.955418	0.987959	1	0.999927	0.999927

## Sheet: SupTable7_SpermExomeTargVars
Supplementary Table 7 | Sperm Exome and Targeted NanoSeq Variants
chr	pos_hg19	ref	alt	mutationSet
1	865639	C	T	Sperm_Exome
1	866370	G	T	Sperm_Exome
1	866453	C	T	Sperm_Exome
1	871157	A	G	Sperm_Exome
1	871308	C	T	Sperm_Exome
1	878682	G	T	Sperm_Exome
1	879366	G	T	Sperm_Exome
1	880542	CA	C	Sperm_Exome
1	880811	T	A	Sperm_Exome
1	887752	C	T	Sperm_Exome
1	889332	A	T	Sperm_Exome
1	889402	G	A	Sperm_Exome
1	898102	C	T	Sperm_Exome
1	898494	G	A	Sperm_Exome
1	898582	G	A	Sperm_Exome
1	902376	G	A	Sperm_Exome
1	906537	C	T	Sperm_Exome
1	906583	G	T	Sperm_Exome
1	909193	A	G	Sperm_Exome
1	909835	C	CAGG	Sperm_Exome
1	915037	G	A	Sperm_Exome
1	916091	C	A	Sperm_Exome
1	916395	C	G	Sperm_Exome
1	934692	C	T	Sperm_Exome
1	935113	C	G	Sperm_Exome
1	949740	AG	A	Sperm_Exome
1	957695	C	G	Sperm_Exome
1	977345	C	T	Sperm_Exome
1	978718	C	T	Sperm_Exome
1	979306	C	T	Sperm_Exome
1	979328	G	A	Sperm_Exome
1	979394	T	C	Sperm_Exome
1	979534	G	A	Sperm_Exome
1	979661	C	T	Sperm_Exome
1	980771	G	A	Sperm_Exome
1	981089	G	A	Sperm_Exome
1	982122	AG	A	Sperm_Exome
1	983178	C	T	Sperm_Exome
1	983440	C	T	Sperm_Exome
1	983479	C	T	Sperm_Exome
1	984636	C	T	Sperm_Exome
1	985069	C	T	Sperm_Exome
1	986057	G	A	Sperm_Exome
1	986879	G	A	Sperm_Exome
1	989225	G	A	Sperm_Exome
1	989637	A	C	Sperm_Exome
1	1007709	C	T	Sperm_Exome
1	1019638	G	A	Sperm_Exome
1	1026410	C	T	Sperm_Exome
1	1117249	C	T	Sperm_Exome
1	1118080	T	C	Sperm_Exome
1	1118414	C	T	Sperm_Exome
1	1119263	G	A	Sperm_Exome
1	1119445	G	A	Sperm_Exome
1	1120369	T	C	Sperm_Exome
1	1120726	G	A	Sperm_Exome
1	1133105	G	A	Sperm_Exome
1	1139276	C	T	Sperm_Exome
1	1139492	C	A	Sperm_Exome
1	1139529	C	T	Sperm_Exome
1	1147418	GG	TT	Sperm_Exome
1	1149386	C	T	Sperm_Exome
1	1149484	C	A	Sperm_Exome
1	1190669	C	T	Sperm_Exome
1	1190919	G	C	Sperm_Exome
1	1221123	A	G	Sperm_Exome
1	1222468	ACCCT	A	Sperm_Exome
1	1222520	G	A	Sperm_Exome
1	1222710	C	T	Sperm_Exome
1	1223149	C	T	Sperm_Exome
1	1223243	C	T	Sperm_Exome
1	1225871	C	T	Sperm_Exome
1	1225917	G	A	Sperm_Exome
1	1226498	T	C	Sperm_Exome
1	1226777	G	A	Sperm_Exome
1	1229351	C	G	Sperm_Exome
1	1230124	G	C	Sperm_Exome
1	1231284	C	T	Sperm_Exome
1	1231827	T	C	Sperm_Exome
1	1232058	A	G	Sperm_Exome
1	1234054	G	A	Sperm_Exome
1	1234654	G	A	Sperm_Exome
1	1235129	G	T	Sperm_Exome
1	1235195	G	A	Sperm_Exome
1	1235539	G	A	Sperm_Exome
1	1236042	CTTCT	C	Sperm_Exome
1	1247795	C	G	Sperm_Exome
1	1248129	C	G	Sperm_Exome
1	1248294	G	GA	Sperm_Exome
1	1248423	G	A	Sperm_Exome
1	1249448	C	T	Sperm_Exome
1	1250549	C	A	Sperm_Exome
1	1254915	G	A	Sperm_Exome
1	1262475	A	G	Sperm_Exome
1	1273569	G	C	Sperm_Exome
1	1275130	G	A	Sperm_Exome
1	1277373	G	A	Sperm_Exome
1	1288832	T	C	Sperm_Exome
1	1288860	C	T	Sperm_Exome
1	1309585	G	A	Sperm_Exome
1	1323175	G	T	Sperm_Exome
1	1333547	T	C	Sperm_Exome
1	1354968	G	A	Sperm_Exome
1	1355257	G	T	Sperm_Exome
1	1372437	C	A	Sperm_Exome
1	1372714	C	T	Sperm_Exome
1	1387445	T	C	Sperm_Exome
1	1389819	C	T	Sperm_Exome
1	1396102	C	T	Sperm_Exome
1	1396453	G	GTC	Sperm_Exome
1	1415978	G	C	Sperm_Exome
1	1421437	G	A	Sperm_Exome
1	1421511	C	T	Sperm_Exome
1	1421833	C	T	Sperm_Exome
1	1425787	G	A	Sperm_Exome
1	1425963	T	C	Sperm_Exome
1	1452451	G	T	Sperm_Exome
1	1455930	C	G	Sperm_Exome
1	1469458	C	T	Sperm_Exome
1	1470970	G	A	Sperm_Exome
1	1470979	T	C	Sperm_Exome
1	1471015	G	A	Sperm_Exome
1	1471022	A	T	Sperm_Exome
1	1499945	C	A	Sperm_Exome
1	1500019	C	A	Sperm_Exome
1	1500230	G	A	Sperm_Exome
1	1534964	G	A	Sperm_Exome
1	1560470	A	G	Sperm_Exome
1	1560733	C	T	Sperm_Exome
1	1561001	C	T	Sperm_Exome
1	1561129	C	T	Sperm_Exome
1	1562062	G	A	Sperm_Exome
1	1563451	C	T	Sperm_Exome
1	1563578	C	T	Sperm_Exome
1	1563751	G	A	Sperm_Exome
1	1565032	G	A	Sperm_Exome
1	1571822	T	C	Sperm_Exome
1	1572512	G	C	Sperm_Exome
1	1573045	GC	AA	Sperm_Exome
1	1588788	C	T	Sperm_Exome
1	1596872	C	T	Sperm_Exome
1	1606884	G	A	Sperm_Exome
1	1648056	C	A	Sperm_Exome
1	1684395	C	T	Sperm_Exome
1	1685512	AC	A	Sperm_Exome
1	1687764	T	C	Sperm_Exome
1	1688493	G	C	Sperm_Exome
1	1691106	A	AG	Sperm_Exome
1	1691521	C	T	Sperm_Exome
1	1696597	A	T	Sperm_Exome
1	1735911	A	G	Sperm_Exome
1	1735914	T	C	Sperm_Exome
1	1849713	G	A	Sperm_Exome
1	1857691	G	T	Sperm_Exome
1	1871399	G	A	Sperm_Exome
1	1888188	G	A	Sperm_Exome
1	1888283	G	A	Sperm_Exome
1	1897593	C	T	Sperm_Exome
1	1901993	G	A	Sperm_Exome
1	1903475	T	C	Sperm_Exome
1	1903514	C	G	Sperm_Exome
1	1960532	C	T	Sperm_Exome
1	1961304	G	A	Sperm_Exome
1	1986883	C	T	Sperm_Exome
1	1988011	T	C	Sperm_Exome
1	2103676	C	T	Sperm_Exome
1	2103827	G	A	Sperm_Exome
1	2105565	C	G	Sperm_Exome
1	2106499	C	G	Sperm_Exome
1	2106610	A	G	Sperm_Exome
1	2116383	C	G	Sperm_Exome
1	2125383	A	G	Sperm_Exome
1	2125623	A	G	Sperm_Exome
1	2234527	C	T	Sperm_Exome
1	2255565	G	A	Sperm_Exome
1	2267832	C	T	Sperm_Exome
1	2288736	C	A	Sperm_Exome
1	2327155	A	T	Sperm_Exome
1	2333801	G	A	Sperm_Exome
1	2408086	C	T	Sperm_Exome
1	2411677	A	AT	Sperm_Exome
1	2415996	G	A	Sperm_Exome
1	2418803	C	T	Sperm_Exome
1	2421433	C	T	Sperm_Exome
1	2422803	T	C	Sperm_Exome
1	2428457	C	T	Sperm_Exome
1	2428864	C	T	Sperm_Exome
1	2430035	T	C	Sperm_Exome
1	2430954	G	T	Sperm_Exome
1	2433710	C	T	Sperm_Exome
1	2433775	TGTG	T	Sperm_Exome
1	2435581	C	T	Sperm_Exome
1	2435862	C	T	Sperm_Exome
1	2436169	C	G	Sperm_Exome
1	2442776	C	T	Sperm_Exome
1	2444431	G	A	Sperm_Exome
1	2447092	G	A	Sperm_Exome
1	2450070	C	A	Sperm_Exome
1	2451304	C	T	Sperm_Exome
1	2452167	C	T	Sperm_Exome
1	2452724	C	G	Sperm_Exome
1	2458308	A	G	Sperm_Exome
1	2488281	C	T	Sperm_Exome
1	2491374	C	T	Sperm_Exome
1	2493129	C	A	Sperm_Exome
1	2493196	C	T	Sperm_Exome
1	2493326	C	G	Sperm_Exome
1	2494471	C	T	Sperm_Exome
1	2518206	A	C	Sperm_Exome
1	2518588	G	T	Sperm_Exome
1	2519908	G	A	Sperm_Exome
1	2535382	C	T	Sperm_Exome
1	2537671	C	A	Sperm_Exome
1	2540751	G	A	Sperm_Exome
1	2560498	C	A	Sperm_Exome
1	2572804	C	G	Sperm_Exome
1	2572878	C	T	Sperm_Exome
1	2576589	A	G	Sperm_Exome
1	2576722	C	T	Sperm_Exome
1	2704213	C	T	Sperm_Exome
1	2706030	G	T	Sperm_Exome
1	2938505	C	T	Sperm_Exome
1	2939306	T	C	Sperm_Exome
1	3102766	G	A	Sperm_Exome
1	3301722	G	A	Sperm_Exome
1	3319434	G	A	Sperm_Exome
1	3321591	G	A	Sperm_Exome
1	3322222	C	T	Sperm_Exome
1	3327896	G	C	Sperm_Exome
1	3328745	G	A	Sperm_Exome
1	3335415	G	A	Sperm_Exome
1	3350180	GC	G	Sperm_Exome
1	3350303	T	G	Sperm_Exome
1	3380082	T	C	Sperm_Exome
1	3382459	C	T	Sperm_Exome
1	3386256	C	T	Sperm_Exome
1	3390167	A	G	Sperm_Exome
1	3390201	A	G	Sperm_Exome
1	3392559	C	T	Sperm_Exome
1	3397035	C	T	Sperm_Exome
1	3397126	G	A	Sperm_Exome
1	3397126	G	A	Sperm_Exome
1	3410634	T	C	Sperm_Exome
1	3413739	C	G	Sperm_Exome
1	3415139	C	G	Sperm_Exome
1	3416257	A	G	Sperm_Exome
1	3417558	G	A	Sperm_Exome
1	3422146	G	A	Sperm_Exome
1	3422264	G	C	Sperm_Exome
1	3422877	C	T	Sperm_Exome
1	3425580	G	C	Sperm_Exome
1	3427269	G	C	Sperm_Exome
1	3428343	C	A	Sperm_Exome
1	3428506	G	A	Sperm_Exome
1	3428549	T	C	Sperm_Exome
1	3428609	C	T	Sperm_Exome
1	3430898	G	A	Sperm_Exome
1	3542179	G	A	Sperm_Exome
1	3548936	AC	A	Sperm_Exome
1	3555382	C	T	Sperm_Exome
1	3647598	C	T	Sperm_Exome
1	3647634	G	A	Sperm_Exome
1	3647643	C	T	Sperm_Exome
1	3647984	C	T	Sperm_Exome
1	3649307	G	A	Sperm_Exome
1	3673376	G	A	Sperm_Exome
1	3679204	G	A	Sperm_Exome
1	3688024	GC	G	Sperm_Exome
1	3692496	G	A	Sperm_Exome
1	3697783	C	T	Sperm_Exome
1	3703577	C	T	Sperm_Exome
1	3703678	C	T	Sperm_Exome
1	3703825	G	A	Sperm_Exome
1	3703839	G	A	Sperm_Exome
1	3743444	C	T	Sperm_Exome
1	3756408	G	A	Sperm_Exome
1	3765429	A	G	Sperm_Exome
1	3768876	A	G	Sperm_Exome
1	3775446	G	T	Sperm_Exome
1	4715518	A	G	Sperm_Exome
1	4772523	C	G	Sperm_Exome
1	5923309	C	G	Sperm_Exome
1	5925318	C	T	Sperm_Exome
1	5925389	C	T	Sperm_Exome
1	5927444	G	A	Sperm_Exome
1	5927887	C	T	Sperm_Exome
1	5933236	G	A	Sperm_Exome
1	5940068	C	A	Sperm_Exome
1	5940182	C	T	Sperm_Exome
1	5940293	G	A	Sperm_Exome
1	5964807	C	A	Sperm_Exome
1	5964873	A	T	Sperm_Exome
1	5965645	C	T	Sperm_Exome
1	5965855	G	A	Sperm_Exome
1	5969314	G	A	Sperm_Exome
1	5987592	C	T	Sperm_Exome
1	5993326	TCCAAACAG	T	Sperm_Exome
1	6013003	G	A	Sperm_Exome
1	6038292	G	A	Sperm_Exome
1	6100609	GGA	G	Sperm_Exome
1	6142447	C	G	Sperm_Exome
1	6150470	G	A	Sperm_Exome
1	6157463	A	G	Sperm_Exome
1	6160070	G	A	Sperm_Exome
1	6170354	G	A	Sperm_Exome
1	6170535	G	C	Sperm_Exome
1	6190423	G	C	Sperm_Exome
1	6202472	A	ACCT	Sperm_Exome
1	6209303	T	C	Sperm_Exome
1	6209525	C	CA	Sperm_Exome
1	6211107	G	A	Sperm_Exome
1	6214781	G	A	Sperm_Exome
1	6228249	G	C	Sperm_Exome
1	6245425	G	C	Sperm_Exome
1	6247059	T	C	Sperm_Exome
1	6259644	G	T	Sperm_Exome
1	6269984	G	A	Sperm_Exome
1	6293566	A	C	Sperm_Exome
1	6295935	C	G	Sperm_Exome
1	6309731	C	A	Sperm_Exome
1	6310919	G	T	Sperm_Exome
1	6313765	C	T	Sperm_Exome
1	6314782	C	T	Sperm_Exome
1	6378436	G	T	Sperm_Exome
1	6393716	G	A	Sperm_Exome
1	6409802	C	G	Sperm_Exome
1	6410009	C	T	Sperm_Exome
1	6445793	G	C	Sperm_Exome
1	6488387	C	T	Sperm_Exome
1	6501077	C	T	Sperm_Exome
1	6512074	G	A	Sperm_Exome
1	6515289	T	C	Sperm_Exome
1	6515311	AG	A	Sperm_Exome
1	6521582	C	T	Sperm_Exome
1	6524887	A	C	Sperm_Exome
1	6529179	G	A	Sperm_Exome
1	6534598	C	G	Sperm_Exome
1	6586603	C	T	Sperm_Exome
1	6589213	C	T	Sperm_Exome
1	6593475	G	T	Sperm_Exome
1	6593612	G	C	Sperm_Exome
1	6605111	A	C	Sperm_Exome
1	6609615	T	C	Sperm_Exome
1	6610651	G	A	Sperm_Exome
1	6634677	G	A	Sperm_Exome
1	6634788	T	G	Sperm_Exome
1	6636778	G	T	Sperm_Exome
1	6639095	C	T	Sperm_Exome
1	6640922	C	T	Sperm_Exome
1	6645948	G	GC	Sperm_Exome
1	6647541	C	G	Sperm_Exome
1	6648967	C	A	Sperm_Exome
1	6649021	T	C	Sperm_Exome
1	6649337	C	A	Sperm_Exome
1	6651098	T	A	Sperm_Exome
1	6653540	C	T	Sperm_Exome
1	6655558	G	A	Sperm_Exome
1	6655655	G	A	Sperm_Exome
1	6655675	C	T	Sperm_Exome
1	6680059	C	T	Sperm_Exome
1	6680231	C	T	Sperm_Exome
1	6688589	G	A	Sperm_Exome
1	6690541	C	A	Sperm_Exome
1	6692847	T	C	Sperm_Exome
1	6692872	C	T	Sperm_Exome
1	6705762	C	T	Sperm_Exome
1	6738458	C	A	Sperm_Exome
1	6867028	G	T	Sperm_Exome
1	7723683	C	T	Sperm_Exome
1	7723700	G	A	Sperm_Exome
1	7723984	C	T	Sperm_Exome
1	7724489	G	A	Sperm_Exome
1	7737625	A	G	Sperm_Exome
1	7797397	C	G	Sperm_Exome
1	7797438	C	G	Sperm_Exome
1	7797566	C	T	Sperm_Exome
1	7807810	T	C	Sperm_Exome
1	7833425	C	T	Sperm_Exome
1	7837173	G	C	Sperm_Exome
1	7839594	T	G	Sperm_Exome
1	7845479	G	T	Sperm_Exome
1	7853871	A	C	Sperm_Exome
1	7854130	T	C	Sperm_Exome
1	7858731	A	T	Sperm_Exome
1	7863791	C	G	Sperm_Exome
1	7887593	G	GT	Sperm_Exome
1	7890155	G	A	Sperm_Exome
1	7998821	T	C	Sperm_Exome
1	8031067	G	T	Sperm_Exome
1	8031075	C	A	Sperm_Exome
1	8074383	C	T	Sperm_Exome
1	8075378	T	G	Sperm_Exome
1	8384797	G	C	Sperm_Exome
1	8385739	C	T	Sperm_Exome
1	8390536	C	T	Sperm_Exome
1	8390629	C	A	Sperm_Exome
1	8395389	C	T	Sperm_Exome
1	8395677	G	A	Sperm_Exome
1	8395736	C	T	Sperm_Exome
1	8416160	C	T	Sperm_Exome
1	8418539	G	T	Sperm_Exome
1	8418850	C	T	Sperm_Exome
1	8419891	CG	TT	Sperm_Exome
1	8420162	G	A	Sperm_Exome
1	8421095	G	C	Sperm_Exome
1	8425033	C	A	Sperm_Exome
1	8557598	C	A	Sperm_Exome
1	8617544	G	C	Sperm_Exome
1	8923180	G	A	Sperm_Exome
1	8923988	T	C	Sperm_Exome
1	8927240	C	A	Sperm_Exome
1	9017111	AG	A	Sperm_Exome
1	9017114	T	A	Sperm_Exome
1	9017269	C	CT	Sperm_Exome
1	9027792	C	A	Sperm_Exome
1	9073659	C	T	Sperm_Exome
1	9086289	C	T	Sperm_Exome
1	9097982	C	T	Sperm_Exome
1	9117747	A	G	Sperm_Exome
1	9305176	C	T	Sperm_Exome
1	9305331	C	G	Sperm_Exome
1	9322373	C	T	Sperm_Exome
1	9323720	C	T	Sperm_Exome
1	9323929	C	T	Sperm_Exome
1	9324734	C	T	Sperm_Exome
1	9324976	C	T	Sperm_Exome
1	9416289	C	T	Sperm_Exome
1	9416306	C	T	Sperm_Exome
1	9640437	G	A	Sperm_Exome
1	9661129	G	A	Sperm_Exome
1	9770429	G	A	Sperm_Exome
1	9776590	G	A	Sperm_Exome
1	9776875	G	T	Sperm_Exome
1	9778785	G	A	Sperm_Exome
1	9778878	G	A	Sperm_Exome
1	9782714	G	T	Sperm_Exome
1	9787040	G	A	Sperm_Exome
1	9787073	C	T	Sperm_Exome
1	9787081	G	T	Sperm_Exome
1	9790706	TTTCCTC	T	Sperm_Exome
1	9791827	G	A	Sperm_Exome
1	9795521	G	A	Sperm_Exome
1	9804090	T	C	Sperm_Exome
1	9804720	G	C	Sperm_Exome
1	9811604	G	T	Sperm_Exome
1	9931811	G	T	Sperm_Exome
1	10032342	G	A	Sperm_Exome
1	10035943	C	T	Sperm_Exome
1	10132070	TC	T	Sperm_Exome
1	10155626	G	C	Sperm_Exome
1	10166260	A	G	Sperm_Exome
1	10166394	T	C	Sperm_Exome
1	10166633	C	A	Sperm_Exome
1	10177511	CT	C	Sperm_Exome
1	10239655	C	T	Sperm_Exome
1	10240022	C	T	Sperm_Exome
1	10318768	A	T	Sperm_Exome
1	10331600	G	A	Sperm_Exome
1	10338055	G	A	Sperm_Exome
1	10355818	G	A	Sperm_Exome
1	10363408	G	T	Sperm_Exome
1	10386532	T	G	Sperm_Exome
1	10396810	C	T	Sperm_Exome
1	10399840	C	T	Sperm_Exome
1	10425385	T	C	Sperm_Exome
1	10463122	T	G	Sperm_Exome
1	10490903	T	G	Sperm_Exome
1	10502427	C	A	Sperm_Exome
1	10705044	ATGCTTC	A	Sperm_Exome
1	10706373	G	T	Sperm_Exome
1	10708130	G	A	Sperm_Exome
1	10713962	C	A	Sperm_Exome
1	10720541	G	A	Sperm_Exome
1	10725365	C	T	Sperm_Exome
1	10725409	C	T	Sperm_Exome
1	10725664	G	A	Sperm_Exome
1	11008050	T	C	Sperm_Exome
1	11008287	C	G	Sperm_Exome
1	11080565	G	A	Sperm_Exome
1	11082303	T	C	Sperm_Exome
1	11082788	AATAC	A	Sperm_Exome
1	11087077	A	T	Sperm_Exome
1	11087303	A	G	Sperm_Exome
1	11103517	T	C	Sperm_Exome
1	11105046	G	A	Sperm_Exome
1	11106959	C	T	Sperm_Exome
1	11129516	T	A	Sperm_Exome
1	11140946	C	T	Sperm_Exome
1	11147910	C	T	Sperm_Exome
1	11150679	G	A	Sperm_Exome
1	11158410	C	T	Sperm_Exome
1	11169266	G	A	Sperm_Exome
1	11169362	G	A	Sperm_Exome
1	11174494	C	T	Sperm_Exome
1	11182038	G	A	Sperm_Exome
1	11187180	C	T	Sperm_Exome
1	11187778	C	A	Sperm_Exome
1	11187857	C	T	Sperm_Exome
1	11188959	CC	AA	Sperm_Exome
1	11189938	T	C	Sperm_Exome
1	11249609	G	A	Sperm_Exome
1	11254731	G	A	Sperm_Exome
1	11254919	TGG	T	Sperm_Exome
1	11273718	G	T	Sperm_Exome
1	11298235	A	ATTCTT	Sperm_Exome
1	11319433	C	T	Sperm_Exome
1	11345942	C	G	Sperm_Exome
1	11561709	C	G	Sperm_Exome
1	11575538	C	T	Sperm_Exome
1	11575600	T	A	Sperm_Exome
1	11579451	C	T	Sperm_Exome
1	11580871	G	A	Sperm_Exome
1	11709469	G	T	Sperm_Exome
1	11718149	C	T	Sperm_Exome
1	11721117	G	A	Sperm_Exome
1	11766494	G	A	Sperm_Exome
1	11771920	A	G	Sperm_Exome
1	11808751	C	G	Sperm_Exome
1	11850722	C	T	Sperm_Exome
1	11854125	C	T	Sperm_Exome
1	11854342	G	A	Sperm_Exome
1	11855178	C	T	Sperm_Exome
1	11863296	A	G	Sperm_Exome
1	11888360	G	T	Sperm_Exome
1	11888588	T	C	Sperm_Exome
1	11894346	C	T	Sperm_Exome
1	11894370	G	A	Sperm_Exome
1	11898488	C	T	Sperm_Exome
1	11898488	C	T	Sperm_Exome
1	11898530	C	T	Sperm_Exome
1	11898531	G	A	Sperm_Exome
1	11898577	G	A	Sperm_Exome
1	11898633	G	A	Sperm_Exome
1	11982832	A	G	Sperm_Exome
1	12024285	G	T	Sperm_Exome
1	12024812	C	G	Sperm_Exome
1	12026367	G	T	Sperm_Exome
1	12027165	T	A	Sperm_Exome
1	12056441	G	A	Sperm_Exome
1	12067483	C	T	Sperm_Exome
1	12081834	C	G	Sperm_Exome
1	12082254	G	A	Sperm_Exome
1	12082680	A	G	Sperm_Exome
1	12082934	C	T	Sperm_Exome
1	12090045	G	A	Sperm_Exome
1	12090122	C	T	Sperm_Exome
1	12123776	G	C	Sperm_Exome
1	12144402	G	A	Sperm_Exome
1	12144621	G	A	Sperm_Exome
1	12156966	A	G	Sperm_Exome
1	12185993	G	A	Sperm_Exome
1	12253250	G	A	Sperm_Exome
1	12313935	C	T	Sperm_Exome
1	12320904	TAC	T	Sperm_Exome
1	12321124	C	T	Sperm_Exome
1	12339444	T	C	Sperm_Exome
1	12339574	A	C	Sperm_Exome
1	12342891	C	T	Sperm_Exome
1	12343498	T	G	Sperm_Exome
1	12348170	T	A	Sperm_Exome
1	12371731	G	A	Sperm_Exome
1	12371882	G	A	Sperm_Exome
1	12389867	A	C	Sperm_Exome
1	12402857	A	G	Sperm_Exome
1	12406927	G	A	Sperm_Exome
1	12409055	A	C	Sperm_Exome
1	12442927	C	G	Sperm_Exome
1	12460245	A	G	Sperm_Exome
1	12461699	T	G	Sperm_Exome
1	12475190	G	T	Sperm_Exome
1	12785286	G	T	Sperm_Exome
1	12785321	C	T	Sperm_Exome
1	12819286	C	T	Sperm_Exome
1	12835022	G	A	Sperm_Exome
1	12837134	T	G	Sperm_Exome
1	12884882	C	T	Sperm_Exome
1	12884998	C	A	Sperm_Exome
1	12907375	A	C	Sperm_Exome
1	12919065	A	G	Sperm_Exome
1	13802267	C	T	Sperm_Exome
1	13839810	GC	TG	Sperm_Exome
1	13839956	G	A	Sperm_Exome
1	14057606	C	T	Sperm_Exome
1	14068672	T	C	Sperm_Exome
1	14105050	G	A	Sperm_Exome
1	14106229	C	T	Sperm_Exome
1	14106627	C	T	Sperm_Exome
1	14107531	A	G	Sperm_Exome
1	14108328	G	A	Sperm_Exome
1	14143077	G	A	Sperm_Exome
1	14506820	G	A	Sperm_Exome
1	14925534	G	C	Sperm_Exome
1	15382694	G	A	Sperm_Exome
1	15392482	G	C	Sperm_Exome
1	15420894	G	T	Sperm_Exome
1	15430525	G	A	Sperm_Exome
1	15642649	T	C	Sperm_Exome
1	15651020	G	A	Sperm_Exome
1	15655837	T	C	Sperm_Exome
1	15656001	C	T	Sperm_Exome
1	15686740	G	T	Sperm_Exome
1	15689114	T	C	Sperm_Exome
1	15707825	G	T	Sperm_Exome
1	15736552	G	A	Sperm_Exome
1	15752429	T	C	Sperm_Exome
1	15790184	C	T	Sperm_Exome
1	15817637	A	G	Sperm_Exome
1	15817643	T	A	Sperm_Exome
1	15844676	C	T	Sperm_Exome
1	15850729	A	G	Sperm_Exome
1	15860701	C	G	Sperm_Exome
1	15892645	C	T	Sperm_Exome
1	15892791	C	T	Sperm_Exome
1	15894905	C	G	Sperm_Exome
1	15911415	G	GCCGGGCC	Sperm_Exome
1	15956829	G	A	Sperm_Exome
1	15987177	G	A	Sperm_Exome
1	15987568	A	G	Sperm_Exome
1	15988108	G	A	Sperm_Exome
1	16044428	GGA	G	Sperm_Exome
1	16054898	C	T	Sperm_Exome
1	16058837	G	A	Sperm_Exome
1	16073423	C	T	Sperm_Exome
1	16097205	G	C	Sperm_Exome
1	16101221	C	T	Sperm_Exome
1	16133736	G	T	Sperm_Exome
1	16134276	T	G	Sperm_Exome
1	16255236	A	C	Sperm_Exome
1	16255975	C	A	Sperm_Exome
1	16256362	C	T	Sperm_Exome
1	16256987	C	T	Sperm_Exome
1	16257214	G	A	Sperm_Exome
1	16257475	A	G	Sperm_Exome
1	16257885	C	T	Sperm_Exome
1	16258295	C	T	Sperm_Exome
1	16258618	T	C	Sperm_Exome
1	16258719	C	A	Sperm_Exome
1	16261105	G	C	Sperm_Exome
1	16261132	C	T	Sperm_Exome
1	16261355	C	A	Sperm_Exome
1	16261402	C	T	Sperm_Exome
1	16261995	C	G	Sperm_Exome
1	16262408	G	T	Sperm_Exome
1	16265518	G	T	Sperm_Exome
1	16268497	AG	A	Sperm_Exome
1	16270274	GAGGGCAGCC	G	Sperm_Exome
1	16271632	CCTCCTCTTG	C	Sperm_Exome
1	16272342	G	A	Sperm_Exome
1	16272880	C	T	Sperm_Exome
1	16274740	T	C	Sperm_Exome
1	16274863	G	A	Sperm_Exome
1	16332336	G	A	Sperm_Exome
1	16332588	G	C	Sperm_Exome
1	16342194	C	T	Sperm_Exome
1	16342272	C	T	Sperm_Exome
1	16352657	A	G	Sperm_Exome
1	16356158	C	T	Sperm_Exome
1	16356645	C	T	Sperm_Exome
1	16373335	A	T	Sperm_Exome
1	16373450	C	A	Sperm_Exome
1	16377001	T	A	Sperm_Exome
1	16377079	G	A	Sperm_Exome
1	16377301	C	T	Sperm_Exome
1	16377515	G	A	Sperm_Exome
1	16377754	C	T	Sperm_Exome
1	16378624	G	A	Sperm_Exome
1	16382163	C	T	Sperm_Exome
1	16386384	C	T	Sperm_Exome
1	16455910	G	A	Sperm_Exome
1	16458238	T	C	Sperm_Exome
1	16464669	C	T	Sperm_Exome
[truncated: 60,855 more rows]

## Sheet: SupTable8_DiseaseSummary
Supplementary Table 8 | Disease summary
[truncated: 41 more rows]

[truncated: 3 more sheets: SupTable9_PentanucleotideRates, SupTable10_dndsModelSummaries, SupTable11_AgeBracketRates]
